# Supplementary material for: Selective Loading and Variations in the miRNA Profile of Extracellular Vesicles from Endothelial-like Cells Cultivated under Normoxia and Hypoxia
Source: Int J Mol Sci. 2022 Sep 2;23(17):10066. doi: 10.3390/ijms231710066 (PMC9456085; doi:10.3390/ijms231710066)
Supplement: Supplementary file 1 [file ijms-23-10066-s001.zip]

Archive with 4 entries (4 files):
- Supplementary_Table_S1.xlsx
- Supplementary_Table_S2.xlsx
- Supplementary_Table_S3.xlsx
- Sup_Fig_Manuscript_2022_IJMS_Reviewed_2.pdf
