# Supplementary material for: Selective Loading and Variations in the miRNA Profile of Extracellular Vesicles from Endothelial-like Cells Cultivated under Normoxia and Hypoxia
Source: Int J Mol Sci. 2022 Sep 2;23(17):10066. doi: 10.3390/ijms231710066 (PMC9456085; doi:10.3390/ijms231710066)
Supplement: Supplementary file 1 [file ijms-23-10066-s001.zip › Supplementary_Table_S1.xlsx]

## Sheet: N-EVs
Samples					H-EV vs N-EV Analysis				N-EV vs N-cell Analysis
Name	N-EV 1 (CPM)	N-EV 2 (CPM)	N-EV 3 (CPM)	Mean (CPM)	H-EV vs N-EV (log(FC))	H-EV vs N-EV (p-value)	H-EV vs N-EV (FDR p-value)	Enriched in N-EVs (vs H-EVs)	N-EV vs N-cell (log(FC))	N-EV vs N-cell (p-value)	N-EV vs N-cell (FDR p-value)	Enriched in N-EVs (vs N-cells)
hsa-let-7a-5p	51363.6	54042.2	13829	39744.9	0.436232	0.351115	0.752389		-0.707054	0.209904	0.40426
hsa-let-7b-5p	9404.6	7087.5	2881.05	6457.72	0.0409101	0.948311	0.99789		1.12028	0.152271	0.337955
hsa-let-7c-5p	7596.03	4208.2	1152.42	4318.88	0.590978	0.291748	0.752389		-0.247509	0.663456	0.784084
hsa-let-7d-3p	1085.15	442.969	0	509.372	-2.17206	0.0504642	#N/A	x	2.37555	0.0757446	0.254111	x
hsa-let-7d-5p	4702.3	2657.81	2881.05	3413.72	-0.749652	0.1462	#N/A		1.44379	0.0308141	0.172517
hsa-let-7e-5p	5425.73	2657.81	576.21	2886.59	0.333421	0.353287	#N/A		-1.5442	0.0308437	0.172517
hsa-let-7f-5p	42320.7	20376.6	13252.8	25316.7	0.424127	0.395179	0.790357		0.801493	0.188261	0.369648
hsa-let-7g-5p	3255.44	3100.78	576.21	2310.81	-0.0407705	0.937386	#N/A		-0.0777618	0.901809	0.957022
hsa-let-7i-5p	19894.4	15946.9	11524.2	15788.5	0.138936	0.686416	0.99789		1.1251	0.0368928	0.182707
hsa-miR-100-5p	115387	302105	135986	184493	-0.34771	0.421712	0.790711		0.367186	0.434483	0.617789
hsa-miR-103a-3p	1085.15	1771.87	576.21	1144.41	0.165115	0.780653	#N/A		-1.7342	0.00415873	0.0393189
hsa-miR-10a-5p	42682.4	29678.9	13252.8	28538.1	-0.041808	0.923076	0.99789		-1.769	0.00121958	0.014093
hsa-miR-10b-5p	35086.4	36323.4	14981.5	28797.1	0.107216	0.823145	0.99789		-1.92435	0.00041651	0.00724814
hsa-miR-12136	1808.58	3986.72	3457.26	3084.19	1.12958	0.0395611	0.296708		4.84678	0.00012096	0.00314496	x
hsa-miR-125a-5p	18809.2	16389.8	15557.7	16918.9	-0.0771462	0.763638	0.99789		0.901705	0.162478	0.337955
hsa-miR-125b-1-3p	0	664.453	576.21	413.554	0.454191	0.576487	#N/A		-0.251352	0.807837	0.893777
hsa-miR-125b-5p	3617.16	5537.11	7490.73	5548.33	0.0507871	0.921836	0.99789		0.360719	0.538019	0.671349
hsa-miR-1260a	361.716	442.969	576.21	460.298	0.333416	0.685029	#N/A		-1.55418	0.0963445	0.278329
hsa-miR-126-3p	2170.29	3543.75	2881.05	2865.03	0.877392	0.0498502	0.299101		-2.4034	0.000441581	0.00724814
hsa-miR-126-5p	121175	119380	88160.2	109572	0.230393	0.544584	0.96103		-0.357767	0.550404	0.673436
hsa-miR-127-3p	35809.8	26578.1	40910.9	34433	0.00110572	0.99789	0.99789		1.27102	0.0122357	0.0908936	x
hsa-miR-1275	723.431	221.484	0	314.972	-0.994749	0.430121	#N/A		3.26684	0.136037	#N/A	x
hsa-miR-128-3p	723.431	885.937	0	536.456	-1.04549	0.19746	#N/A		1.40389	0.146123	0.337707
hsa-miR-1304-3p	361.716	442.969	0	268.228	-0.994458	0.371837	#N/A		0.461911	0.678423	0.792764	x
hsa-miR-139-5p	361.716	664.453	0	342.056	-0.282883	0.748502	#N/A		2.06972	0.131385	0.325334	x
hsa-miR-146a-5p	2893.72	1550.39	5762.1	3402.07	1.02158	0.11105	0.416439		0.724108	0.28735	0.467723
hsa-miR-148a-3p	1085.15	442.969	576.21	701.442	-1.28732	0.143532	#N/A		4.21061	0.0470309	0.203801	x
hsa-miR-149-5p	0	442.969	576.21	339.726	-0.342835	0.746486	#N/A		3.26683	0.136038	#N/A	x
hsa-miR-150-5p	361.716	221.484	0	194.4	-0.10135	0.931575	#N/A		2.7361	0.225103	#N/A	x
hsa-miR-151a-3p	5064.02	7308.98	7490.73	6621.24	-0.757541	0.0806982	0.34585		-0.400171	0.524582	0.671349
hsa-miR-151a-5p	8319.46	9966.8	2304.84	6863.7	-0.0635117	0.90742	0.99789		-1.21136	0.060083	0.231431
hsa-miR-155-5p	1808.58	2657.81	3457.26	2641.22	-0.576947	0.305749	#N/A		2.64859	0.000709133	0.00921873	x
hsa-miR-15b-5p	361.716	221.484	576.21	386.47	-0.342947	0.758288	#N/A		0.0988075	0.941127	0.960601
hsa-miR-16-5p	7957.74	5537.11	1728.63	5074.49	0.138316	0.803669	0.99789		-1.02747	0.124965	0.325334
hsa-miR-181a-2-3p	723.431	221.484	576.21	507.042	0.45316	0.595347	#N/A		2.07037	0.131241	0.325334	x
hsa-miR-181a-3p	1085.15	442.969	576.21	701.442	0.297562	0.662201	#N/A		-2.20624	0.00642318	0.0556676
hsa-miR-181a-5p	19894.4	13289.1	10948	14710.5	0.801661	0.0334247	0.296708		-1.09137	0.0320463	0.172517
hsa-miR-181b-5p	4340.59	1993.36	1728.63	2687.53	0.576724	0.162644	#N/A		0.104489	0.851911	0.913389
hsa-miR-186-5p	1446.86	1993.36	4033.47	2491.23	0.156764	0.772036	#N/A		0.626035	0.334534	0.516991
hsa-miR-191-5p	93322.6	103212	154424	116986	-0.384852	0.348598	0.752389		-0.416369	0.397025	0.589865
hsa-miR-193b-3p	361.716	221.484	0	194.4	-0.101181	0.931687	#N/A		1.15225	0.449118	#N/A	x
hsa-miR-196b-5p	361.716	664.453	1152.42	726.196	0.29686	0.672936	#N/A		1.043	0.243922	0.429964
hsa-miR-197-3p	1085.15	1328.91	2881.05	1765.03	0.502981	0.464972	#N/A		2.23137	0.0101448	0.0811585	x
hsa-miR-21-3p	361.716	1550.39	1152.42	1021.51	0.704634	0.280213	#N/A		-3.53069	0.00010539	0.00314496
hsa-miR-21-5p	4702.3	7308.98	7490.73	6500.67	0.831734	0.0693815	0.34585		-2.19268	0.00249135	0.02591
hsa-miR-221-3p	4340.59	7087.5	6914.52	6114.2	0.190054	0.754453	0.99789		0.486193	0.439581	0.617789
hsa-miR-222-3p	0	442.969	576.21	339.726	-0.994633	0.37174	#N/A		3.26683	0.136038	#N/A	x
hsa-miR-22-3p	28213.8	41860.5	58773.4	42949.3	0.449142	0.305002	0.752389		-0.471675	0.338033	0.516991
hsa-miR-23a-3p	1085.15	885.937	1728.63	1233.24	0.805164	0.189205	#N/A		-0.563737	0.409896	0.600411
hsa-miR-23b-3p	361.716	221.484	0	194.4	-1.68427	0.268401	#N/A	x	0.415719	0.754224	0.8526
hsa-miR-25-3p	5064.02	4208.2	3457.26	4243.16	-0.387252	0.211467	#N/A		0.430693	0.480048	0.656908
hsa-miR-26a-5p	11936.6	13732	5762.1	10476.9	0.572386	0.0355538	0.296708		-1.08962	0.0786771	0.255701
hsa-miR-27a-3p	1808.58	1993.36	0	1267.31	0.404952	0.477357	#N/A		-0.864125	0.219318	0.407304
hsa-miR-27b-3p	7234.31	3986.72	1728.63	4316.55	0.231289	0.631314	0.99789		-0.892434	0.230573	0.413442
hsa-miR-28-3p	8681.17	10631.2	11524.2	10278.9	0.161382	0.653279	0.99789		2.40655	0.000487856	0.00724814	x
hsa-miR-28-5p	0	221.484	1152.42	457.968	-2.21593	0.151204	#N/A	x	0.947614	0.473945	0.656908	x
hsa-miR-30a-3p	1085.15	1328.91	0	804.684	0.242638	0.719429	#N/A		-0.0799522	0.915387	0.960601
hsa-miR-30e-3p	361.716	221.484	0	194.4	0.976202	0.362656	#N/A		-1.1685	0.28783	0.467723
hsa-miR-3135b	361.716	221.484	1152.42	578.54	0.564292	0.516896	#N/A		2.07121	0.131139	0.325334	x
hsa-miR-320a-3p	2532.01	1993.36	576.21	1700.53	-0.233908	0.683281	#N/A		1.03154	0.0856629	0.257024
hsa-miR-328-3p	361.716	0	576.21	312.642	-0.948725	0.532391	#N/A	x	2.73653	0.241515	#N/A	x
hsa-miR-339-5p	0	221.484	576.21	265.898	-1.68443	0.268345	#N/A	x	2.73631	0.225507	#N/A	x
hsa-miR-361-5p	361.716	442.969	0	268.228	-0.342345	0.773128	#N/A		-0.97768	0.311817	0.491348
hsa-miR-365a-3p	361.716	221.484	0	194.4	-0.948449	0.474982	#N/A		2.7361	0.225103	#N/A	x
hsa-miR-370-3p	0	442.969	576.21	339.726	-2.21531	0.122811	#N/A	x	0.0991239	0.940887	0.960601
hsa-miR-378a-3p	2532.01	2657.81	576.21	1922.01	-0.695151	0.357938	#N/A		0.953639	0.115627	0.316454
hsa-miR-381-3p	361.716	664.453	0	342.056	-0.101975	0.906199	#N/A		-1.46549	0.1361	0.329173
hsa-miR-409-3p	1085.15	1328.91	3457.26	1957.1	-0.432045	0.503278	#N/A		-0.37807	0.565585	0.681797
hsa-miR-409-5p	1085.15	442.969	1152.42	893.512	0.167364	0.793982	#N/A		-1.17283	0.172179	0.35111
hsa-miR-410-3p	361.716	885.937	0	415.884	-0.168591	0.845974	#N/A		-1.46563	0.083249	0.257024
hsa-miR-411-5p	361.716	664.453	1728.63	918.266	0.0828562	0.89802	#N/A		-1.65182	0.0331763	0.172517
hsa-miR-423-3p	4702.3	5094.14	2881.05	4225.83	-0.084901	0.772387	#N/A		0.952322	0.110757	0.311318
hsa-miR-423-5p	9766.32	16832.8	12676.6	13091.9	0.00525118	0.984686	0.99789		3.48027	3.83494e-07	3.98834e-05	x
hsa-miR-4286	361.716	0	576.21	312.642	0.187782	0.8827	#N/A		2.73653	0.24995	#N/A	x
hsa-miR-432-5p	723.431	664.453	1152.42	846.768	-0.103157	0.875764	#N/A		2.8416	0.0283451	0.172517	x
hsa-miR-4516	361.716	221.484	0	194.4	0.489716	0.707482	#N/A		2.7361	0.225103	#N/A	x
hsa-miR-484	361.716	442.969	1152.42	652.368	-0.247248	0.753573	#N/A		2.37597	0.0756832	0.254111	x
hsa-miR-486-5p	19532.6	9523.83	19014.9	16023.8	-1.94771	0.00324395	0.0973185	x	2.78197	4.55948e-05	0.00237093	x
hsa-miR-493-5p	723.431	1107.42	0	610.284	-2.63699	0.0128557	#N/A		2.84074	0.0534422	0.22232	x
hsa-miR-501-3p	1446.86	2879.3	5185.89	3170.68	-0.628527	0.214482	#N/A		-0.24621	0.715217	0.817391
hsa-miR-548d-5p	361.716	221.484	0	194.4	-3.26402	0.147205	#N/A	x	2.7361	0.225103	#N/A	x
hsa-miR-574-3p	361.716	885.937	2304.84	1184.16	-1.0063	0.200024	#N/A		2.45638	0.0469949	0.203801
hsa-miR-744-5p	361.716	221.484	0	194.4	0.5306	0.705276	#N/A		-0.720729	0.536452	0.671349
hsa-miR-7706	361.716	442.969	576.21	460.298	-0.489285	0.587787	#N/A		0.197171	0.832957	0.911048
hsa-miR-92a-3p	32916.1	30121.9	16133.9	26390.6	-0.431929	0.294128	0.752389		0.991709	0.0664271	0.241366
hsa-miR-92b-3p	3978.87	3322.27	2881.05	3394.06	-0.183481	0.692661	#N/A		0.48412	0.352823	0.531792
hsa-miR-93-5p	361.716	885.937	0	415.884	-1.32393	0.168062	#N/A		0.501494	0.57035	0.681797
hsa-miR-941	3617.16	2657.81	5762.1	4012.36	-0.338821	0.47028	#N/A		0.599832	0.287066	0.467723
hsa-miR-98-5p	2170.29	3322.27	0	1830.85	0.106291	0.86754	#N/A		-1.47506	0.0466897	0.203801
hsa-miR-99a-5p	2532.01	2657.81	576.21	1922.01	-0.102772	0.851018	#N/A		-0.136279	0.840967	0.911048
hsa-miR-99b-5p	99110.1	105427	243737	149425	-0.622105	0.139571	0.465237		-0.160764	0.775465	0.867187

## Sheet: H-EVs
Samples					H-EV vs N-EV Analysis				H-EV vs H-cell Analysis
Name	H-EV-1 (CPM)	H-EV-2 (CPM)	H-EV-3 (CPM)	Mean (CPM)	H-EV vs N-EV (log(FC))	H-EV vs N-EV (p-value)	H-EV vs N-EV (FDR p-value)	Enriched in H-EVs (vs N-EVs)	H-EV vs H-cell (log(FC))	H-EV vs H-cell (p-value)	H-EV vs H-cell (FDR p-value)	Enriched in H-EVs (vs H-cells)
hsa-let-7a-5p	62241.1	69126.1	31214.3	54193.8	0.436232	0.351115	0.752389		-0.390654	0.357835	0.516661
hsa-let-7b-3p	126.25	176.793	0	101.014	2.23561	0.462409	#N/A	x	-0.405635	0.797832	#N/A	x
hsa-let-7b-5p	7953.73	9723.62	2759.27	6812.21	0.0409101	0.948311	0.99789		0.958481	0.119566	0.305866
hsa-let-7c-5p	7322.48	8839.66	4311.36	6824.5	0.590978	0.291748	0.752389		0.381501	0.278575	0.464292
hsa-let-7d-5p	3156.24	1414.35	1207.18	1925.92	-0.749652	0.1462	#N/A		0.683727	0.256273	0.433692
hsa-let-7e-5p	4166.24	3889.45	3621.54	3892.41	0.333421	0.353287	#N/A		-1.04592	0.00639506	0.043966
hsa-let-7f-5p	44944.9	36949.8	20522.1	34138.9	0.424127	0.395179	0.790357		1.62518	0.00320872	0.0320872	x
hsa-let-7g-5p	3534.99	1944.72	1897	2458.9	-0.0407705	0.937386	#N/A		-0.0359316	0.946431	0.982145
hsa-let-7i-5p	17296.2	23513.5	12244.3	17684.7	0.138936	0.686416	0.99789		1.9716	0.000450114	0.00707323	x
hsa-miR-100-3p	378.749	0	172.454	183.735	3.0827	0.301049	#N/A	x	-0.36914	0.754097	0.837885	x
hsa-miR-100-5p	115645	164064	156416	145375	-0.34771	0.421712	0.790711		-0.552243	0.204755	0.409511
hsa-miR-103a-3p	1641.25	1060.76	1724.54	1475.52	0.165115	0.780653	#N/A		-0.787766	0.198607	0.409511
hsa-miR-10a-5p	34971.2	29347.7	19659.8	27992.9	-0.041808	0.923076	0.99789		-1.54775	5.75226e-05	0.00158187
hsa-miR-10b-5p	32319.9	39601.7	22764	31561.9	0.107216	0.823145	0.99789		-1.62148	0.000103543	0.00227795
hsa-miR-1180-3p	504.999	176.793	0	227.264	1.02209	0.513783	#N/A	x	2.55159	0.136962	#N/A	x
hsa-miR-12136	4671.24	9193.24	7243.09	7035.86	1.12958	0.0395611	0.296708		6.54913	1.37782e-09	7.578e-08	x
hsa-miR-125a-3p	126.25	0	172.454	99.5681	2.2356	0.462411	#N/A	x	2.88745	0.188397	#N/A	x
hsa-miR-125a-5p	17043.7	16795.3	14141.3	15993.4	-0.0771462	0.763638	0.99789		0.0093149	0.986737	0.986737
hsa-miR-125b-1-3p	504.999	707.173	689.818	633.996	0.454191	0.576487	#N/A		-0.746149	0.359511	0.516661
hsa-miR-125b-5p	6186.23	4243.04	5863.45	5430.91	0.0507871	0.921836	0.99789		-0.103841	0.819309	0.883569
hsa-miR-1260a	631.248	530.379	517.363	559.664	0.333416	0.685029	#N/A		-1.68612	0.0341761	0.149018
hsa-miR-1262	126.25	176.793	0	101.014	2.23561	0.462409	#N/A	x	2.88746	0.191932	#N/A	x
hsa-miR-126-3p	5302.49	6541.35	4828.73	5557.52	0.877392	0.0498502	0.299101		-1.05992	0.0189875	0.0994582
hsa-miR-126-5p	166902	101302	118821	129009	0.230393	0.544584	0.96103		0.18713	0.695505	0.78694
hsa-miR-1271-5p	252.499	707.173	0	319.891	1.30325	0.441112	#N/A	x	-0.508896	0.58051	0.717484
hsa-miR-127-3p	26638.7	39424.9	35525.6	33863.1	0.00110572	0.99789	0.99789		1.15643	0.0352224	0.149018
hsa-miR-1275	252.499	0	172.454	141.651	-0.994749	0.430121	#N/A		0.707376	0.545413	#N/A	x
hsa-miR-128-3p	252.499	0	689.818	314.106	-1.04549	0.19746	#N/A		1.01167	0.29147	0.471495
hsa-miR-1301-3p	126.25	176.793	0	101.014	2.23561	0.462409	#N/A	x	2.88746	0.192275	#N/A	x
hsa-miR-1304-3p	252.499	176.793	0	143.098	-0.994458	0.371837	#N/A		-0.596827	0.604138	0.722338
hsa-miR-132-3p	126.25	0	172.454	99.5681	2.2356	0.462411	#N/A	x	0.168954	0.896702	#N/A
hsa-miR-134-5p	631.248	353.586	344.909	443.248	0.976471	0.362561	#N/A	x	0.955493	0.224509	0.430423
hsa-miR-139-5p	631.248	353.586	0	328.278	-0.282883	0.748502	#N/A		3.02493	0.0278488	0.13319	x
hsa-miR-143-3p	504.999	176.793	344.909	342.234	1.48481	0.287788	#N/A	x	-1.40046	0.181709	0.384384
hsa-miR-146a-5p	5681.24	2121.52	11899.4	6567.37	1.02158	0.11105	0.416439		0.642928	0.322108	0.500093
hsa-miR-148a-3p	378.749	176.793	172.454	242.666	-1.28732	0.143532	#N/A		4.12359	0.0499082	#N/A	x
hsa-miR-148b-3p	0	530.379	172.454	234.278	0.766927	0.644851	#N/A	x	-1.9143	0.069023	0.231633
hsa-miR-149-5p	252.499	176.793	344.909	258.067	-0.342835	0.746486	#N/A		4.12375	0.0463375	#N/A	x
hsa-miR-150-5p	378.749	176.793	0	185.181	-0.10135	0.931575	#N/A		3.81624	0.0719144	#N/A	x
hsa-miR-151a-3p	3029.99	4419.83	4656.27	4035.36	-0.757541	0.0806982	0.34585		-1.19853	0.00166662	0.0203697
hsa-miR-151a-5p	8206.23	7602.11	5518.54	7108.96	-0.0635117	0.90742	0.99789		-1.13696	0.00317217	0.0320872
hsa-miR-155-5p	1893.75	2298.31	862.272	1684.78	-0.576947	0.305749	#N/A		0.788942	0.244209	0.43365
hsa-miR-15b-5p	126.25	353.586	344.909	274.915	-0.342947	0.758288	#N/A		-0.0258212	0.976626	0.985586
hsa-miR-16-5p	8584.98	3005.48	5691	5760.49	0.138316	0.803669	0.99789		0.473159	0.448992	0.609742
hsa-miR-17-5p	378.749	0	344.909	241.219	1.03757	0.468868	#N/A	x	0.519611	0.622493	0.736282
hsa-miR-181a-2-3p	883.748	707.173	172.454	587.792	0.45316	0.595347	#N/A		0.255371	0.778166	0.847508
hsa-miR-181a-3p	631.248	883.966	1034.73	849.98	0.297562	0.662201	#N/A		-0.673639	0.357099	0.516661
hsa-miR-181a-5p	29542.4	20331.2	27765.2	25879.6	0.801661	0.0334247	0.296708		-0.276076	0.60165	0.722338
hsa-miR-181b-5p	4544.99	2651.9	4656.27	3951.05	0.576724	0.162644	#N/A		1.22527	0.00541195	0.0425225	x
hsa-miR-181d-5p	252.499	0	172.454	141.651	2.72048	0.374334	#N/A	x	1.9086	0.179342	#N/A	x
hsa-miR-186-5p	1515	2651.9	3621.54	2596.15	0.156764	0.772036	#N/A		0.701484	0.252305	0.43365
hsa-miR-1910-5p	0	353.586	172.454	175.347	0.385829	0.804507	#N/A	x	-0.178799	0.872205	0.922525
hsa-miR-191-5p	88879.8	96882.6	80536.2	88766.2	-0.384852	0.348598	0.752389		-0.776606	0.0560509	0.20552
hsa-miR-192-5p	252.499	176.793	517.363	315.552	-0.102272	0.923506	#N/A	x	-1.28386	0.225271	0.430423
hsa-miR-193b-3p	252.499	353.586	0	202.029	-0.101181	0.931687	#N/A		0.849516	0.558101	#N/A	x
hsa-miR-196b-5p	1262.5	353.586	689.818	768.634	0.29686	0.672936	#N/A		2.39564	0.0171467	0.0943069	x
hsa-miR-197-3p	3282.49	3182.28	517.363	2327.38	0.502981	0.464972	#N/A		2.90163	0.000615379	0.00846146	x
hsa-miR-21-3p	1388.75	1414.35	2759.27	1854.12	0.704634	0.280213	#N/A		-2.15778	0.00423057	0.0357971
hsa-miR-21-5p	10605	7778.9	16383.2	11589	0.831734	0.0693815	0.34585		-1.53813	0.0366562	0.14934
hsa-miR-216a-5p	0	353.586	344.909	232.832	3.08319	0.301133	#N/A	x	3.81672	0.0773021	#N/A	x
hsa-miR-221-3p	4166.24	8839.66	8277.82	7094.57	0.190054	0.754453	0.99789		0.657632	0.153418	0.35846
hsa-miR-221-5p	126.25	0	172.454	99.5681	-0.94818	0.475131	#N/A	x	-0.190112	0.877984	#N/A
hsa-miR-222-3p	252.499	0	172.454	141.651	-0.994633	0.37174	#N/A		-1.53034	0.175245	0.377979
hsa-miR-22-3p	42672.4	41369.6	91056	58366	0.449142	0.305002	0.752389		-0.0240345	0.957139	0.982752
hsa-miR-23a-3p	2146.24	1414.35	2241.91	1934.17	0.805164	0.189205	#N/A		0.603483	0.333164	0.509
hsa-miR-25-3p	3534.99	3359.07	2931.73	3275.26	-0.387252	0.211467	#N/A		0.403108	0.386651	0.538375
hsa-miR-26a-5p	19442.5	13789.9	16728.1	16653.5	0.572386	0.0355538	0.296708		-0.4912	0.340753	0.513463
hsa-miR-27a-3p	2777.49	1414.35	1724.54	1972.13	0.404952	0.477357	#N/A		-0.759012	0.159451	0.35846
hsa-miR-27b-3p	6817.48	3889.45	5001.18	5236.04	0.231289	0.631314	0.99789		-0.63955	0.0715881	0.231633
hsa-miR-28-3p	10226.2	10784.4	13623.9	11544.8	0.161382	0.653279	0.99789		1.7249	0.000322372	0.00591016	x
hsa-miR-29a-3p	126.25	0	344.909	157.053	-0.994031	0.372055	#N/A	x	-1.84039	0.10853	0.298457
hsa-miR-301a-3p	252.499	0	172.454	141.651	0.385657	0.797871	#N/A	x	0.0613068	0.964884	0.982752	x
hsa-miR-301b-3p	126.25	0	172.454	99.5681	2.2356	0.462411	#N/A	x	-0.19075	0.898481	#N/A
hsa-miR-30a-3p	1136.25	883.966	1552.09	1190.77	0.242638	0.719429	#N/A		0.70727	0.37084	0.522979
hsa-miR-30b-5p	252.499	176.793	344.909	258.067	1.03745	0.468876	#N/A	x	0.51862	0.566025	0.707532
hsa-miR-30c-5p	126.25	707.173	172.454	335.292	-0.037247	0.975426	#N/A	x	-0.371237	0.701092	0.78694
hsa-miR-30e-3p	631.248	530.379	172.454	444.694	0.976202	0.362656	#N/A		0.795815	0.322787	0.500093
hsa-miR-3135b	378.749	530.379	1207.18	705.437	0.564292	0.516896	#N/A		3.95775	0.00415355	0.0357971	x
hsa-miR-31-5p	378.749	176.793	862.272	472.605	0.976776	0.370561	#N/A	x	-0.870493	0.361662	0.516661
hsa-miR-320a-3p	1388.75	2475.1	1034.73	1632.86	-0.233908	0.683281	#N/A		0.423397	0.519931	0.680862
hsa-miR-323a-3p	252.499	353.586	344.909	316.998	1.2787	0.401558	#N/A	x	1.65851	0.117938	0.305866
hsa-miR-345-5p	631.248	176.793	862.272	556.771	4.43592	0.130456	#N/A	x	0.37559	0.645	0.744982
hsa-miR-34a-5p	126.25	0	172.454	99.5681	-0.0992206	0.953888	#N/A	x	-0.794714	0.554535	0.701136	x
hsa-miR-361-5p	0	353.586	517.363	290.317	-0.342345	0.773128	#N/A		-1.20045	0.201068	0.409511
hsa-miR-365a-3p	126.25	176.793	0	101.014	-0.948449	0.474982	#N/A		-0.969416	0.518551	0.680862
hsa-miR-378a-3p	757.498	2828.69	172.454	1252.88	-0.695151	0.357938	#N/A		1.8682	0.062996	0.223534
hsa-miR-381-3p	378.749	707.173	172.454	419.459	-0.101975	0.906199	#N/A		-1.41901	0.104813	0.295626
hsa-miR-409-3p	1641.25	530.379	1379.64	1183.75	-0.432045	0.503278	#N/A		-0.31717	0.650166	0.744982
hsa-miR-409-5p	1136.25	530.379	862.272	842.966	0.167364	0.793982	#N/A		-1.62507	0.0134801	0.0780426
hsa-miR-410-3p	252.499	176.793	1034.73	488.006	-0.168591	0.845974	#N/A		-2.09157	0.00778554	0.0492814
hsa-miR-411-5p	883.748	530.379	1034.73	816.285	0.0828562	0.89802	#N/A		-1.56423	0.0305055	0.139817
hsa-miR-423-3p	4039.99	3712.66	5173.63	4308.76	-0.084901	0.772387	#N/A		1.05594	0.0531063	0.201438
hsa-miR-423-5p	15276.2	13966.7	11382	13541.6	0.00525118	0.984686	0.99789		3.58974	3.47638e-18	3.82402e-16	x
hsa-miR-4286	252.499	353.586	172.454	259.513	0.187782	0.8827	#N/A		1.88426	0.135125	#N/A
hsa-miR-432-5p	631.248	707.173	862.272	733.564	-0.103157	0.875764	#N/A		2.85245	0.00612385	0.043966	x
hsa-miR-4448	252.499	176.793	0	143.098	-0.464181	0.744203	#N/A	x	3.42536	0.143578	#N/A	x
hsa-miR-4516	126.25	0	862.272	329.507	0.489716	0.707482	#N/A		4.43729	0.0534102	#N/A	x
hsa-miR-484	378.749	707.173	344.909	476.944	-0.247248	0.753573	#N/A		0.281875	0.763224	0.839547
hsa-miR-486-5p	6817.48	5127	344.909	4096.46	-1.94771	0.00324395	0.0973185		3.34568	2.98e-05	0.00109267	x
hsa-miR-493-5p	0	176.793	172.454	116.416	-2.63699	0.0128557	#N/A		0.648237	0.62569	#N/A
hsa-miR-501-3p	1767.5	2298.31	1552.09	1872.63	-0.628527	0.214482	#N/A		-1.42572	0.0217317	0.108658
hsa-miR-574-3p	378.749	0	1207.18	528.643	-1.0063	0.200024	#N/A		0.993616	0.321226	0.500093
hsa-miR-574-5p	252.499	176.793	0	143.098	0.385667	0.797865	#N/A	x	0.348435	0.795991	#N/A	x
hsa-miR-744-5p	0	176.793	862.272	346.355	0.5306	0.705276	#N/A		0.0923532	0.924755	0.968791
hsa-miR-758-3p	252.499	353.586	0	202.029	0.748338	0.640157	#N/A	x	1.09715	0.403821	#N/A
hsa-miR-769-5p	757.498	1060.76	1379.64	1065.96	1.1684	0.13032	#N/A	x	-0.325315	0.593601	0.722338
hsa-miR-7706	252.499	353.586	344.909	316.998	-0.489285	0.587787	#N/A		-0.169048	0.852477	0.910413
hsa-miR-7977	378.749	176.793	344.909	300.15	0.429297	0.701135	#N/A	x	0.771194	0.404898	0.556735
hsa-miR-92a-3p	21588.7	23867.1	14313.7	19923.2	-0.431929	0.294128	0.752389		0.34198	0.526946	0.681931
hsa-miR-92b-3p	4166.24	3535.86	1207.18	2969.76	-0.183481	0.692661	#N/A		-0.717664	0.290381	0.471495
hsa-miR-93-5p	126.25	0	517.363	214.538	-1.32393	0.168062	#N/A		-0.607622	0.534157	0.683224
hsa-miR-941	3408.74	3182.28	1724.54	2771.85	-0.338821	0.47028	#N/A		0.257542	0.646534	0.744982
hsa-miR-98-5p	2019.99	3535.86	1379.64	2311.83	0.106291	0.86754	#N/A		-0.567227	0.231513	0.430423
hsa-miR-99a-5p	2272.49	2298.31	1552.09	2040.97	-0.102772	0.851018	#N/A		-0.667067	0.0961473	0.278321
hsa-miR-99b-5p	129153	98297	62773.4	96741.3	-0.622105	0.139571	0.465237		-1.24796	0.00806423	0.0492814

## Sheet: N-cell
Samples					H-cell vs N-cell Analysis				N-EV vs N-cell Analysis
Name	N-cell 1 (CPM)	N-cell 2 (CPM)	N-cell 3 (CPM)	Mean (CPM)	H-cell vs N-cell (log(FC))	H-cell vs N-cell (p-value)	H-cell vs N-cell (FDR p-value)	Enriched in N-cells (vs H-cells)	N-EV vs N-cell (log(FC))	N-EV vs N-cell (p-value)	N-EV vs N-cell (FDR p-value)	Retained in N-cells (vs N-EVs)
hsa-let-7a-5p	52805	62035.9	31272.6	48704.5	0.306612	0.541621	0.920725		-0.707054	0.209904	0.40426
hsa-let-7b-5p	2858.87	3596.29	0	2151.72	0.430848	0.556693	0.920725		1.12028	0.152271	0.337955
hsa-let-7c-5p	4372.39	4495.36	2432.31	3766.69	0.276761	0.562017	0.920725		-0.247509	0.663456	0.784084
hsa-let-7d-5p	840.844	1798.14	0	879.662	0.296818	0.693337	0.920725		1.44379	0.0308141	0.172517
hsa-let-7e-5p	7147.17	7192.57	4517.15	6285.63	0.177267	0.765702	0.921473		-1.5442	0.0308437	0.172517
hsa-let-7f-5p	13201.2	5394.43	11814.1	10136.6	-0.101978	0.880122	0.958771		0.801493	0.188261	0.369648
hsa-let-7g-5p	2438.45	599.381	2432.31	1823.38	0.234806	0.724901	0.920725		-0.0777618	0.901809	0.957022
hsa-let-7i-5p	6306.33	5094.74	2779.78	4726.95	-0.410684	0.365391	0.920725		1.1251	0.0368928	0.182707
hsa-miR-100-3p	84.0844	0	694.946	259.677	-0.038955	0.97862	0.998607	x	-3.24396	0.279601	#N/A	x
hsa-miR-100-5p	94174.5	120476	106674	107108	0.750926	0.187581	0.920725		0.367186	0.434483	0.617789
hsa-miR-103a-3p	3531.54	2697.21	3127.26	3118.67	-0.479082	0.413588	0.920725		-1.7342	0.00415873	0.0393189	x
hsa-miR-10a-5p	110319	47351.1	52815.9	70161.9	-0.0237899	0.958417	0.998607		-1.769	0.00121958	0.014093	x
hsa-miR-10b-5p	108301	56941.2	74011.7	79751.2	-0.00514031	0.990733	0.999322		-1.92435	0.00041651	0.00724814	x
hsa-miR-125a-5p	10258.3	7791.95	1389.89	6480.05	1.06765	0.117277	0.920725		0.901705	0.162478	0.337955
hsa-miR-125b-1-3p	336.338	599.381	347.473	427.731	1.16648	0.282381	0.920725		-0.251352	0.807837	0.893777
hsa-miR-125b-5p	2690.7	5993.81	1042.42	3242.31	0.614859	0.286618	0.920725		0.360719	0.538019	0.671349
hsa-miR-1260a	840.844	2097.83	347.473	1095.38	0.538976	0.536127	0.920725		-1.55418	0.0963445	0.278329
hsa-miR-126-3p	19339.4	4195.67	9381.77	10972.3	-0.161802	0.831073	0.941392		-2.4034	0.000441581	0.00724814	x
hsa-miR-126-5p	186751	29669.4	83741	100054	0.056207	0.926969	0.984664		-0.357767	0.550404	0.673436
hsa-miR-1271-5p	588.591	599.381	0	395.991	-0.270104	0.748089	0.920725		-2.3573	0.0864986	0.257024	x
hsa-miR-127-3p	4960.98	19479.9	8686.83	11042.6	0.181232	0.823595	0.937069		1.27102	0.0122357	0.0908936
hsa-miR-128-3p	84.0844	299.69	347.473	243.749	-0.240626	0.812569	0.932814		1.40389	0.146123	0.337707
hsa-miR-134-5p	84.0844	599.381	0	227.822	0.38363	0.737703	0.920725		-0.0700993	0.957528	0.960601	x
hsa-miR-136-3p	420.422	0	1389.89	603.438	-0.08788	0.943821	0.998422		-1.33162	0.301105	0.481769	x
hsa-miR-143-3p	168.169	0	1389.89	519.354	0.755278	0.54838	0.920725		-2.38688	0.188378	0.369648	x
hsa-miR-146a-5p	2018.03	1198.76	347.473	1188.09	1.49265	0.0448453	0.920725		0.724108	0.28735	0.467723
hsa-miR-148b-3p	588.591	599.381	347.473	511.815	0.456303	0.564234	0.920725		-2.50196	0.067304	0.241366	x
hsa-miR-151a-3p	8744.78	3296.6	6254.51	6098.63	0.193894	0.745703	0.920725		-0.400171	0.524582	0.671349
hsa-miR-151a-5p	16480.5	8691.02	10771.7	11981.1	0.065801	0.922861	0.984385		-1.21136	0.060083	0.231431
hsa-miR-155-5p	252.253	599.381	0	283.878	1.70147	0.0722106	0.920725		2.64859	0.000709133	0.00921873
hsa-miR-15b-5p	168.169	599.381	0	255.85	0.152754	0.900883	0.968685		0.0988075	0.941127	0.960601
hsa-miR-16-5p	5969.99	2996.9	13204	7390.29	-1.03899	0.0526096	0.920725		-1.02747	0.124965	0.325334
hsa-miR-17-5p	84.0844	0	347.473	143.852	0.537002	0.683607	0.920725		-0.432749	0.784492	#N/A	x
hsa-miR-181a-3p	1261.27	3895.98	2779.78	2645.68	-1.20069	0.0412033	0.920725		-2.20624	0.00642318	0.0556676	x
hsa-miR-181a-5p	19675.7	13486.1	33704.9	22288.9	0.282732	0.676281	0.920725		-1.09137	0.0320463	0.172517
hsa-miR-181b-5p	2018.03	899.071	2084.84	1667.31	-0.206132	0.673576	0.920725		0.104489	0.851911	0.913389
hsa-miR-186-5p	1261.27	899.071	347.473	835.937	0.545331	0.525062	0.920725		0.626035	0.334534	0.516991
hsa-miR-1910-5p	168.169	0	347.473	171.881	-0.00062344	0.999496	0.999496		-0.917379	0.542243	0.671349	x
hsa-miR-191-5p	130163	134861	83741	116255	0.156192	0.758981	0.921473		-0.416369	0.397025	0.589865
hsa-miR-192-5p	420.422	299.69	1737.37	819.159	-0.163424	0.869418	0.951158		-1.54031	0.215081	0.406698	x
hsa-miR-196b-5p	252.253	299.69	0	183.981	-0.631274	0.502095	0.920725		1.043	0.243922	0.429964
hsa-miR-197-3p	84.0844	899.071	0	327.719	-0.157906	0.902825	0.968685		2.23137	0.0101448	0.0811585
hsa-miR-199a-5p	84.0844	299.69	0	127.925	-0.180977	0.904358	0.968685	x	-0.432649	0.784542	#N/A	x
hsa-miR-21-3p	4792.81	1798.14	19111	8567.32	-0.28415	0.742414	0.920725		-3.53069	0.00010539	0.00314496	x
hsa-miR-21-5p	15976	4495.36	41349.3	20606.9	0.547806	0.543982	0.920725		-2.19268	0.00249135	0.02591	x
hsa-miR-221-3p	3111.12	3596.29	3474.73	3394.05	0.181405	0.707236	0.920725		0.486193	0.439581	0.617789
hsa-miR-22-3p	57009.2	34764.1	38569.5	43447.6	0.261915	0.685539	0.920725		-0.471675	0.338033	0.516991
hsa-miR-22-5p	84.0844	299.69	0	127.925	-1.54936	0.306959	0.920725	x	-2.75806	0.362917	#N/A	x
hsa-miR-23a-3p	1345.35	1498.45	347.473	1063.76	-0.0338325	0.968852	0.998607		-0.563737	0.409896	0.600411
hsa-miR-23b-3p	84.0844	0	347.473	143.852	1.16722	0.374557	0.920725		0.415719	0.754224	0.8526
hsa-miR-24-3p	420.422	299.69	0	240.037	-0.407626	0.681252	0.920725		-4.13535	0.160374	0.337955	x
hsa-miR-25-3p	3195.21	899.071	1737.37	1943.88	-0.113844	0.850444	0.94212		0.430693	0.480048	0.656908
hsa-miR-26a-5p	26234.3	15284.2	8339.35	16619.3	0.251712	0.720999	0.920725		-1.08962	0.0786771	0.255701
hsa-miR-26b-5p	168.169	0	347.473	171.881	0.528556	0.664916	0.920725		-0.917589	0.542172	0.671349	x
hsa-miR-27a-3p	2354.36	899.071	2432.31	1895.25	0.602386	0.356236	0.920725		-0.864125	0.219318	0.407304
hsa-miR-27a-5p	84.0844	299.69	0	127.925	0.537533	0.662949	0.920725		-2.75806	0.362917	#N/A	x
hsa-miR-27b-3p	9753.79	2697.21	4517.15	5656.05	0.213669	0.726095	0.920725		-0.892434	0.230573	0.413442
hsa-miR-28-3p	924.928	3296.6	1042.42	1754.65	0.731296	0.280152	0.920725		2.40655	0.000487856	0.00724814
hsa-miR-30a-3p	840.844	299.69	1042.42	727.651	-0.180071	0.847933	0.94212		-0.0799522	0.915387	0.960601
hsa-miR-30a-5p	336.338	0	694.946	343.761	0.577114	0.564524	0.920725		-4.13618	0.160286	0.337955	x
hsa-miR-30b-5p	84.0844	299.69	0	127.925	0.538032	0.649822	0.920725		-0.432429	0.784639	#N/A	x
hsa-miR-30e-3p	420.422	0	694.946	371.789	-0.623099	0.500779	0.920725		-1.1685	0.28783	0.467723
hsa-miR-320a-3p	504.506	599.381	1389.89	831.26	0.497957	0.615258	0.920725		1.03154	0.0856629	0.257024
hsa-miR-339-3p	168.169	0	347.473	171.881	-0.886679	0.581924	0.920725	x	-3.24322	0.278377	#N/A	x
hsa-miR-345-5p	1009.01	1198.76	347.473	851.749	-1.17456	0.200431	0.920725		-5.56413	0.059462	0.231431	x
hsa-miR-34a-5p	84.0844	299.69	347.473	243.749	-0.243923	0.839287	0.94212	x	-0.918226	0.541869	0.671349	x
hsa-miR-361-5p	672.675	299.69	0	324.122	0.199945	0.857477	0.94212		-0.97768	0.311817	0.491348
hsa-miR-370-3p	252.253	0	347.473	199.909	-0.917807	0.390717	0.920725		0.0991239	0.940887	0.960601
hsa-miR-378a-3p	840.844	899.071	694.946	811.62	-1.19618	0.217978	0.920725		0.953639	0.115627	0.316454
hsa-miR-381-3p	420.422	1198.76	1737.37	1118.85	-0.00981286	0.991515	0.999322		-1.46549	0.1361	0.329173
hsa-miR-409-3p	1009.01	2996.9	1737.37	1914.43	-0.497445	0.501977	0.920725		-0.37807	0.565585	0.681797
hsa-miR-409-5p	1093.1	3296.6	0	1463.23	0.614507	0.379839	0.920725		-1.17283	0.172179	0.35111
hsa-miR-410-3p	1177.18	899.071	1389.89	1155.38	0.581493	0.383304	0.920725		-1.46563	0.083249	0.257024
hsa-miR-411-5p	1933.94	599.381	3127.26	1886.86	0.210736	0.781653	0.922989		-1.65182	0.0331763	0.172517
hsa-miR-421	504.506	299.69	0	268.066	-2.05295	0.0661819	0.920725	x	-1.16788	0.421786	0.609246	x
hsa-miR-423-3p	2270.28	599.381	1042.42	1304.03	0.235363	0.702132	0.920725		0.952322	0.110757	0.311318
hsa-miR-423-5p	1009.01	599.381	694.946	767.78	0.261512	0.716766	0.920725		3.48027	3.83494e-07	3.98834e-05
hsa-miR-424-3p	84.0844	0	347.473	143.852	-3.06247	0.188392	0.920725	x	-2.75816	0.362898	#N/A	x
hsa-miR-424-5p	252.253	299.69	0	183.981	0.296689	0.790848	0.923792		-3.60538	0.224747	0.410065	x
hsa-miR-4510	420.422	299.69	347.473	355.862	0.17238	0.847545	0.94212		-4.34228	0.139486	0.329694	x
hsa-miR-451a	0	299.69	347.473	215.721	-3.24925	0.175544	0.920725	x	-2.7588	0.373257	#N/A	x
hsa-miR-486-5p	588.591	2397.52	2779.78	1921.97	-2.51833	0.00928283	0.920725		2.78197	4.55948e-05	0.00237093
hsa-miR-501-3p	4036.05	2697.21	694.946	2476.07	0.604597	0.320426	0.920725		-0.24621	0.715217	0.817391
hsa-miR-503-5p	84.0844	0	347.473	143.852	-3.06247	0.182574	0.920725	x	-2.75816	0.362898	#N/A	x
hsa-miR-532-5p	84.0844	299.69	347.473	243.749	-0.885945	0.446753	0.920725		-0.918226	0.541869	0.671349	x
hsa-miR-542-3p	84.0844	299.69	347.473	243.749	-1.36632	0.290758	0.920725	x	-3.24386	0.278275	#N/A	x
hsa-miR-543	84.0844	0	347.473	143.852	-1.54937	0.306955	0.920725	x	-2.75816	0.362898	#N/A	x
hsa-miR-574-3p	84.0844	299.69	0	127.925	0.923557	0.452192	0.920725		2.45638	0.0469949	0.203801
hsa-miR-654-5p	84.0844	299.69	0	127.925	-0.347524	0.786759	0.923792		-2.75806	0.362917	#N/A	x
hsa-miR-671-3p	84.0844	299.69	0	127.925	0.92308	0.436172	0.920725		-2.75806	0.362917	#N/A	x
hsa-miR-744-5p	336.338	299.69	0	212.009	-0.0099861	0.991406	0.999322		-0.720729	0.536452	0.671349
hsa-miR-769-5p	924.928	1198.76	3474.73	1866.14	-0.50715	0.512978	0.920725		-2.5357	0.0132695	0.0920022	x
hsa-miR-7706	336.338	299.69	0	212.009	0.242291	0.804756	0.928007		0.197171	0.832957	0.911048
hsa-miR-874-3p	252.253	599.381	0	283.878	-2.06338	0.0920066	0.920725		-1.56983	0.272931	0.465325	x
hsa-miR-889-3p	84.0844	0	1737.37	607.15	-0.453481	0.681659	0.920725		-2.57886	0.1544	0.337955	x
hsa-miR-92a-3p	10174.2	10489.2	9729.24	10130.9	0.375393	0.50773	0.920725		0.991709	0.0664271	0.241366
hsa-miR-92b-3p	2354.36	899.071	694.946	1316.13	1.59079	0.0259037	0.920725		0.48412	0.352823	0.531792
hsa-miR-93-5p	336.338	299.69	0	212.009	0.120595	0.89887	0.968685		0.501494	0.57035	0.681797
hsa-miR-941	2438.45	1198.76	694.946	1444.05	0.176628	0.770294	0.921473		0.599832	0.287066	0.467723
hsa-miR-98-5p	6054.08	2397.52	3822.2	4091.27	-0.519676	0.350103	0.920725		-1.47506	0.0466897	0.203801
hsa-miR-99a-5p	2438.45	599.381	1389.89	1475.91	0.678677	0.243805	0.920725		-0.136279	0.840967	0.911048
hsa-miR-99b-5p	163376	163032	57333	127914	0.503916	0.313225	0.920725		-0.160764	0.775465	0.867187

## Sheet: H-cell
Samples					H-cell vs N-cell Analysis				H-EV vs H-cell Analysis
Name	H-cell 1 (CPM)	H-cell 2 (CPM)	H-cell 3 (CPM)	Mean (CPM)	H-cell vs N-cell (log(FC))	H-cell vs N-cell (p-value)	H-cell vs N-cell (FDR p-value)	Enriched in H-cells (vs N-cells)	H-EV vs H-cell (log(FC))	H-EV vs H-cell (p-value)	H-EV vs H-cell (FDR p-value)	Retained in H-cells (vs H-EVs)
hsa-let-7a-5p	40561.1	50570	89513.1	60214.7	0.306612	0.541621	0.920725		-0.390654	0.357835	0.516661
hsa-let-7b-5p	2340.07	3833.83	2326.87	2833.59	0.430848	0.556693	0.920725		0.958481	0.119566	0.305866
hsa-let-7c-5p	3640.1	4107.67	5223.58	4323.78	0.276761	0.562017	0.920725		0.381501	0.278575	0.464292
hsa-let-7d-3p	130.004	456.408	189.948	258.787	2.09638	0.169393	0.920725	x	-1.41944	0.234776	0.430423	x
hsa-let-7d-5p	1300.04	1004.1	902.254	1068.8	0.296818	0.693337	0.920725		0.683727	0.256273	0.433692
hsa-let-7e-5p	7150.2	5203.05	8072.8	6808.68	0.177267	0.765702	0.921473		-1.04592	0.00639506	0.043966	x
hsa-let-7f-5p	8320.24	4655.36	15243.3	9406.31	-0.101978	0.880122	0.958771		1.62518	0.00320872	0.0320872
hsa-let-7g-5p	1430.04	1551.79	3229.12	2070.32	0.234806	0.724901	0.920725		-0.0359316	0.946431	0.982145
hsa-let-7i-5p	4680.13	2099.48	4463.78	3747.8	-0.410684	0.365391	0.920725		1.9716	0.000450114	0.00707323
hsa-miR-100-5p	114013	131445	305722	183727	0.750926	0.187581	0.920725		-0.552243	0.204755	0.409511
hsa-miR-103a-3p	2210.06	912.816	3276.61	2133.16	-0.479082	0.413588	0.920725		-0.787766	0.198607	0.409511
hsa-miR-10a-5p	74492.1	60976.1	63062.8	66177	-0.0237899	0.958417	0.998607		-1.54775	5.75226e-05	0.00158187	x
hsa-miR-10b-3p	0	91.2816	47.4871	46.2562	0.0422906	0.978852	0.998607	x	-2.73133	0.40184	#N/A	x
hsa-miR-10b-5p	95162.7	65814	73130.1	78035.6	-0.00514031	0.990733	0.999322		-1.62148	0.000103543	0.00227795	x
hsa-miR-125a-5p	10660.3	19808.1	7028.08	12498.8	1.06765	0.117277	0.920725		0.0093149	0.986737	0.986737
hsa-miR-125b-1-3p	260.007	456.408	1804.51	840.308	1.16648	0.282381	0.920725		-0.746149	0.359511	0.516661
hsa-miR-125b-5p	2860.08	6115.87	5413.52	4796.49	0.614859	0.286618	0.920725		-0.103841	0.819309	0.883569
hsa-miR-1260a	780.022	3012.29	522.358	1438.22	0.538976	0.536127	0.920725		-1.68612	0.0341761	0.149018
hsa-miR-126-3p	10660.3	3925.11	14673.5	9752.97	-0.161802	0.831073	0.941392		-1.05992	0.0189875	0.0994582	x
hsa-miR-126-5p	62401.8	36512.6	204052	100989	0.056207	0.926969	0.984664		0.18713	0.695505	0.78694
hsa-miR-1271-5p	390.011	547.69	284.922	407.541	-0.270104	0.748089	0.920725		-0.508896	0.58051	0.717484
hsa-miR-127-3p	7670.22	19808.1	8832.59	12103.6	0.181232	0.823595	0.937069		1.15643	0.0352224	0.149018
hsa-miR-128-1-5p	0	182.563	47.4871	76.6834	0.521623	0.73164	0.920725	x	-3.21097	0.319004	#N/A	x
hsa-miR-128-3p	260.007	0	142.461	134.156	-0.240626	0.812569	0.932814		1.01167	0.29147	0.471495
hsa-miR-1304-3p	520.015	91.2816	47.4871	219.594	0.339919	0.782377	0.922989	x	-0.596827	0.604138	0.722338
hsa-miR-130b-3p	0	91.2816	189.948	93.7433	0.29858	0.823015	0.937069	x	-1.34481	0.353141	#N/A	x
hsa-miR-132-3p	0	91.2816	94.9741	62.0852	0.521123	0.731899	0.920725	x	0.168954	0.896702	#N/A
hsa-miR-134-5p	130.004	182.563	237.435	183.334	0.38363	0.737703	0.920725		0.955493	0.224509	0.430423
hsa-miR-136-3p	130.004	0	1519.59	549.863	-0.08788	0.943821	0.998422		-3.25019	0.0470116	0.184688	x
hsa-miR-143-3p	0	182.563	2374.35	852.305	0.755278	0.54838	0.920725		-1.40046	0.181709	0.384384
hsa-miR-146a-5p	2730.08	1277.94	6933.11	3647.04	1.49265	0.0448453	0.920725		0.642928	0.322108	0.500093
hsa-miR-148b-3p	390.011	821.534	759.793	657.113	0.456303	0.564234	0.920725		-1.9143	0.069023	0.231633
hsa-miR-151a-3p	8450.24	7119.96	7170.54	7580.25	0.193894	0.745703	0.920725		-1.19853	0.00166662	0.0203697	x
hsa-miR-151a-5p	13910.4	11318.9	14768.5	13332.6	0.065801	0.922861	0.984385		-1.13696	0.00317217	0.0320872	x
hsa-miR-155-5p	650.018	821.534	949.741	807.098	1.70147	0.0722106	0.920725		0.788942	0.244209	0.43365
hsa-miR-15b-5p	130.004	273.845	237.435	213.761	0.152754	0.900883	0.968685		-0.0258212	0.976626	0.985586
hsa-miR-16-5p	2860.08	1916.91	5793.42	3523.47	-1.03899	0.0526096	0.920725		0.473159	0.448992	0.609742
hsa-miR-17-5p	130.004	0	237.435	122.48	0.537002	0.683607	0.920725		0.519611	0.622493	0.736282
hsa-miR-181a-2-3p	520.015	638.971	142.461	433.816	2.67923	0.0763332	0.920725	x	0.255371	0.778166	0.847508
hsa-miR-181a-3p	1040.03	638.971	1472.1	1050.37	-1.20069	0.0412033	0.920725		-0.673639	0.357099	0.516661
hsa-miR-181a-5p	16120.5	20081.9	44305.4	26835.9	0.282732	0.676281	0.920725		-0.276076	0.60165	0.722338
hsa-miR-181b-5p	1950.06	1277.94	1377.12	1535.04	-0.206132	0.673576	0.920725		1.22527	0.00541195	0.0425225
hsa-miR-186-5p	520.015	1004.1	2184.4	1236.17	0.545331	0.525062	0.920725		0.701484	0.252305	0.43365
hsa-miR-1910-5p	130.004	91.2816	189.948	137.078	-0.00062344	0.999496	0.999496		-0.178799	0.872205	0.922525
hsa-miR-191-5p	87102.5	138292	151721	125705	0.156192	0.758981	0.921473		-0.776606	0.0560509	0.20552
hsa-miR-192-5p	260.007	365.126	1044.72	556.616	-0.163424	0.869418	0.951158		-1.28386	0.225271	0.430423
hsa-miR-193a-5p	520.015	91.2816	284.922	298.74	1.35814	0.296698	0.920725	x	-4.91674	0.124064	0.310161	x
hsa-miR-195-5p	130.004	91.2816	47.4871	89.5908	-0.346718	0.779661	0.922989	x	-0.699376	0.645394	#N/A	x
hsa-miR-196b-5p	0	91.2816	189.948	93.7433	-0.631274	0.502095	0.920725		2.39564	0.0171467	0.0943069
hsa-miR-197-3p	260.007	456.408	47.4871	254.634	-0.157906	0.902825	0.968685		2.90163	0.000615379	0.00846146
hsa-miR-199a-3p	0	182.563	142.461	108.341	3.68912	0.249316	0.920725	x	-1.34533	0.352938	#N/A	x
hsa-miR-204-5p	130.004	0	47.4871	59.1636	-0.82605	0.534398	0.920725	x	1.18729	0.462187	#N/A	x
hsa-miR-20a-5p	130.004	91.2816	237.435	152.907	1.61176	0.254618	0.920725	x	-0.922317	0.505195	0.677701	x
hsa-miR-210-3p	130.004	91.2816	474.871	232.052	2.18938	0.166352	0.920725	x	-2.52266	0.0715957	0.231633	x
hsa-miR-212-5p	0	182.563	142.461	108.341	1.16744	0.49408	0.920725	x	-3.85704	0.230133	#N/A	x
hsa-miR-21-3p	4940.14	1186.66	16145.6	7424.13	-0.28415	0.742414	0.920725		-2.15778	0.00423057	0.0357971	x
hsa-miR-214-3p	0	273.845	237.435	170.427	1.79089	0.20178	0.920725	x	-1.96976	0.245523	0.43365	x
hsa-miR-215-5p	130.004	0	94.9741	74.9926	3.04282	0.34696	0.920725	x	-0.698695	0.645718	#N/A	x
hsa-miR-21-5p	9230.26	3742.55	82675	31882.6	0.547806	0.543982	0.920725		-1.53813	0.0366562	0.14934
hsa-miR-221-3p	4160.12	4016.39	2706.76	3627.76	0.181405	0.707236	0.920725		0.657632	0.153418	0.35846
hsa-miR-221-5p	130.004	0	142.461	90.8216	0.879942	0.551574	0.920725	x	-0.190112	0.877984	#N/A
hsa-miR-222-3p	130.004	91.2816	854.767	358.684	5.19692	0.113918	0.920725	x	-1.53034	0.175245	0.377979
hsa-miR-22-3p	29640.8	34413.2	90652.8	51568.9	0.261915	0.685539	0.920725		-0.0240345	0.957139	0.982752
hsa-miR-23a-3p	130.004	912.816	1946.97	996.596	-0.0338325	0.968852	0.998607		0.603483	0.333164	0.509
hsa-miR-23b-3p	520.015	273.845	94.9741	296.278	1.16722	0.374557	0.920725		-2.40745	0.112736	0.302463	x
hsa-miR-24-3p	260.007	0	332.409	197.472	-0.407626	0.681252	0.920725		-4.64075	0.159678	0.35846	x
hsa-miR-25-3p	2990.08	1825.63	1709.53	2175.08	-0.113844	0.850444	0.94212		0.403108	0.386651	0.538375
hsa-miR-26a-5p	15730.4	16978.4	25500.5	19403.1	0.251712	0.720999	0.920725		-0.4912	0.340753	0.513463
hsa-miR-26b-5p	0	91.2816	427.383	172.888	0.528556	0.664916	0.920725		-4.59065	0.158527	0.35846	x
hsa-miR-27a-3p	2860.08	1277.94	4416.3	2851.44	0.602386	0.356236	0.920725		-0.759012	0.159451	0.35846
hsa-miR-27a-5p	260.007	0	189.948	149.985	0.537533	0.662949	0.920725		-4.09655	0.197679	#N/A	x
hsa-miR-27b-3p	7540.21	4655.36	8547.67	6914.41	0.213669	0.726095	0.920725		-0.63955	0.0715881	0.231633
hsa-miR-27b-5p	130.004	0	47.4871	59.1636	0.042312	0.978841	0.998607	x	-2.73145	0.401819	#N/A	x
hsa-miR-28-3p	3250.09	3925.11	1092.2	2755.8	0.731296	0.280152	0.920725		1.7249	0.000322372	0.00591016
hsa-miR-28-5p	130.004	0	189.948	106.651	0.298601	0.795239	0.923792	x	-1.34492	0.353096	#N/A	x
hsa-miR-29a-3p	130.004	273.845	902.254	435.367	2.23816	0.0725548	0.920725	x	-1.84039	0.10853	0.298457
hsa-miR-301b-3p	260.007	0	94.9741	118.327	0.880462	0.551324	0.920725	x	-0.19075	0.898481	#N/A
hsa-miR-30a-3p	260.007	912.816	617.332	596.718	-0.180071	0.847933	0.94212		0.70727	0.37084	0.522979
hsa-miR-30a-5p	260.007	182.563	712.306	384.959	0.577114	0.564524	0.920725		-5.65849	0.0760989	0.239168	x
hsa-miR-30b-5p	260.007	91.2816	142.461	164.583	0.538032	0.649822	0.920725		0.51862	0.566025	0.707532
hsa-miR-30c-2-3p	130.004	0	142.461	90.8216	3.40162	0.29007	0.920725	x	-3.56951	0.267502	#N/A	x
hsa-miR-30c-5p	780.022	91.2816	237.435	369.58	1.05523	0.323212	0.920725	x	-0.371237	0.701092	0.78694
hsa-miR-30d-5p	390.011	0	94.9741	161.662	1.16332	0.542334	0.920725	x	-1.48541	0.391165	#N/A	x
hsa-miR-30e-3p	260.007	91.2816	284.922	212.07	-0.623099	0.500779	0.920725		0.795815	0.322787	0.500093
hsa-miR-31-5p	130.004	273.845	1804.51	736.119	2.49882	0.0688917	0.920725	x	-0.870493	0.361662	0.516661
hsa-miR-3200-3p	130.004	0	94.9741	74.9926	0.521145	0.731888	0.920725	x	-0.698684	0.645722	#N/A	x
hsa-miR-320a-3p	520.015	1825.63	569.845	971.83	0.497957	0.615258	0.920725		0.423397	0.519931	0.680862
hsa-miR-323a-3p	0	91.2816	94.9741	62.0852	3.0428	0.346964	0.920725	x	1.65851	0.117938	0.305866
hsa-miR-324-5p	0	91.2816	94.9741	62.0852	3.0428	0.346964	0.920725	x	-3.21045	0.319088	#N/A	x
hsa-miR-331-3p	260.007	182.563	47.4871	163.353	3.69016	0.254226	0.920725	x	-3.88798	0.24124	#N/A	x
hsa-miR-340-5p	0	182.563	189.948	124.17	1.40666	0.325153	0.920725	x	-4.09632	0.197705	#N/A	x
hsa-miR-345-5p	260.007	273.845	474.871	336.241	-1.17456	0.200431	0.920725		0.37559	0.645	0.744982
hsa-miR-361-5p	390.011	456.408	617.332	487.917	0.199945	0.857477	0.94212		-1.20045	0.201068	0.409511
hsa-miR-362-5p	260.007	0	47.4871	102.498	0.521665	0.743501	0.920725	x	-3.2112	0.337636	#N/A	x
hsa-miR-365a-3p	0	456.408	47.4871	167.965	4.24078	0.226127	0.920725	x	-0.969416	0.518551	0.680862
hsa-miR-370-3p	0	182.563	94.9741	92.5124	-0.917807	0.390717	0.920725		-1.05804	0.504681	#N/A	x
hsa-miR-377-5p	130.004	0	47.4871	59.1636	2.56399	0.433111	0.920725	x	0.648112	0.644346	#N/A	x
hsa-miR-378a-3p	130.004	182.563	474.871	262.479	-1.19618	0.217978	0.920725		1.8682	0.062996	0.223534
hsa-miR-381-3p	650.018	547.69	1329.64	842.448	-0.00981286	0.991515	0.999322		-1.41901	0.104813	0.295626
hsa-miR-382-5p	130.004	91.2816	0	73.7618	2.56449	0.442816	0.920725	x	-2.73197	0.413741	#N/A	x
hsa-miR-409-3p	650.018	2099.48	902.254	1217.25	-0.497445	0.501977	0.920725		-0.31717	0.650166	0.744982
hsa-miR-409-5p	3250.09	1369.22	2231.89	2283.74	0.614507	0.379839	0.920725		-1.62507	0.0134801	0.0780426	x
hsa-miR-410-3p	2210.06	1551.79	1424.61	1728.82	0.581493	0.383304	0.920725		-2.09157	0.00778554	0.0492814	x
hsa-miR-411-5p	780.022	1277.94	4131.37	2063.11	0.210736	0.781653	0.922989		-1.56423	0.0305055	0.139817
hsa-miR-423-3p	1690.05	2190.76	1567.07	1815.96	0.235363	0.702132	0.920725		1.05594	0.0531063	0.201438
hsa-miR-423-5p	780.022	1186.66	949.741	972.141	0.261512	0.716766	0.920725		3.58974	3.47638e-18	3.82402e-16
hsa-miR-424-5p	260.007	91.2816	332.409	227.899	0.296689	0.790848	0.923792		-4.7849	0.135666	0.331628	x
hsa-miR-4286	130.004	0	47.4871	59.1636	2.56399	0.433111	0.920725	x	1.88426	0.135125	#N/A
hsa-miR-432-5p	0	91.2816	94.9741	62.0852	0.521123	0.731899	0.920725	x	2.85245	0.00612385	0.043966
hsa-miR-433-3p	0	91.2816	47.4871	46.2562	2.56397	0.433115	0.920725	x	-0.219455	0.902051	#N/A	x
hsa-miR-450a-5p	0	91.2816	47.4871	46.2562	2.56397	0.433115	0.920725	x	-2.73133	0.40184	#N/A	x
hsa-miR-4510	650.018	365.126	332.409	449.185	0.17238	0.847545	0.94212		-5.43723	0.0873268	0.25962	x
hsa-miR-484	520.015	456.408	47.4871	341.303	2.53954	0.139917	0.920725	x	0.281875	0.763224	0.839547
hsa-miR-486-5p	520.015	273.845	189.948	327.936	-2.51833	0.00928283	0.920725		3.34568	2.98e-05	0.00109267
hsa-miR-493-5p	0	91.2816	47.4871	46.2562	0.0422906	0.978852	0.998607	x	0.648237	0.62569	#N/A
hsa-miR-501-3p	6760.19	2921.01	2326.87	4002.69	0.604597	0.320426	0.920725		-1.42572	0.0217317	0.108658
hsa-miR-532-5p	260.007	91.2816	0	117.096	-0.885945	0.446753	0.920725		-0.962587	0.552344	#N/A	x
hsa-miR-574-3p	130.004	365.126	142.461	212.53	0.923557	0.452192	0.920725		0.993616	0.321226	0.500093
hsa-miR-589-5p	260.007	0	47.4871	102.498	0.521665	0.768793	0.921473	x	-3.2112	0.34247	#N/A	x
hsa-miR-654-5p	130.004	91.2816	47.4871	89.5908	-0.347524	0.786759	0.923792		-3.21108	0.318985	#N/A	x
hsa-miR-671-3p	260.007	182.563	189.948	210.84	0.92308	0.436172	0.920725		-4.48222	0.166323	0.36591	x
hsa-miR-744-5p	260.007	182.563	284.922	242.498	-0.0099861	0.991406	0.999322		0.0923532	0.924755	0.968791
hsa-miR-758-3p	260.007	0	47.4871	102.498	0.520859	0.797492	0.923792	x	1.09715	0.403821	#N/A
hsa-miR-769-5p	1040.03	821.534	1329.64	1063.73	-0.50715	0.512978	0.920725		-0.325315	0.593601	0.722338
hsa-miR-7706	520.015	365.126	189.948	358.363	0.242291	0.804756	0.928007		-0.169048	0.852477	0.910413
hsa-miR-7977	260.007	182.563	94.9741	179.182	0.00121217	0.999019	0.999496	x	0.771194	0.404898	0.556735
hsa-miR-874-3p	130.004	91.2816	0	73.7618	-2.06338	0.0920066	0.920725		-2.73197	0.407033	#N/A	x
hsa-miR-889-3p	0	273.845	902.254	392.033	-0.453481	0.681659	0.920725		-5.49562	0.0868352	0.25962	x
hsa-miR-92a-3p	13130.4	15609.2	8832.59	12524	0.375393	0.50773	0.920725		0.34198	0.526946	0.681931
hsa-miR-92b-3p	2730.08	6389.71	2659.27	3926.35	1.59079	0.0259037	0.920725		-0.717664	0.290381	0.471495
hsa-miR-93-5p	390.011	91.2816	332.409	271.234	0.120595	0.89887	0.968685		-0.607622	0.534157	0.683224
hsa-miR-941	3120.09	1369.22	1329.64	1939.65	0.176628	0.770294	0.921473		0.257542	0.646534	0.744982
hsa-miR-98-5p	1690.05	2099.48	4558.76	2782.76	-0.519676	0.350103	0.920725		-0.567227	0.231513	0.430423
hsa-miR-99a-5p	3120.09	2282.04	3086.66	2829.6	0.678677	0.243805	0.920725		-0.667067	0.0961473	0.278321
hsa-miR-99b-5p	263777	162207	110122	178702	0.503916	0.313225	0.920725		-1.24796	0.00806423	0.0492814	x
