# Supplementary material for: Selective Loading and Variations in the miRNA Profile of Extracellular Vesicles from Endothelial-like Cells Cultivated under Normoxia and Hypoxia
Source: Int J Mol Sci. 2022 Sep 2;23(17):10066. doi: 10.3390/ijms231710066 (PMC9456085; doi:10.3390/ijms231710066)
Supplement: Supplementary file 1 [file ijms-23-10066-s001.zip › Supplementary_Table_S2.xlsx]

## Sheet: mRNA targets - miRNA of H-EV
ID	Accession	Target	TargetID	Experiment	Literature	Tissue
hsa-let-7f-5p	MIMAT0000067	ACTA1	58	PAR-CLIP	21572407	Unspecified
hsa-let-7f-5p	MIMAT0000067	ADH5	128	HITS-CLIP//PAR-CLIP	23313552|26701625|27292025	Unspecified
hsa-let-7f-5p	MIMAT0000067	AHR	196	PAR-CLIP	23592263	Unspecified
hsa-let-7f-5p	MIMAT0000067	AK4	205	PAR-CLIP	23446348|20371350	Unspecified
hsa-let-7f-5p	MIMAT0000067	AMD1	262	HITS-CLIP	23313552	Unspecified
hsa-let-7f-5p	MIMAT0000067	AQP6	363	PAR-CLIP	27292025	Unspecified
hsa-let-7f-5p	MIMAT0000067	ATP2A2	488	CLASH	23622248	Unspecified
hsa-let-7f-5p	MIMAT0000067	ALDH7A1	501	CLASH	23622248	Unspecified
hsa-let-7f-5p	MIMAT0000067	ATP5B	506	CLASH	23622248	Unspecified
hsa-let-7f-5p	MIMAT0000067	ATR	545	CLASH	23622248	Unspecified
hsa-let-7f-5p	MIMAT0000067	BACH1	571	PAR-CLIP	20371350	Unspecified
hsa-let-7f-5p	MIMAT0000067	CCND1	595	Luciferase reporter assay//PAR-CLIP//qRT-PCR	19956384|22894925|23592263|26701625	Unspecified
hsa-let-7f-5p	MIMAT0000067	PRDM1	639	Immunohistochemistry//Luciferase reporter assay//qRT-PCR//Western blot	20651244|24405266	Unspecified
hsa-let-7f-5p	MIMAT0000067	POLR3D	661	HITS-CLIP	23313552	Unspecified
hsa-let-7f-5p	MIMAT0000067	CALM1	801	Microarray	22942087	Unspecified
hsa-let-7f-5p	MIMAT0000067	CALU	813	PAR-CLIP	20371350	Unspecified
hsa-let-7f-5p	MIMAT0000067	CCNG1	900	CLASH	23622248	Unspecified
hsa-let-7f-5p	MIMAT0000067	CCNT2	905	PAR-CLIP	21572407	Unspecified
hsa-let-7f-5p	MIMAT0000067	CD59	966	PAR-CLIP	23446348|20371350	Unspecified
hsa-let-7f-5p	MIMAT0000067	CDKN1A	1026	PAR-CLIP//qRT-PCR	19956384|21572407	Unspecified
hsa-let-7f-5p	MIMAT0000067	AP1S1	1174	PAR-CLIP	23592263|26701625	Unspecified
hsa-let-7f-5p	MIMAT0000067	COL8A1	1295	PAR-CLIP	23592263	Unspecified
hsa-let-7f-5p	MIMAT0000067	COX6B1	1340	HITS-CLIP	23706177	Unspecified
hsa-let-7f-5p	MIMAT0000067	CRX	1406	PAR-CLIP	26701625	Unspecified
hsa-let-7f-5p	MIMAT0000067	CRY2	1408	PAR-CLIP	23592263|26701625	Unspecified
hsa-let-7f-5p	MIMAT0000067	CTPS1	1503	HITS-CLIP	23313552	Unspecified
hsa-let-7f-5p	MIMAT0000067	CYP19A1	1588	Luciferase reporter assay	22407818	Unspecified
hsa-let-7f-5p	MIMAT0000067	DNA2	1763	PAR-CLIP	23446348	Unspecified
hsa-let-7f-5p	MIMAT0000067	DNAH9	1770	HITS-CLIP	23706177	Unspecified
hsa-let-7f-5p	MIMAT0000067	DYNC1LI2	1783	CLASH	23622248	Unspecified
hsa-let-7f-5p	MIMAT0000067	ARID3A	1820	PAR-CLIP	23592263	Unspecified
hsa-let-7f-5p	MIMAT0000067	DUSP1	1843	PAR-CLIP	21572407	Unspecified
hsa-let-7f-5p	MIMAT0000067	DVL3	1857	PAR-CLIP	23446348	Unspecified
hsa-let-7f-5p	MIMAT0000067	E2F6	1876	PAR-CLIP	20371350	Unspecified
hsa-let-7f-5p	MIMAT0000067	EDA	1896	CLASH	23622248	Unspecified
hsa-let-7f-5p	MIMAT0000067	EDN1	1906	PAR-CLIP	23592263	Unspecified
hsa-let-7f-5p	MIMAT0000067	EIF4G2	1982	PAR-CLIP	23592263|21572407|27292025	Unspecified
hsa-let-7f-5p	MIMAT0000067	ELF4	2000	Luciferase reporter assay	22894925	Unspecified
hsa-let-7f-5p	MIMAT0000067	EPHA4	2043	PAR-CLIP	21572407	Unspecified
hsa-let-7f-5p	MIMAT0000067	FMO4	2329	HITS-CLIP	23824327	Unspecified
hsa-let-7f-5p	MIMAT0000067	FPR1	2357	HITS-CLIP	23313552	Unspecified
hsa-let-7f-5p	MIMAT0000067	FXN	2395	PAR-CLIP	23592263	Unspecified
hsa-let-7f-5p	MIMAT0000067	GABPB1	2553	HITS-CLIP//PAR-CLIP	23592263|23313552	Unspecified
hsa-let-7f-5p	MIMAT0000067	GALC	2581	Microarray	22942087	Unspecified
hsa-let-7f-5p	MIMAT0000067	GATM	2628	PAR-CLIP	26701625	Unspecified
hsa-let-7f-5p	MIMAT0000067	NR6A1	2649	PAR-CLIP	23592263	Unspecified
hsa-let-7f-5p	MIMAT0000067	GLO1	2739	PAR-CLIP	23592263	Unspecified
hsa-let-7f-5p	MIMAT0000067	GLUL	2752	CLASH	23622248	Unspecified
hsa-let-7f-5p	MIMAT0000067	GNG5	2787	PAR-CLIP	20371350|27292025	Unspecified
hsa-let-7f-5p	MIMAT0000067	GOLGA4	2803	PAR-CLIP	20371350	Unspecified
hsa-let-7f-5p	MIMAT0000067	GPS1	2873	Western blot	21530537	Unspecified
hsa-let-7f-5p	MIMAT0000067	GTF2E1	2960	CLASH	23622248	Unspecified
hsa-let-7f-5p	MIMAT0000067	HIST1H2BD	3017	PAR-CLIP	24398324|23446348	Unspecified
hsa-let-7f-5p	MIMAT0000067	HDAC2	3066	qRT-PCR	24405266	Unspecified
hsa-let-7f-5p	MIMAT0000067	HMGA1	3159	HITS-CLIP//PAR-CLIP	23592263|23313552	Unspecified
hsa-let-7f-5p	MIMAT0000067	HNRNPA2B1	3181	CLASH	23622248	Unspecified
hsa-let-7f-5p	MIMAT0000067	IGF1R	3480	PAR-CLIP	23592263|24398324|23446348|21572407	Unspecified
hsa-let-7f-5p	MIMAT0000067	IL6	3569	ELISA//Luciferase reporter assay	26810534	Unspecified
hsa-let-7f-5p	MIMAT0000067	IL6R	3570	PAR-CLIP	27292025	Unspecified
hsa-let-7f-5p	MIMAT0000067	CXCL8	3576	PAR-CLIP	26701625	Unspecified
hsa-let-7f-5p	MIMAT0000067	IL13	3596	Luciferase reporter assay//Reporter assay	21616524	Unspecified
hsa-let-7f-5p	MIMAT0000067	ITGA3	3675	HITS-CLIP	23706177|23313552	Unspecified
hsa-let-7f-5p	MIMAT0000067	KPNA5	3841	HITS-CLIP//PAR-CLIP	24398324|23446348|21572407|20371350	Unspecified
hsa-let-7f-5p	MIMAT0000067	LYN	4067	PAR-CLIP	23592263	Unspecified
hsa-let-7f-5p	MIMAT0000067	MXD1	4084	PAR-CLIP	21572407	Unspecified
hsa-let-7f-5p	MIMAT0000067	MAGEA3	4102	PAR-CLIP	27292025	Unspecified
hsa-let-7f-5p	MIMAT0000067	MAGEA6	4105	PAR-CLIP	27292025	Unspecified
hsa-let-7f-5p	MIMAT0000067	MAGEA12	4111	PAR-CLIP	27292025	Unspecified
hsa-let-7f-5p	MIMAT0000067	MDM4	4194	PAR-CLIP	23592263|24398324	Unspecified
hsa-let-7f-5p	MIMAT0000067	MEF2D	4209	CLASH//PAR-CLIP	23622248|26701625	Unspecified
hsa-let-7f-5p	MIMAT0000067	MEIS3P1	4213	PAR-CLIP	23592263	Unspecified
hsa-let-7f-5p	MIMAT0000067	MPL	4352	Luciferase reporter assay	20445018	Unspecified
hsa-let-7f-5p	MIMAT0000067	ND4	4538	CLASH	23622248	Unspecified
hsa-let-7f-5p	MIMAT0000067	ND5	4540	CLASH	23622248	Unspecified
hsa-let-7f-5p	MIMAT0000067	MYC	4609	qRT-PCR//TRAP	19956384|24510096	Unspecified
hsa-let-7f-5p	MIMAT0000067	MYH9	4627	Immunohistochemistry//Luciferase reporter assay//qRT-PCR//Western blot	21533124	Unspecified
hsa-let-7f-5p	MIMAT0000067	NAP1L1	4673	HITS-CLIP	19536157	Unspecified
hsa-let-7f-5p	MIMAT0000067	NARS	4677	CLASH	23622248	Unspecified
hsa-let-7f-5p	MIMAT0000067	SLC11A2	4891	HITS-CLIP//PAR-CLIP	23592263|23313552	Unspecified
hsa-let-7f-5p	MIMAT0000067	ROR2	4920	CLASH	23622248	Unspecified
hsa-let-7f-5p	MIMAT0000067	NUCB2	4925	PAR-CLIP	23592263	Unspecified
hsa-let-7f-5p	MIMAT0000067	OPRL1	4987	PAR-CLIP	22012620	Unspecified
hsa-let-7f-5p	MIMAT0000067	PAFAH2	5051	HITS-CLIP	19536157	Unspecified
hsa-let-7f-5p	MIMAT0000067	PBX2	5089	PAR-CLIP	26701625	Unspecified
hsa-let-7f-5p	MIMAT0000067	PDGFB	5155	Microarray//PAR-CLIP	22942087|27292025	Unspecified
hsa-let-7f-5p	MIMAT0000067	PLAGL2	5326	PAR-CLIP	23592263|26701625	Unspecified
hsa-let-7f-5p	MIMAT0000067	PLCG2	5336	PAR-CLIP	24398324|23446348	Unspecified
hsa-let-7f-5p	MIMAT0000067	PMAIP1	5366	PAR-CLIP	23592263	Unspecified
hsa-let-7f-5p	MIMAT0000067	POLR2D	5433	PAR-CLIP	23592263|21572407|26701625	Unspecified
hsa-let-7f-5p	MIMAT0000067	PPP2R2A	5520	PAR-CLIP	23446348	Unspecified
hsa-let-7f-5p	MIMAT0000067	PRIM2	5558	HITS-CLIP	23706177	Unspecified
hsa-let-7f-5p	MIMAT0000067	MAPK6	5597	PAR-CLIP	21572407	Unspecified
hsa-let-7f-5p	MIMAT0000067	MAP2K7	5609	PAR-CLIP	23592263|26701625	Unspecified
hsa-let-7f-5p	MIMAT0000067	KLK6	5653	ELISA//Luciferase reporter assay//qRT-PCR	18627289	Unspecified
hsa-let-7f-5p	MIMAT0000067	KLK10	5655	ELISA//Luciferase reporter assay//qRT-PCR	20354523|18627289	Unspecified
hsa-let-7f-5p	MIMAT0000067	QDPR	5860	PAR-CLIP	23592263	Unspecified
hsa-let-7f-5p	MIMAT0000067	RDX	5962	PAR-CLIP	23446348|21572407|26701625	Unspecified
hsa-let-7f-5p	MIMAT0000067	RFC2	5982	HITS-CLIP	23706177	Unspecified
hsa-let-7f-5p	MIMAT0000067	RHD	6007	HITS-CLIP//PAR-CLIP	23592263|23706177|23313552	Unspecified
hsa-let-7f-5p	MIMAT0000067	MRPL12	6182	PAR-CLIP	23592263	Unspecified
hsa-let-7f-5p	MIMAT0000067	RRAD	6236	PAR-CLIP	22012620	Unspecified
hsa-let-7f-5p	MIMAT0000067	RRM1	6240	PAR-CLIP	23592263	Unspecified
hsa-let-7f-5p	MIMAT0000067	RRM2	6241	PAR-CLIP	21572407	Unspecified
hsa-let-7f-5p	MIMAT0000067	ATXN2	6311	HITS-CLIP	23313552	Unspecified
hsa-let-7f-5p	MIMAT0000067	CCL7	6354	Luciferase reporter assay	22894925	Unspecified
hsa-let-7f-5p	MIMAT0000067	SLC5A5	6528	qRT-PCR	19956384	Unspecified
hsa-let-7f-5p	MIMAT0000067	SLC20A1	6574	PAR-CLIP	23592263|20371350	Unspecified
hsa-let-7f-5p	MIMAT0000067	SMARCC1	6599	CLASH	23622248	Unspecified
hsa-let-7f-5p	MIMAT0000067	SNRPC	6631	CLASH	23622248	Unspecified
hsa-let-7f-5p	MIMAT0000067	SOD2	6648	PAR-CLIP	22012620	Unspecified
hsa-let-7f-5p	MIMAT0000067	SP1	6667	CLASH	23622248	Unspecified
hsa-let-7f-5p	MIMAT0000067	STAT2	6773	HITS-CLIP	23706177	Unspecified
hsa-let-7f-5p	MIMAT0000067	STK4	6789	PAR-CLIP	23446348	Unspecified
hsa-let-7f-5p	MIMAT0000067	STRN	6801	PAR-CLIP	24398324|20371350	Unspecified
hsa-let-7f-5p	MIMAT0000067	STX3	6809	PAR-CLIP	27292025	Unspecified
hsa-let-7f-5p	MIMAT0000067	SUOX	6821	PAR-CLIP	21572407	Unspecified
hsa-let-7f-5p	MIMAT0000067	SURF4	6836	PAR-CLIP	20371350	Unspecified
hsa-let-7f-5p	MIMAT0000067	SYT1	6857	PAR-CLIP	26701625	Unspecified
hsa-let-7f-5p	MIMAT0000067	ELOA	6924	CLASH	23622248	Unspecified
hsa-let-7f-5p	MIMAT0000067	TG	7038	qRT-PCR	19956384	Unspecified
hsa-let-7f-5p	MIMAT0000067	TGFBR1	7046	Microarray	22942087	Unspecified
hsa-let-7f-5p	MIMAT0000067	TGFBR3	7049	PAR-CLIP	21572407	Unspecified
hsa-let-7f-5p	MIMAT0000067	THBS1	7057	PAR-CLIP	24398324	Unspecified
hsa-let-7f-5p	MIMAT0000067	NKX2-1	7080	qRT-PCR	19956384	Unspecified
hsa-let-7f-5p	MIMAT0000067	TRAPPC10	7109	PAR-CLIP	26701625	Unspecified
hsa-let-7f-5p	MIMAT0000067	TUBB2A	7280	PAR-CLIP	23592263	Unspecified
hsa-let-7f-5p	MIMAT0000067	SUMO1	7341	PAR-CLIP	24398324	Unspecified
hsa-let-7f-5p	MIMAT0000067	VCL	7414	PAR-CLIP	23592263	Unspecified
hsa-let-7f-5p	MIMAT0000067	YWHAZ	7534	PAR-CLIP	23592263	Unspecified
hsa-let-7f-5p	MIMAT0000067	ZNF8	7554	PAR-CLIP	23592263	Unspecified
hsa-let-7f-5p	MIMAT0000067	ZNF28	7576	PAR-CLIP	23592263	Unspecified
hsa-let-7f-5p	MIMAT0000067	ZNF200	7752	PAR-CLIP	21572407|20371350	Unspecified
hsa-let-7f-5p	MIMAT0000067	MLLT10	8028	PAR-CLIP	23592263|27292025	Unspecified
hsa-let-7f-5p	MIMAT0000067	KMT2D	8085	PAR-CLIP	24398324|21572407	Unspecified
hsa-let-7f-5p	MIMAT0000067	HMGA2	8091	CLASH//HITS-CLIP//PAR-CLIP	23622248|20371350|21572407|26701625	Unspecified
hsa-let-7f-5p	MIMAT0000067	COIL	8161	PAR-CLIP	23446348|21572407|20371350	Unspecified
hsa-let-7f-5p	MIMAT0000067	NCOA3	8202	PAR-CLIP	24398324|26701625	Unspecified
hsa-let-7f-5p	MIMAT0000067	SMC1A	8243	PAR-CLIP	23446348|21572407|20371350|26701625	Unspecified
hsa-let-7f-5p	MIMAT0000067	FZD4	8322	Microarray	22942087	Unspecified
hsa-let-7f-5p	MIMAT0000067	FZD9	8326	PAR-CLIP	23446348|21572407	Unspecified
hsa-let-7f-5p	MIMAT0000067	DYRK3	8444	PAR-CLIP	26701625	Unspecified
hsa-let-7f-5p	MIMAT0000067	DYRK2	8445	Luciferase reporter assay	22894925	Unspecified
hsa-let-7f-5p	MIMAT0000067	THOC5	8563	CLASH	23622248	Unspecified
hsa-let-7f-5p	MIMAT0000067	SLC25A12	8604	CLASH	23622248	Unspecified
hsa-let-7f-5p	MIMAT0000067	SOCS1	8651	PAR-CLIP	23592263	Unspecified
hsa-let-7f-5p	MIMAT0000067	EIF3C	8663	CLASH	23622248	Unspecified
hsa-let-7f-5p	MIMAT0000067	GBF1	8729	CLASH	23622248	Unspecified
hsa-let-7f-5p	MIMAT0000067	TNFSF9	8744	PAR-CLIP	23592263|26701625	Unspecified
hsa-let-7f-5p	MIMAT0000067	PEX11B	8799	PAR-CLIP	21572407	Unspecified
hsa-let-7f-5p	MIMAT0000067	SLC5A6	8884	PAR-CLIP	24398324|21572407	Unspecified
hsa-let-7f-5p	MIMAT0000067	MBD2	8932	PAR-CLIP	24398324|23446348|21572407|20371350	Unspecified
hsa-let-7f-5p	MIMAT0000067	WASL	8976	PAR-CLIP	22012620|21572407|20371350	Unspecified
hsa-let-7f-5p	MIMAT0000067	SOCS3	9021	Luciferase reporter assay	22894925	Unspecified
hsa-let-7f-5p	MIMAT0000067	BAZ1B	9031	CLASH	23622248	Unspecified
hsa-let-7f-5p	MIMAT0000067	CLDN12	9069	PAR-CLIP	24398324|23446348|20371350|27292025	Unspecified
hsa-let-7f-5p	MIMAT0000067	USP2	9099	CLASH	23622248	Unspecified
hsa-let-7f-5p	MIMAT0000067	CCNB2	9133	CLASH	23622248	Unspecified
hsa-let-7f-5p	MIMAT0000067	RABEP1	9135	CLASH	23622248	Unspecified
hsa-let-7f-5p	MIMAT0000067	ATG12	9140	PAR-CLIP	23592263	Unspecified
hsa-let-7f-5p	MIMAT0000067	SLC33A1	9197	CLASH	23622248	Unspecified
hsa-let-7f-5p	MIMAT0000067	TIAF1	9220	PAR-CLIP	26701625	Unspecified
hsa-let-7f-5p	MIMAT0000067	ATP6V1F	9296	PAR-CLIP	23592263|24398324|26701625|27292025	Unspecified
hsa-let-7f-5p	MIMAT0000067	CNOT8	9337	CLASH	23622248	Unspecified
hsa-let-7f-5p	MIMAT0000067	HAND1	9421	PAR-CLIP	21572407	Unspecified
hsa-let-7f-5p	MIMAT0000067	ZNF264	9422	PAR-CLIP	21572407	Unspecified
hsa-let-7f-5p	MIMAT0000067	ONECUT2	9480	PAR-CLIP	23446348	Unspecified
hsa-let-7f-5p	MIMAT0000067	ATP6V1G1	9550	PAR-CLIP	22100165|22291592|23446348	Unspecified
hsa-let-7f-5p	MIMAT0000067	NUP155	9631	PAR-CLIP	23446348|21572407|20371350	Unspecified
hsa-let-7f-5p	MIMAT0000067	CEP135	9662	PAR-CLIP	24398324	Unspecified
hsa-let-7f-5p	MIMAT0000067	BZW1	9689	PAR-CLIP	23592263|20371350|26701625	Unspecified
hsa-let-7f-5p	MIMAT0000067	KIAA0391	9692	PAR-CLIP	21572407	Unspecified
hsa-let-7f-5p	MIMAT0000067	ESPL1	9700	PAR-CLIP	23446348|21572407	Unspecified
hsa-let-7f-5p	MIMAT0000067	HERPUD1	9709	HITS-CLIP//PAR-CLIP	23592263|23706177	Unspecified
hsa-let-7f-5p	MIMAT0000067	SART3	9733	CLASH	23622248	Unspecified
hsa-let-7f-5p	MIMAT0000067	EIF4A3	9775	HITS-CLIP	23706177	Unspecified
hsa-let-7f-5p	MIMAT0000067	SNX17	9784	PAR-CLIP	22291592	Unspecified
hsa-let-7f-5p	MIMAT0000067	TSC22D2	9819	PAR-CLIP	23592263|24398324	Unspecified
hsa-let-7f-5p	MIMAT0000067	AREL1	9870	PAR-CLIP	23592263	Unspecified
hsa-let-7f-5p	MIMAT0000067	UBAP2L	9898	CLASH	23622248	Unspecified
hsa-let-7f-5p	MIMAT0000067	ZBTB5	9925	PAR-CLIP	23592263|24398324|21572407|20371350	Unspecified
hsa-let-7f-5p	MIMAT0000067	TSPAN3	10099	CLASH	23622248	Unspecified
hsa-let-7f-5p	MIMAT0000067	FARP1	10160	Microarray	22942087	Unspecified
hsa-let-7f-5p	MIMAT0000067	ZNF443	10224	HITS-CLIP	23313552	Unspecified
hsa-let-7f-5p	MIMAT0000067	AKAP8	10270	PAR-CLIP	21572407|20371350	Unspecified
hsa-let-7f-5p	MIMAT0000067	SF3A1	10291	CLASH	23622248	Unspecified
hsa-let-7f-5p	MIMAT0000067	PCGF3	10336	PAR-CLIP	23592263|23446348|20371350	Unspecified
hsa-let-7f-5p	MIMAT0000067	TUBB4A	10382	PAR-CLIP	26701625	Unspecified
hsa-let-7f-5p	MIMAT0000067	PDLIM5	10611	PAR-CLIP	26701625	Unspecified
hsa-let-7f-5p	MIMAT0000067	TGOLN2	10618	PAR-CLIP	20371350	Unspecified
hsa-let-7f-5p	MIMAT0000067	ARID3B	10620	CLASH//PAR-CLIP	23622248|23446348|21572407|20371350	Unspecified
hsa-let-7f-5p	MIMAT0000067	POSTN	10631	Flow//Luciferase reporter assay//qRT-PCR//Western blot	25735962	Unspecified
hsa-let-7f-5p	MIMAT0000067	LEFTY1	10637	PAR-CLIP	22012620	Unspecified
hsa-let-7f-5p	MIMAT0000067	IGF2BP1	10642	CLASH//PAR-CLIP	23622248|21572407	Unspecified
hsa-let-7f-5p	MIMAT0000067	IGF2BP3	10643	PAR-CLIP	21572407|20371350	Unspecified
hsa-let-7f-5p	MIMAT0000067	CELF1	10658	PAR-CLIP	24398324	Unspecified
hsa-let-7f-5p	MIMAT0000067	SLC12A7	10723	PAR-CLIP	22291592	Unspecified
hsa-let-7f-5p	MIMAT0000067	ZNF460	10794	PAR-CLIP	21572407|20371350	Unspecified
hsa-let-7f-5p	MIMAT0000067	PGRMC1	10857	PAR-CLIP	21572407	Unspecified
hsa-let-7f-5p	MIMAT0000067	COPS8	10920	Western blot	21530537	Unspecified
hsa-let-7f-5p	MIMAT0000067	MSL3	10943	CLASH	23622248	Unspecified
hsa-let-7f-5p	MIMAT0000067	YWHAQ	10971	CLASH	23622248	Unspecified
hsa-let-7f-5p	MIMAT0000067	ASCC3	10973	CLASH	23622248	Unspecified
hsa-let-7f-5p	MIMAT0000067	COPS6	10980	Western blot	21530537	Unspecified
hsa-let-7f-5p	MIMAT0000067	B4GAT1	11041	Microarray	22942087	Unspecified
hsa-let-7f-5p	MIMAT0000067	HNRNPUL1	11100	CLASH	23622248	Unspecified
hsa-let-7f-5p	MIMAT0000067	RABL2B	11158	PAR-CLIP	23592263|26701625	Unspecified
hsa-let-7f-5p	MIMAT0000067	RABL2A	11159	PAR-CLIP	23592263|26701625	Unspecified
hsa-let-7f-5p	MIMAT0000067	NUDT4	11163	CLASH	23622248	Unspecified
hsa-let-7f-5p	MIMAT0000067	ATXN2L	11273	CLASH	23622248	Unspecified
hsa-let-7f-5p	MIMAT0000067	IKZF3	22806	HITS-CLIP//PAR-CLIP	23446348|23706177	Unspecified
hsa-let-7f-5p	MIMAT0000067	RNF44	22838	PAR-CLIP	24398324|20371350|27292025	Unspecified
hsa-let-7f-5p	MIMAT0000067	FNDC3A	22862	PAR-CLIP	23592263	Unspecified
hsa-let-7f-5p	MIMAT0000067	ZNF609	23060	PAR-CLIP	26701625	Unspecified
hsa-let-7f-5p	MIMAT0000067	PEG10	23089	PAR-CLIP	20371350	Unspecified
hsa-let-7f-5p	MIMAT0000067	MCF2L2	23101	HITS-CLIP//PAR-CLIP	21572407|20371350|23706177	Unspecified
hsa-let-7f-5p	MIMAT0000067	TAB2	23118	CLASH	23622248	Unspecified
hsa-let-7f-5p	MIMAT0000067	PLXND1	23129	PAR-CLIP	23592263	Unspecified
hsa-let-7f-5p	MIMAT0000067	GGA3	23163	PAR-CLIP	24398324	Unspecified
hsa-let-7f-5p	MIMAT0000067	PMPCA	23203	PAR-CLIP	21572407|20371350	Unspecified
hsa-let-7f-5p	MIMAT0000067	ARL6IP1	23204	CLASH	23622248	Unspecified
hsa-let-7f-5p	MIMAT0000067	ICOSLG	23308	PAR-CLIP	23592263	Unspecified
hsa-let-7f-5p	MIMAT0000067	KIAA0930	23313	PAR-CLIP	23592263	Unspecified
hsa-let-7f-5p	MIMAT0000067	LARP1	23367	CLASH	23622248	Unspecified
hsa-let-7f-5p	MIMAT0000067	AHCYL2	23382	PAR-CLIP	23592263	Unspecified
hsa-let-7f-5p	MIMAT0000067	CBX5	23468	PAR-CLIP	21572407	Unspecified
hsa-let-7f-5p	MIMAT0000067	ANP32C	23520	CLASH	23622248	Unspecified
hsa-let-7f-5p	MIMAT0000067	RBFOX2	23543	PAR-CLIP	24398324|23446348|22012620|21572407|20371350	Unspecified
hsa-let-7f-5p	MIMAT0000067	ACOT9	23597	PAR-CLIP	23592263|23446348	Unspecified
hsa-let-7f-5p	MIMAT0000067	PLD3	23646	PAR-CLIP	26701625	Unspecified
hsa-let-7f-5p	MIMAT0000067	ARIH1	25820	PAR-CLIP	21572407	Unspecified
hsa-let-7f-5p	MIMAT0000067	ARMC8	25852	CLASH	23622248	Unspecified
hsa-let-7f-5p	MIMAT0000067	INTS7	25896	HITS-CLIP	23706177	Unspecified
hsa-let-7f-5p	MIMAT0000067	CHTOP	26097	HITS-CLIP	23313552	Unspecified
hsa-let-7f-5p	MIMAT0000067	FBXW2	26190	PAR-CLIP	23446348|20371350	Unspecified
hsa-let-7f-5p	MIMAT0000067	2001-08-01	26523	Immunohistochemistry//Immunoprecipitaion//Luciferase reporter assay//Northern blot//qRT-PCR//Western blot	23426184	Unspecified
hsa-let-7f-5p	MIMAT0000067	SALL3	27164	PAR-CLIP	21572407	Unspecified
hsa-let-7f-5p	MIMAT0000067	DISC1	27185	PAR-CLIP	23592263|26701625|27292025	Unspecified
hsa-let-7f-5p	MIMAT0000067	POLL	27343	PAR-CLIP	26701625	Unspecified
hsa-let-7f-5p	MIMAT0000067	C19orf53	28974	PAR-CLIP	23592263|26701625	Unspecified
hsa-let-7f-5p	MIMAT0000067	ASTE1	28990	CLASH	23622248	Unspecified
hsa-let-7f-5p	MIMAT0000067	THYN1	29087	PAR-CLIP	20371350	Unspecified
hsa-let-7f-5p	MIMAT0000067	ABT1	29777	HITS-CLIP//PAR-CLIP	23592263|24398324|21572407|23313552|27292025	Unspecified
hsa-let-7f-5p	MIMAT0000067	ERO1A	30001	PAR-CLIP	26701625	Unspecified
hsa-let-7f-5p	MIMAT0000067	SOCS7	30837	PAR-CLIP	26701625	Unspecified
hsa-let-7f-5p	MIMAT0000067	TMED5	50999	HITS-CLIP//PAR-CLIP	23592263|24906430	Unspecified
hsa-let-7f-5p	MIMAT0000067	ATL1	51062	CLASH	23622248	Unspecified
hsa-let-7f-5p	MIMAT0000067	YARS2	51067	CLASH	23622248	Unspecified
hsa-let-7f-5p	MIMAT0000067	NAA20	51126	PAR-CLIP	23592263	Unspecified
hsa-let-7f-5p	MIMAT0000067	RNFT1	51136	PAR-CLIP	24398324	Unspecified
hsa-let-7f-5p	MIMAT0000067	PLEKHO1	51177	PAR-CLIP	22291592|20371350	Unspecified
hsa-let-7f-5p	MIMAT0000067	CPA4	51200	HITS-CLIP	23706177	Unspecified
hsa-let-7f-5p	MIMAT0000067	C1RL	51279	PAR-CLIP	23592263	Unspecified
hsa-let-7f-5p	MIMAT0000067	SPTBN5	51332	CLASH	23622248	Unspecified
hsa-let-7f-5p	MIMAT0000067	THEM6	51337	PAR-CLIP	23592263|24398324	Unspecified
hsa-let-7f-5p	MIMAT0000067	RWDD1	51389	HITS-CLIP	23824327	Unspecified
hsa-let-7f-5p	MIMAT0000067	NCKIPSD	51517	HITS-CLIP//PAR-CLIP	23446348|23706177	Unspecified
hsa-let-7f-5p	MIMAT0000067	TRMO	51531	PAR-CLIP	23446348	Unspecified
hsa-let-7f-5p	MIMAT0000067	MIEF1	54471	PAR-CLIP	23592263|24398324|21572407|20371350	Unspecified
hsa-let-7f-5p	MIMAT0000067	FAM105A	54491	HITS-CLIP//PAR-CLIP	23592263|23446348|23706177	Unspecified
hsa-let-7f-5p	MIMAT0000067	BCOR	54880	CLASH	23622248	Unspecified
hsa-let-7f-5p	MIMAT0000067	CDKAL1	54901	HITS-CLIP	23706177	Unspecified
hsa-let-7f-5p	MIMAT0000067	SEMA4C	54910	PAR-CLIP	24398324|23446348|20371350	Unspecified
hsa-let-7f-5p	MIMAT0000067	DNAJC28	54943	HITS-CLIP	23313552	Unspecified
hsa-let-7f-5p	MIMAT0000067	PARP16	54956	PAR-CLIP	20371350	Unspecified
hsa-let-7f-5p	MIMAT0000067	USP47	55031	PAR-CLIP	27292025	Unspecified
hsa-let-7f-5p	MIMAT0000067	FIGN	55137	HITS-CLIP//PAR-CLIP	23446348|21572407|20371350|23706177	Unspecified
hsa-let-7f-5p	MIMAT0000067	ARL8B	55207	HITS-CLIP	23706177	Unspecified
hsa-let-7f-5p	MIMAT0000067	C11orf57	55216	PAR-CLIP	23592263|21572407	Unspecified
hsa-let-7f-5p	MIMAT0000067	LRRC20	55222	PAR-CLIP	23592263	Unspecified
hsa-let-7f-5p	MIMAT0000067	SLC38A7	55238	HITS-CLIP	23706177	Unspecified
hsa-let-7f-5p	MIMAT0000067	TBC1D19	55296	PAR-CLIP	22291592	Unspecified
hsa-let-7f-5p	MIMAT0000067	SYNJ2BP	55333	PAR-CLIP	23592263|26701625	Unspecified
hsa-let-7f-5p	MIMAT0000067	YOD1	55432	PAR-CLIP	23446348|21572407|20371350	Unspecified
hsa-let-7f-5p	MIMAT0000067	CDV3	55573	PAR-CLIP	21572407	Unspecified
hsa-let-7f-5p	MIMAT0000067	KIF27	55582	PAR-CLIP	22100165	Unspecified
hsa-let-7f-5p	MIMAT0000067	IPO9	55705	HITS-CLIP	23313552	Unspecified
hsa-let-7f-5p	MIMAT0000067	FAM222B	55731	PAR-CLIP	21572407	Unspecified
hsa-let-7f-5p	MIMAT0000067	TXLNG	55787	PAR-CLIP	21572407	Unspecified
hsa-let-7f-5p	MIMAT0000067	UBAP2	55833	CLASH	23622248	Unspecified
hsa-let-7f-5p	MIMAT0000067	ACTR10	55860	Microarray	22942087	Unspecified
hsa-let-7f-5p	MIMAT0000067	ECHDC1	55862	PAR-CLIP	21572407	Unspecified
hsa-let-7f-5p	MIMAT0000067	DIABLO	56616	PAR-CLIP	23446348|20371350	Unspecified
hsa-let-7f-5p	MIMAT0000067	SAR1A	56681	HITS-CLIP	23706177	Unspecified
hsa-let-7f-5p	MIMAT0000067	RAD18	56852	PAR-CLIP	21572407	Unspecified
hsa-let-7f-5p	MIMAT0000067	SMARCAD1	56916	PAR-CLIP	24398324|20371350	Unspecified
hsa-let-7f-5p	MIMAT0000067	ATXN7L3	56970	PAR-CLIP	23592263	Unspecified
hsa-let-7f-5p	MIMAT0000067	YAE1D1	57002	PAR-CLIP	23592263	Unspecified
hsa-let-7f-5p	MIMAT0000067	C12orf4	57102	PAR-CLIP	23446348	Unspecified
hsa-let-7f-5p	MIMAT0000067	KIAA1143	57456	PAR-CLIP	26701625	Unspecified
hsa-let-7f-5p	MIMAT0000067	MTUS1	57509	PAR-CLIP	23592263|24398324|23446348|26701625	Unspecified
hsa-let-7f-5p	MIMAT0000067	KIAA1328	57536	HITS-CLIP	23313552	Unspecified
hsa-let-7f-5p	MIMAT0000067	PDP2	57546	PAR-CLIP	23592263	Unspecified
hsa-let-7f-5p	MIMAT0000067	IGDCC4	57722	PAR-CLIP	23446348|21572407|20371350|26701625	Unspecified
hsa-let-7f-5p	MIMAT0000067	RAB40C	57799	PAR-CLIP	23592263	Unspecified
hsa-let-7f-5p	MIMAT0000067	ABHD17C	58489	PAR-CLIP	20371350	Unspecified
hsa-let-7f-5p	MIMAT0000067	PRSS22	64063	HITS-CLIP	23313552	Unspecified
hsa-let-7f-5p	MIMAT0000067	NSD1	64324	PAR-CLIP	24398324	Unspecified
hsa-let-7f-5p	MIMAT0000067	NOM1	64434	PAR-CLIP	23592263|23446348	Unspecified
hsa-let-7f-5p	MIMAT0000067	MARCKSL1	65108	PAR-CLIP	26701625	Unspecified
hsa-let-7f-5p	MIMAT0000067	PLEKHA3	65977	PAR-CLIP	21572407	Unspecified
hsa-let-7f-5p	MIMAT0000067	PHACTR4	65979	HITS-CLIP	23706177	Unspecified
hsa-let-7f-5p	MIMAT0000067	CAPRIN2	65981	CLASH	23622248	Unspecified
hsa-let-7f-5p	MIMAT0000067	ATG9A	79065	PAR-CLIP	23592263|26701625|27292025	Unspecified
hsa-let-7f-5p	MIMAT0000067	EFHD2	79180	PAR-CLIP	23592263	Unspecified
hsa-let-7f-5p	MIMAT0000067	ADIPOR2	79602	PAR-CLIP	21572407	Unspecified
hsa-let-7f-5p	MIMAT0000067	RHBDF2	79651	PAR-CLIP	26701625	Unspecified
hsa-let-7f-5p	MIMAT0000067	ZNF556	80032	HITS-CLIP	23824327	Unspecified
hsa-let-7f-5p	MIMAT0000067	OPA3	80207	PAR-CLIP	23592263|26701625	Unspecified
hsa-let-7f-5p	MIMAT0000067	EDEM3	80267	HITS-CLIP	23313552	Unspecified
hsa-let-7f-5p	MIMAT0000067	SLC19A3	80704	HITS-CLIP	23706177	Unspecified
hsa-let-7f-5p	MIMAT0000067	LIMD2	80774	PAR-CLIP	23592263	Unspecified
hsa-let-7f-5p	MIMAT0000067	COLEC12	81035	PAR-CLIP	21572407	Unspecified
hsa-let-7f-5p	MIMAT0000067	C1orf21	81563	PAR-CLIP	20371350	Unspecified
hsa-let-7f-5p	MIMAT0000067	ZNF611	81856	HITS-CLIP//PAR-CLIP	21572407|20371350|23706177	Unspecified
hsa-let-7f-5p	MIMAT0000067	DNAL1	83544	PAR-CLIP	21572407|27292025	Unspecified
hsa-let-7f-5p	MIMAT0000067	HASPIN	83903	HITS-CLIP//PAR-CLIP	21572407|20371350|23706177	Unspecified
hsa-let-7f-5p	MIMAT0000067	KREMEN1	83999	PAR-CLIP	23592263|26701625	Unspecified
hsa-let-7f-5p	MIMAT0000067	EMILIN2	84034	HITS-CLIP//PAR-CLIP	20371350|23706177	Unspecified
hsa-let-7f-5p	MIMAT0000067	SLC10A7	84068	PAR-CLIP	24398324|21572407|20371350	Unspecified
hsa-let-7f-5p	MIMAT0000067	TOMM40L	84134	PAR-CLIP	26701625|27292025	Unspecified
hsa-let-7f-5p	MIMAT0000067	ZNF644	84146	PAR-CLIP	23446348	Unspecified
hsa-let-7f-5p	MIMAT0000067	NOA1	84273	PAR-CLIP	23592263|23446348	Unspecified
hsa-let-7f-5p	MIMAT0000067	RAB11FIP4	84440	PAR-CLIP	24398324	Unspecified
hsa-let-7f-5p	MIMAT0000067	ZBTB37	84614	PAR-CLIP	20371350	Unspecified
hsa-let-7f-5p	MIMAT0000067	USP38	84640	PAR-CLIP	21572407	Unspecified
hsa-let-7f-5p	MIMAT0000067	FUT10	84750	PAR-CLIP	23592263|26701625	Unspecified
hsa-let-7f-5p	MIMAT0000067	ZNF587	84914	PAR-CLIP	23592263	Unspecified
hsa-let-7f-5p	MIMAT0000067	PPP1R15B	84919	PAR-CLIP	23592263|27292025	Unspecified
hsa-let-7f-5p	MIMAT0000067	FAM104A	84923	PAR-CLIP	20371350	Unspecified
hsa-let-7f-5p	MIMAT0000067	ZNF566	84924	PAR-CLIP	23446348|21572407|20371350	Unspecified
hsa-let-7f-5p	MIMAT0000067	FBXL20	84961	PAR-CLIP	21572407	Unspecified
hsa-let-7f-5p	MIMAT0000067	USP45	85015	CLASH	23622248	Unspecified
hsa-let-7f-5p	MIMAT0000067	HIST1H2BK	85236	PAR-CLIP	23592263|27292025	Unspecified
hsa-let-7f-5p	MIMAT0000067	ZCCHC3	85364	PAR-CLIP	23446348|26701625	Unspecified
hsa-let-7f-5p	MIMAT0000067	MIDN	90007	PAR-CLIP	26701625	Unspecified
hsa-let-7f-5p	MIMAT0000067	ZNF799	90576	HITS-CLIP	23313552	Unspecified
hsa-let-7f-5p	MIMAT0000067	FMNL3	91010	PAR-CLIP	22100165	Unspecified
hsa-let-7f-5p	MIMAT0000067	ZC3HAV1L	92092	PAR-CLIP	23592263	Unspecified
hsa-let-7f-5p	MIMAT0000067	MTSS1L	92154	CLASH	23622248	Unspecified
hsa-let-7f-5p	MIMAT0000067	MARS2	92935	PAR-CLIP	26701625	Unspecified
hsa-let-7f-5p	MIMAT0000067	SDR42E1	93517	PAR-CLIP	24398324	Unspecified
hsa-let-7f-5p	MIMAT0000067	ZFAND4	93550	HITS-CLIP//PAR-CLIP	23706177|23313552|27292025	Unspecified
hsa-let-7f-5p	MIMAT0000067	PDZD8	118987	PAR-CLIP	21572407	Unspecified
hsa-let-7f-5p	MIMAT0000067	LRIG3	121227	CLASH//PAR-CLIP	23622248|21572407|20371350	Unspecified
hsa-let-7f-5p	MIMAT0000067	NAA30	122830	PAR-CLIP	21572407	Unspecified
hsa-let-7f-5p	MIMAT0000067	ZC3H18	124245	CLASH	23622248	Unspecified
hsa-let-7f-5p	MIMAT0000067	MSI2	124540	PAR-CLIP	21572407	Unspecified
hsa-let-7f-5p	MIMAT0000067	C19orf47	126526	PAR-CLIP	21572407|20371350	Unspecified
hsa-let-7f-5p	MIMAT0000067	TRIM71	131405	PAR-CLIP	20371350	Unspecified
hsa-let-7f-5p	MIMAT0000067	FAM43A	131583	PAR-CLIP	23592263|20371350	Unspecified
hsa-let-7f-5p	MIMAT0000067	GRPEL2	134266	PAR-CLIP	23592263|24398324|23446348|21572407|20371350|26701625	Unspecified
hsa-let-7f-5p	MIMAT0000067	PM20D2	135293	PAR-CLIP	21572407	Unspecified
hsa-let-7f-5p	MIMAT0000067	UBXN2B	137886	PAR-CLIP	21572407	Unspecified
hsa-let-7f-5p	MIMAT0000067	GPAT4	137964	PAR-CLIP	26701625	Unspecified
hsa-let-7f-5p	MIMAT0000067	BRI3BP	140707	HITS-CLIP	23706177	Unspecified
hsa-let-7f-5p	MIMAT0000067	SMCR8	140775	PAR-CLIP	24398324|23446348|21572407|26701625|27292025	Unspecified
hsa-let-7f-5p	MIMAT0000067	ZNF280B	140883	CLASH	23622248	Unspecified
hsa-let-7f-5p	MIMAT0000067	ZNF578	147660	HITS-CLIP	23706177	Unspecified
hsa-let-7f-5p	MIMAT0000067	ZNF417	147687	HITS-CLIP	23313552	Unspecified
hsa-let-7f-5p	MIMAT0000067	ZNF738	148203	HITS-CLIP	23706177	Unspecified
hsa-let-7f-5p	MIMAT0000067	C1orf210	149466	HITS-CLIP//PAR-CLIP	23446348|21572407|23706177	Unspecified
hsa-let-7f-5p	MIMAT0000067	DTX3L	151636	HITS-CLIP	23706177	Unspecified
hsa-let-7f-5p	MIMAT0000067	CEP120	153241	PAR-CLIP	23592263	Unspecified
hsa-let-7f-5p	MIMAT0000067	ANKRD46	157567	PAR-CLIP	22100165|26701625	Unspecified
hsa-let-7f-5p	MIMAT0000067	TMTC3	160418	PAR-CLIP	23592263	Unspecified
hsa-let-7f-5p	MIMAT0000067	IFNLR1	163702	PAR-CLIP	23592263	Unspecified
hsa-let-7f-5p	MIMAT0000067	TXLNA	200081	PAR-CLIP	21572407	Unspecified
hsa-let-7f-5p	MIMAT0000067	KLHDC8B	200942	PAR-CLIP	23592263	Unspecified
hsa-let-7f-5p	MIMAT0000067	ZNF584	201514	HITS-CLIP	23706177	Unspecified
hsa-let-7f-5p	MIMAT0000067	PDE12	201626	PAR-CLIP	24398324|23446348|21572407|20371350	Unspecified
hsa-let-7f-5p	MIMAT0000067	SLC16A9	220963	PAR-CLIP	21572407	Unspecified
hsa-let-7f-5p	MIMAT0000067	TMED4	222068	PAR-CLIP	27292025	Unspecified
hsa-let-7f-5p	MIMAT0000067	RNF144B	255488	PAR-CLIP	23592263	Unspecified
hsa-let-7f-5p	MIMAT0000067	CNEP1R1	255919	CLASH	23622248	Unspecified
hsa-let-7f-5p	MIMAT0000067	MFSD8	256471	PAR-CLIP	24398324	Unspecified
hsa-let-7f-5p	MIMAT0000067	PGM2L1	283209	PAR-CLIP	23592263	Unspecified
hsa-let-7f-5p	MIMAT0000067	KCTD21	283219	PAR-CLIP	23592263	Unspecified
hsa-let-7f-5p	MIMAT0000067	CEP170B	283638	CLASH	23622248	Unspecified
hsa-let-7f-5p	MIMAT0000067	C5orf51	285636	PAR-CLIP	23592263|24398324|23446348|21572407|20371350|26701625|27292025	Unspecified
hsa-let-7f-5p	MIMAT0000067	ZBTB8OS	339487	HITS-CLIP//PAR-CLIP	23446348|23706177	Unspecified
hsa-let-7f-5p	MIMAT0000067	NAT8L	339983	PAR-CLIP	21572407	Unspecified
hsa-let-7f-5p	MIMAT0000067	ACER2	340485	PAR-CLIP	24398324	Unspecified
hsa-let-7f-5p	MIMAT0000067	ZNF774	342132	HITS-CLIP//PAR-CLIP	22100165|27418678	Unspecified
hsa-let-7f-5p	MIMAT0000067	MTX3	345778	HITS-CLIP	23706177	Unspecified
hsa-let-7f-5p	MIMAT0000067	NDUFA4P1	360165	PAR-CLIP	22100165	Unspecified
hsa-let-7f-5p	MIMAT0000067	NHLRC2	374354	HITS-CLIP	23313552	Unspecified
hsa-let-7f-5p	MIMAT0000067	NHLRC3	387921	PAR-CLIP	24398324|21572407|20371350	Unspecified
hsa-let-7f-5p	MIMAT0000067	BEND4	389206	PAR-CLIP	21572407|20371350	Unspecified
hsa-let-7f-5p	MIMAT0000067	RBM12B	389677	PAR-CLIP	21572407|20371350	Unspecified
hsa-let-7f-5p	MIMAT0000067	RAB19	401409	HITS-CLIP//PAR-CLIP	23706177|23313552|27292025	Unspecified
hsa-let-7f-5p	MIMAT0000067	POTEG	404785	PAR-CLIP	26701625|27292025	Unspecified
hsa-let-7f-5p	MIMAT0000067	FNDC9	408263	PAR-CLIP	26701625	Unspecified
hsa-let-7f-5p	MIMAT0000067	ATXN7L3B	552889	PAR-CLIP	23592263|20371350	Unspecified
hsa-let-7f-5p	MIMAT0000067	PRR5-ARHGAP8	553158	PAR-CLIP	27292025	Unspecified
hsa-let-7f-5p	MIMAT0000067	POTEM	641455	PAR-CLIP	26701625|27292025	Unspecified
hsa-let-7f-5p	MIMAT0000067	FAM83G	644815	PAR-CLIP	23592263|24398324	Unspecified
hsa-let-7f-5p	MIMAT0000067	CASTOR2	729438	PAR-CLIP	26701625	Unspecified
hsa-mir-197-3p	MIMAT0000227	SERPINA3	12	HITS-CLIP//qRT-PCR	23824327|28418912	Unspecified
hsa-mir-197-3p	MIMAT0000227	ACTG1	71	CLASH	23622248	Unspecified
hsa-mir-197-3p	MIMAT0000227	ACVR1	90	Microarray//qRT-PCR	16822819	Unspecified
hsa-mir-197-3p	MIMAT0000227	ACVR1B	91	CLASH	23622248	Unspecified
hsa-mir-197-3p	MIMAT0000227	ADAR	103	CLASH	23622248	Unspecified
hsa-mir-197-3p	MIMAT0000227	ALDOA	226	PAR-CLIP	22291592	Unspecified
hsa-mir-197-3p	MIMAT0000227	ARSE	415	PAR-CLIP	27292025	Unspecified
hsa-mir-197-3p	MIMAT0000227	ART4	420	HITS-CLIP	23824327	Unspecified
hsa-mir-197-3p	MIMAT0000227	ATP1A1	476	CLASH	23622248	Unspecified
hsa-mir-197-3p	MIMAT0000227	ATP1A2	477	HITS-CLIP	23824327	Unspecified
hsa-mir-197-3p	MIMAT0000227	ATP2A2	488	CLASH	23622248	Unspecified
hsa-mir-197-3p	MIMAT0000227	ATP5G1	516	HITS-CLIP	23824327	Unspecified
hsa-mir-197-3p	MIMAT0000227	BCR	613	CLASH	23622248	Unspecified
hsa-mir-197-3p	MIMAT0000227	CASP10	843	HITS-CLIP	19536157	Unspecified
hsa-mir-197-3p	MIMAT0000227	CCNA2	890	CLASH	23622248	Unspecified
hsa-mir-197-3p	MIMAT0000227	CCNG1	900	CLASH	23622248	Unspecified
hsa-mir-197-3p	MIMAT0000227	CES1	1066	Microarray	16822819	Unspecified
hsa-mir-197-3p	MIMAT0000227	CHD4	1108	CLASH	23622248	Unspecified
hsa-mir-197-3p	MIMAT0000227	CHEK1	1111	HITS-CLIP	23313552	Unspecified
hsa-mir-197-3p	MIMAT0000227	FOXN3	1112	PAR-CLIP	23592263|21572407	Unspecified
hsa-mir-197-3p	MIMAT0000227	CKS1B	1163	CLASH	23622248	Unspecified
hsa-mir-197-3p	MIMAT0000227	CLIC1	1192	Microarray	16822819	Unspecified
hsa-mir-197-3p	MIMAT0000227	COL4A6	1288	CLASH	23622248	Unspecified
hsa-mir-197-3p	MIMAT0000227	CPT1A	1374	CLASH	23622248	Unspecified
hsa-mir-197-3p	MIMAT0000227	ATF6B	1388	Microarray	16822819	Unspecified
hsa-mir-197-3p	MIMAT0000227	CSNK1E	1454	PAR-CLIP	23446348	Unspecified
hsa-mir-197-3p	MIMAT0000227	CYLD	1540	Microarray	16822819	Unspecified
hsa-mir-197-3p	MIMAT0000227	DBT	1629	PAR-CLIP	23446348	Unspecified
hsa-mir-197-3p	MIMAT0000227	DMXL1	1657	PAR-CLIP	23446348	Unspecified
hsa-mir-197-3p	MIMAT0000227	DNASE2	1777	HITS-CLIP//PAR-CLIP	23446348|21572407	Unspecified
hsa-mir-197-3p	MIMAT0000227	DPH1	1801	Microarray	16822819	Unspecified
hsa-mir-197-3p	MIMAT0000227	DPYSL3	1809	Microarray	16822819	Unspecified
hsa-mir-197-3p	MIMAT0000227	E2F4	1874	CLASH	23622248	Unspecified
hsa-mir-197-3p	MIMAT0000227	EEF1A1	1915	CLASH	23622248	Unspecified
hsa-mir-197-3p	MIMAT0000227	MEGF9	1955	CLASH	23622248	Unspecified
hsa-mir-197-3p	MIMAT0000227	EIF4E	1977	HITS-CLIP	23824327	Unspecified
hsa-mir-197-3p	MIMAT0000227	CLN8	2055	HITS-CLIP	23824327	Unspecified
hsa-mir-197-3p	MIMAT0000227	FASN	2194	CLASH	23622248	Unspecified
hsa-mir-197-3p	MIMAT0000227	FGB	2244	PAR-CLIP	23446348	Unspecified
hsa-mir-197-3p	MIMAT0000227	FKBP4	2288	CLASH	23622248	Unspecified
hsa-mir-197-3p	MIMAT0000227	FOXO3	2309	Microarray//qRT-PCR//Western blot	16822819|26540468	Unspecified
hsa-mir-197-3p	MIMAT0000227	FPR1	2357	HITS-CLIP	23824327	Unspecified
hsa-mir-197-3p	MIMAT0000227	FUS	2521	Microarray	16822819	Unspecified
hsa-mir-197-3p	MIMAT0000227	GALT	2592	Microarray	16822819	Unspecified
hsa-mir-197-3p	MIMAT0000227	GGT7	2686	HITS-CLIP	23824327|28735896	Unspecified
hsa-mir-197-3p	MIMAT0000227	GLA	2717	PAR-CLIP	23446348	Unspecified
hsa-mir-197-3p	MIMAT0000227	GOLGB1	2804	Microarray	16822819	Unspecified
hsa-mir-197-3p	MIMAT0000227	GPR26	2849	PAR-CLIP	22012620	Unspecified
hsa-mir-197-3p	MIMAT0000227	GSTM5	2949	HITS-CLIP	23824327	Unspecified
hsa-mir-197-3p	MIMAT0000227	GTF2H3	2967	HITS-CLIP	23824327	Unspecified
hsa-mir-197-3p	MIMAT0000227	H2AFZ	3015	CLASH	23622248	Unspecified
hsa-mir-197-3p	MIMAT0000227	HMGN1	3150	Microarray	16822819	Unspecified
hsa-mir-197-3p	MIMAT0000227	HNF4A	3172	Microarray	16822819	Unspecified
hsa-mir-197-3p	MIMAT0000227	HNRNPA1	3178	CLASH	23622248	Unspecified
hsa-mir-197-3p	MIMAT0000227	HNRNPA2B1	3181	CLASH	23622248	Unspecified
hsa-mir-197-3p	MIMAT0000227	HNRNPD	3184	Microarray	16822819	Unspecified
hsa-mir-197-3p	MIMAT0000227	HNRNPH1	3187	CLASH	23622248	Unspecified
hsa-mir-197-3p	MIMAT0000227	HOXA13	3209	PAR-CLIP	22012620	Unspecified
hsa-mir-197-3p	MIMAT0000227	HPN	3249	Microarray	16822819	Unspecified
hsa-mir-197-3p	MIMAT0000227	HSPA1B	3304	CLASH	23622248	Unspecified
hsa-mir-197-3p	MIMAT0000227	HSPA4	3308	CLASH	23622248	Unspecified
hsa-mir-197-3p	MIMAT0000227	HSPA6	3310	HITS-CLIP//PAR-CLIP	23592263|24398324|23446348|22012620|21572407|20371350|24906430|23706177|23313552|22927820|27292025	Unspecified
hsa-mir-197-3p	MIMAT0000227	HSPD1	3329	CLASH	23622248	Unspecified
hsa-mir-197-3p	MIMAT0000227	IDH3B	3420	HITS-CLIP	19536157	Unspecified
hsa-mir-197-3p	MIMAT0000227	IFNAR1	3454	HITS-CLIP	23824327|23313552	Unspecified
hsa-mir-197-3p	MIMAT0000227	IGFBP5	3488	HITS-CLIP	23824327	Unspecified
hsa-mir-197-3p	MIMAT0000227	IL1R1	3554	Microarray	16822819	Unspecified
hsa-mir-197-3p	MIMAT0000227	IL18	3606	Microarray//qRT-PCR	23710316	Unspecified
hsa-mir-197-3p	MIMAT0000227	IPP	3652	HITS-CLIP	23824327	Unspecified
hsa-mir-197-3p	MIMAT0000227	JARID2	3720	HITS-CLIP	23313552	Unspecified
hsa-mir-197-3p	MIMAT0000227	CD82	3732	Immunofluorescence//Immunohistochemistry//Luciferase reporter assay//qRT-PCR//Western blot	24613834|28252644	Unspecified
hsa-mir-197-3p	MIMAT0000227	KLC1	3831	Microarray	16822819	Unspecified
hsa-mir-197-3p	MIMAT0000227	KPNA5	3841	HITS-CLIP	19536157	Unspecified
hsa-mir-197-3p	MIMAT0000227	LAIR1	3903	HITS-CLIP	19536157	Unspecified
hsa-mir-197-3p	MIMAT0000227	LDHB	3945	CLASH	23622248	Unspecified
hsa-mir-197-3p	MIMAT0000227	LRP4	4038	CLASH//Microarray	16822819|23622248	Unspecified
hsa-mir-197-3p	MIMAT0000227	LRPAP1	4043	PAR-CLIP	22012620	Unspecified
hsa-mir-197-3p	MIMAT0000227	MCM7	4176	CLASH	23622248	Unspecified
hsa-mir-197-3p	MIMAT0000227	ATXN3	4287	HITS-CLIP	23824327	Unspecified
hsa-mir-197-3p	MIMAT0000227	MLN	4295	HITS-CLIP	23824327	Unspecified
hsa-mir-197-3p	MIMAT0000227	MSI1	4440	CLASH	23622248	Unspecified
hsa-mir-197-3p	MIMAT0000227	MTHFD1	4522	Luciferase reporter assay//qRT-PCR//Western blot	24123340	Unspecified
hsa-mir-197-3p	MIMAT0000227	ND6	4541	CLASH	23622248	Unspecified
hsa-mir-197-3p	MIMAT0000227	MYH9	4627	PAR-CLIP	26701625	Unspecified
hsa-mir-197-3p	MIMAT0000227	MYH10	4628	CLASH	23622248	Unspecified
hsa-mir-197-3p	MIMAT0000227	MYO6	4646	HITS-CLIP	23824327	Unspecified
hsa-mir-197-3p	MIMAT0000227	NCL	4691	CLASH	23622248	Unspecified
hsa-mir-197-3p	MIMAT0000227	SNU13	4809	HITS-CLIP	19536157	Unspecified
hsa-mir-197-3p	MIMAT0000227	NME2	4831	CLASH	23622248	Unspecified
hsa-mir-197-3p	MIMAT0000227	NRL	4901	PAR-CLIP	22012620	Unspecified
hsa-mir-197-3p	MIMAT0000227	PBX2	5089	CLASH	23622248	Unspecified
hsa-mir-197-3p	MIMAT0000227	PCYT1A	5130	PAR-CLIP	21572407	Unspecified
hsa-mir-197-3p	MIMAT0000227	PEX13	5194	Microarray	16822819	Unspecified
hsa-mir-197-3p	MIMAT0000227	PFAS	5198	CLASH	23622248	Unspecified
hsa-mir-197-3p	MIMAT0000227	ATP8B1	5205	PAR-CLIP	23446348	Unspecified
hsa-mir-197-3p	MIMAT0000227	PLCB3	5331	CLASH	23622248	Unspecified
hsa-mir-197-3p	MIMAT0000227	PMAIP1	5366	Flow//Luciferase reporter assay//PAR-CLIP//qRT-PCR	23446348|21572407|20371350|24488097	Unspecified
hsa-mir-197-3p	MIMAT0000227	PPIA	5478	CLASH	23622248	Unspecified
hsa-mir-197-3p	MIMAT0000227	PPP2CA	5515	CLASH	23622248	Unspecified
hsa-mir-197-3p	MIMAT0000227	PRIM1	5557	CLASH	23622248	Unspecified
hsa-mir-197-3p	MIMAT0000227	PRKAR2A	5576	Microarray	16822819	Unspecified
hsa-mir-197-3p	MIMAT0000227	MAPK1	5594	Luciferase reporter assay//qRT-PCR//Western blot	26151540	Unspecified
hsa-mir-197-3p	MIMAT0000227	PRKX	5613	HITS-CLIP	27418678	Unspecified
hsa-mir-197-3p	MIMAT0000227	QSOX1	5768	PAR-CLIP	23446348	Unspecified
hsa-mir-197-3p	MIMAT0000227	PTPN14	5784	HITS-CLIP	27418678	Unspecified
hsa-mir-197-3p	MIMAT0000227	PURB	5814	HITS-CLIP	23824327	Unspecified
hsa-mir-197-3p	MIMAT0000227	RAB3B	5865	PAR-CLIP	23446348|22012620	Unspecified
hsa-mir-197-3p	MIMAT0000227	MAP4K2	5871	HITS-CLIP	23313552	Unspecified
hsa-mir-197-3p	MIMAT0000227	RAD23B	5887	CLASH	23622248	Unspecified
hsa-mir-197-3p	MIMAT0000227	RAD51	5888	Microarray	16822819	Unspecified
hsa-mir-197-3p	MIMAT0000227	RAN	5901	Immunofluorescence//Luciferase reporter assay//Microarray	26581983	Unspecified
hsa-mir-197-3p	MIMAT0000227	RANGAP1	5905	HITS-CLIP	23824327	Unspecified
hsa-mir-197-3p	MIMAT0000227	RBM4	5936	Microarray	16822819	Unspecified
hsa-mir-197-3p	MIMAT0000227	RFX1	5989	Microarray	16822819	Unspecified
hsa-mir-197-3p	MIMAT0000227	RGS16	6004	CLASH	23622248	Unspecified
hsa-mir-197-3p	MIMAT0000227	RPL7A	6130	CLASH	23622248	Unspecified
hsa-mir-197-3p	MIMAT0000227	RPL22	6146	CLASH	23622248	Unspecified
hsa-mir-197-3p	MIMAT0000227	RRAD	6236	PAR-CLIP	22012620	Unspecified
hsa-mir-197-3p	MIMAT0000227	RXRB	6257	HITS-CLIP//Microarray	16822819|23824327	Unspecified
hsa-mir-197-3p	MIMAT0000227	SCD	6319	CLASH	23622248	Unspecified
hsa-mir-197-3p	MIMAT0000227	SH3BP2	6452	CLASH	23622248	Unspecified
hsa-mir-197-3p	MIMAT0000227	SKP1	6500	PAR-CLIP	22012620	Unspecified
hsa-mir-197-3p	MIMAT0000227	SLC4A1	6521	PAR-CLIP	23446348	Unspecified
hsa-mir-197-3p	MIMAT0000227	SNX1	6642	Microarray	16822819	Unspecified
hsa-mir-197-3p	MIMAT0000227	SOD1	6647	CLASH	23622248	Unspecified
hsa-mir-197-3p	MIMAT0000227	SOD2	6648	PAR-CLIP	24398324|22012620	Unspecified
hsa-mir-197-3p	MIMAT0000227	SOX11	6664	PAR-CLIP	23708386|23446348|20371350	Unspecified
hsa-mir-197-3p	MIMAT0000227	SS18	6760	PAR-CLIP	21572407	Unspecified
hsa-mir-197-3p	MIMAT0000227	NEK4	6787	Microarray	16822819	Unspecified
hsa-mir-197-3p	MIMAT0000227	STRN	6801	CLASH	23622248	Unspecified
hsa-mir-197-3p	MIMAT0000227	TADA2A	6871	PAR-CLIP	22012620	Unspecified
hsa-mir-197-3p	MIMAT0000227	TAF4B	6875	Microarray	16822819	Unspecified
hsa-mir-197-3p	MIMAT0000227	ZNF354A	6940	CLASH	23622248	Unspecified
hsa-mir-197-3p	MIMAT0000227	TCOF1	6949	CLASH	23622248	Unspecified
hsa-mir-197-3p	MIMAT0000227	TERT	7015	PAR-CLIP	22012620|20371350	Unspecified
hsa-mir-197-3p	MIMAT0000227	TFDP2	7029	HITS-CLIP//PAR-CLIP	21572407|23313552	Unspecified
hsa-mir-197-3p	MIMAT0000227	KLF10	7071	Microarray	16822819	Unspecified
hsa-mir-197-3p	MIMAT0000227	TIAL1	7073	HITS-CLIP	23824327	Unspecified
hsa-mir-197-3p	MIMAT0000227	TMF1	7110	PAR-CLIP	22012620	Unspecified
hsa-mir-197-3p	MIMAT0000227	TMSB4X	7114	HITS-CLIP	19536157	Unspecified
hsa-mir-197-3p	MIMAT0000227	TSPYL1	7259	Microarray	16822819	Unspecified
hsa-mir-197-3p	MIMAT0000227	TYRO3	7301	HITS-CLIP	23313552	Unspecified
hsa-mir-197-3p	MIMAT0000227	UMPS	7372	Microarray	16822819	Unspecified
hsa-mir-197-3p	MIMAT0000227	UQCRB	7381	HITS-CLIP	23824327	Unspecified
hsa-mir-197-3p	MIMAT0000227	VDAC1	7416	CLASH	23622248	Unspecified
hsa-mir-197-3p	MIMAT0000227	EIF4H	7458	CLASH	23622248	Unspecified
hsa-mir-197-3p	MIMAT0000227	CNBP	7555	HITS-CLIP	23313552	Unspecified
hsa-mir-197-3p	MIMAT0000227	ZNF708	7562	HITS-CLIP	23824327	Unspecified
hsa-mir-197-3p	MIMAT0000227	ZNF70	7621	HITS-CLIP	23313552	Unspecified
hsa-mir-197-3p	MIMAT0000227	ZNF175	7728	Microarray	16822819	Unspecified
hsa-mir-197-3p	MIMAT0000227	ZNF208	7757	Microarray	16822819	Unspecified
hsa-mir-197-3p	MIMAT0000227	ALMS1	7840	Microarray	16822819	Unspecified
hsa-mir-197-3p	MIMAT0000227	ALX1	8092	PAR-CLIP	22012620|20371350|27292025	Unspecified
hsa-mir-197-3p	MIMAT0000227	GAN	8139	HITS-CLIP	23824327	Unspecified
hsa-mir-197-3p	MIMAT0000227	CLPP	8192	PAR-CLIP	21572407	Unspecified
hsa-mir-197-3p	MIMAT0000227	DYRK2	8445	CLASH	23622248	Unspecified
hsa-mir-197-3p	MIMAT0000227	MMP23A	8511	Microarray	16822819	Unspecified
hsa-mir-197-3p	MIMAT0000227	CDK10	8558	Microarray	16822819	Unspecified
hsa-mir-197-3p	MIMAT0000227	RUVBL1	8607	CLASH	23622248	Unspecified
hsa-mir-197-3p	MIMAT0000227	USO1	8615	Microarray	16822819	Unspecified
hsa-mir-197-3p	MIMAT0000227	ABCC3	8714	Microarray	16822819	Unspecified
hsa-mir-197-3p	MIMAT0000227	CDKL1	8814	HITS-CLIP	23824327	Unspecified
hsa-mir-197-3p	MIMAT0000227	GMPS	8833	PAR-CLIP	23446348|21572407	Unspecified
hsa-mir-197-3p	MIMAT0000227	IER3	8870	Microarray	16822819	Unspecified
hsa-mir-197-3p	MIMAT0000227	RPL14	9045	HITS-CLIP	27418678	Unspecified
hsa-mir-197-3p	MIMAT0000227	SLC16A5	9121	HITS-CLIP	19536157	Unspecified
hsa-mir-197-3p	MIMAT0000227	SYNGR1	9145	PAR-CLIP	22012620	Unspecified
hsa-mir-197-3p	MIMAT0000227	CPNE6	9362	Microarray	16822819	Unspecified
hsa-mir-197-3p	MIMAT0000227	RAB28	9364	Microarray	16822819	Unspecified
hsa-mir-197-3p	MIMAT0000227	LIPG	9388	HITS-CLIP	23824327	Unspecified
hsa-mir-197-3p	MIMAT0000227	GSTO1	9446	CLASH	23622248	Unspecified
hsa-mir-197-3p	MIMAT0000227	AKAP6	9472	HITS-CLIP	23313552	Unspecified
hsa-mir-197-3p	MIMAT0000227	THEMIS2	9473	Microarray	16822819	Unspecified
hsa-mir-197-3p	MIMAT0000227	GNA14	9630	HITS-CLIP	23824327	Unspecified
hsa-mir-197-3p	MIMAT0000227	KIAA0586	9786	HITS-CLIP	23824327	Unspecified
hsa-mir-197-3p	MIMAT0000227	MAML1	9794	CLASH	23622248	Unspecified
hsa-mir-197-3p	MIMAT0000227	SPATA2	9825	HITS-CLIP	23313552	Unspecified
hsa-mir-197-3p	MIMAT0000227	MED24	9862	CLASH	23622248	Unspecified
hsa-mir-197-3p	MIMAT0000227	ZBTB40	9923	PAR-CLIP	22291592	Unspecified
hsa-mir-197-3p	MIMAT0000227	PTBP3	9991	CLASH	23622248	Unspecified
hsa-mir-197-3p	MIMAT0000227	GNE	10020	HITS-CLIP	23824327	Unspecified
hsa-mir-197-3p	MIMAT0000227	MED16	10025	Microarray	16822819	Unspecified
hsa-mir-197-3p	MIMAT0000227	UBA2	10054	PAR-CLIP	23446348	Unspecified
hsa-mir-197-3p	MIMAT0000227	TSPAN3	10099	CLASH//Microarray//qRT-PCR	16822819|23622248|28418912	Unspecified
hsa-mir-197-3p	MIMAT0000227	HIPK3	10114	PAR-CLIP	20371350	Unspecified
hsa-mir-197-3p	MIMAT0000227	TRAP1	10131	CLASH	23622248	Unspecified
hsa-mir-197-3p	MIMAT0000227	G3BP1	10146	CLASH	23622248	Unspecified
hsa-mir-197-3p	MIMAT0000227	WASF2	10163	PAR-CLIP	26701625	Unspecified
hsa-mir-197-3p	MIMAT0000227	PLIN3	10226	HITS-CLIP	23824327	Unspecified
hsa-mir-197-3p	MIMAT0000227	HNRNPR	10236	HITS-CLIP	23824327	Unspecified
hsa-mir-197-3p	MIMAT0000227	DLC1	10395	PAR-CLIP	20371350	Unspecified
hsa-mir-197-3p	MIMAT0000227	LYPLA1	10434	HITS-CLIP	23824327	Unspecified
hsa-mir-197-3p	MIMAT0000227	SEMA6B	10501	PAR-CLIP	26701625	Unspecified
hsa-mir-197-3p	MIMAT0000227	AGR2	10551	Microarray	16822819	Unspecified
hsa-mir-197-3p	MIMAT0000227	GMEB1	10691	HITS-CLIP	23824327	Unspecified
hsa-mir-197-3p	MIMAT0000227	HBS1L	10767	HITS-CLIP	23313552	Unspecified
hsa-mir-197-3p	MIMAT0000227	ZNF274	10782	HITS-CLIP	23824327	Unspecified
hsa-mir-197-3p	MIMAT0000227	SEC24A	10802	HITS-CLIP	19536157	Unspecified
hsa-mir-197-3p	MIMAT0000227	SRCAP	10847	CLASH	23622248	Unspecified
hsa-mir-197-3p	MIMAT0000227	JTB	10899	CLASH	23622248	Unspecified
hsa-mir-197-3p	MIMAT0000227	RAB31	11031	HITS-CLIP	19536157	Unspecified
hsa-mir-197-3p	MIMAT0000227	PTPRT	11122	HITS-CLIP	23824327	Unspecified
hsa-mir-197-3p	MIMAT0000227	POLR3A	11128	HITS-CLIP	23824327	Unspecified
hsa-mir-197-3p	MIMAT0000227	NUDT3	11165	PAR-CLIP	23446348	Unspecified
hsa-mir-197-3p	MIMAT0000227	WDR6	11180	Microarray	16822819	Unspecified
hsa-mir-197-3p	MIMAT0000227	DDX19B	11269	PAR-CLIP	23446348	Unspecified
hsa-mir-197-3p	MIMAT0000227	TUSC2	11334	Luciferase reporter assay//Next Generation Sequencing (NGS)//Western blot	19671678|27866223	Unspecified
hsa-mir-197-3p	MIMAT0000227	ADNP2	22850	HITS-CLIP	23313552	Unspecified
hsa-mir-197-3p	MIMAT0000227	CHSY1	22856	HITS-CLIP	19536157	Unspecified
hsa-mir-197-3p	MIMAT0000227	FOXJ3	22887	CLASH	23622248	Unspecified
hsa-mir-197-3p	MIMAT0000227	CEP152	22995	CLASH	23622248	Unspecified
hsa-mir-197-3p	MIMAT0000227	PDZRN3	23024	CLASH	23622248	Unspecified
hsa-mir-197-3p	MIMAT0000227	CLUAP1	23059	PAR-CLIP	23446348	Unspecified
hsa-mir-197-3p	MIMAT0000227	SETD1B	23067	CLASH	23622248	Unspecified
hsa-mir-197-3p	MIMAT0000227	KIF1B	23095	HITS-CLIP	23824327	Unspecified
hsa-mir-197-3p	MIMAT0000227	SPART	23111	CLASH	23622248	Unspecified
hsa-mir-197-3p	MIMAT0000227	TNRC6B	23112	HITS-CLIP	23313552	Unspecified
hsa-mir-197-3p	MIMAT0000227	PMPCA	23203	HITS-CLIP	19536157	Unspecified
hsa-mir-197-3p	MIMAT0000227	ZFR2	23217	PAR-CLIP	23446348	Unspecified
hsa-mir-197-3p	MIMAT0000227	ATP11A	23250	CLASH	23622248	Unspecified
hsa-mir-197-3p	MIMAT0000227	AGTPBP1	23287	PAR-CLIP	23446348	Unspecified
hsa-mir-197-3p	MIMAT0000227	ABCA6	23460	PAR-CLIP	23446348	Unspecified
hsa-mir-197-3p	MIMAT0000227	CBX5	23468	CLASH	23622248	Unspecified
hsa-mir-197-3p	MIMAT0000227	SPIDR	23514	HITS-CLIP	23824327	Unspecified
hsa-mir-197-3p	MIMAT0000227	MORC3	23515	CLASH	23622248	Unspecified
hsa-mir-197-3p	MIMAT0000227	RPL13A	23521	CLASH	23622248	Unspecified
hsa-mir-197-3p	MIMAT0000227	MKRN1	23608	CLASH	23622248	Unspecified
hsa-mir-197-3p	MIMAT0000227	STX12	23673	HITS-CLIP	23313552	Unspecified
hsa-mir-197-3p	MIMAT0000227	ZNF318	24149	CLASH	23622248	Unspecified
hsa-mir-197-3p	MIMAT0000227	BACE2	25825	HITS-CLIP	23824327|23313552	Unspecified
hsa-mir-197-3p	MIMAT0000227	PRKD2	25865	Microarray	16822819	Unspecified
hsa-mir-197-3p	MIMAT0000227	HEATR5A	25938	HITS-CLIP	23313552	Unspecified
hsa-mir-197-3p	MIMAT0000227	NGDN	25983	HITS-CLIP	23824327	Unspecified
hsa-mir-197-3p	MIMAT0000227	GORASP2	26003	Microarray	16822819	Unspecified
hsa-mir-197-3p	MIMAT0000227	CHTOP	26097	CLASH	23622248	Unspecified
hsa-mir-197-3p	MIMAT0000227	GAPVD1	26130	HITS-CLIP	23824327	Unspecified
hsa-mir-197-3p	MIMAT0000227	CNNM3	26505	HITS-CLIP	23313552	Unspecified
hsa-mir-197-3p	MIMAT0000227	CHIC2	26511	Microarray	16822819	Unspecified
hsa-mir-197-3p	MIMAT0000227	2001-08-01	26523	CLASH	23622248	Unspecified
hsa-mir-197-3p	MIMAT0000227	VPS41	27072	HITS-CLIP	23824327	Unspecified
hsa-mir-197-3p	MIMAT0000227	PALD1	27143	CLASH	23622248	Unspecified
hsa-mir-197-3p	MIMAT0000227	PDCD4	27250	CLASH	23622248	Unspecified
hsa-mir-197-3p	MIMAT0000227	PHPT1	29085	CLASH	23622248	Unspecified
hsa-mir-197-3p	MIMAT0000227	ORMDL2	29095	HITS-CLIP	23313552	Unspecified
hsa-mir-197-3p	MIMAT0000227	RBM15B	29890	CLASH	23622248	Unspecified
hsa-mir-197-3p	MIMAT0000227	CPSF1	29894	Microarray	16822819	Unspecified
hsa-mir-197-3p	MIMAT0000227	MRM2	29960	HITS-CLIP	19536157	Unspecified
hsa-mir-197-3p	MIMAT0000227	EHD2	30846	Microarray	16822819	Unspecified
hsa-mir-197-3p	MIMAT0000227	AK3	50808	CLASH	23622248	Unspecified
hsa-mir-197-3p	MIMAT0000227	TRAT1	50852	HITS-CLIP	23313552	Unspecified
hsa-mir-197-3p	MIMAT0000227	STMN3	50861	CLASH	23622248	Unspecified
hsa-mir-197-3p	MIMAT0000227	MRPS16	51021	CLASH	23622248	Unspecified
hsa-mir-197-3p	MIMAT0000227	WDPCP	51057	HITS-CLIP	23824327|23313552	Unspecified
hsa-mir-197-3p	MIMAT0000227	ADIPOR1	51094	CLASH	23622248	Unspecified
hsa-mir-197-3p	MIMAT0000227	RDH11	51109	PAR-CLIP	23446348	Unspecified
hsa-mir-197-3p	MIMAT0000227	IER3IP1	51124	HITS-CLIP	23313552	Unspecified
hsa-mir-197-3p	MIMAT0000227	IGF2-AS	51214	Microarray	16822819	Unspecified
hsa-mir-197-3p	MIMAT0000227	PHF20	51230	Microarray	16822819	Unspecified
hsa-mir-197-3p	MIMAT0000227	PIPOX	51268	Microarray	16822819	Unspecified
hsa-mir-197-3p	MIMAT0000227	TRPV2	51393	PAR-CLIP	23446348|22012620	Unspecified
hsa-mir-197-3p	MIMAT0000227	ISYNA1	51477	Microarray	16822819	Unspecified
hsa-mir-197-3p	MIMAT0000227	LARS	51520	HITS-CLIP	23313552	Unspecified
hsa-mir-197-3p	MIMAT0000227	TRMO	51531	PAR-CLIP	23446348	Unspecified
hsa-mir-197-3p	MIMAT0000227	GDE1	51573	HITS-CLIP	23824327	Unspecified
hsa-mir-197-3p	MIMAT0000227	MPP6	51678	CLASH	23622248	Unspecified
hsa-mir-197-3p	MIMAT0000227	PHAX	51808	HITS-CLIP//PAR-CLIP	23446348|20371350|23824327	Unspecified
hsa-mir-197-3p	MIMAT0000227	CYCS	54205	HITS-CLIP	23824327	Unspecified
hsa-mir-197-3p	MIMAT0000227	RBM27	54439	HITS-CLIP	23824327	Unspecified
hsa-mir-197-3p	MIMAT0000227	DGCR8	54487	CLASH	23622248	Unspecified
hsa-mir-197-3p	MIMAT0000227	MINDY2	54629	HITS-CLIP	23824327	Unspecified
hsa-mir-197-3p	MIMAT0000227	GPN2	54707	PAR-CLIP	23446348	Unspecified
hsa-mir-197-3p	MIMAT0000227	PGPEP1	54858	PAR-CLIP	23446348	Unspecified
hsa-mir-197-3p	MIMAT0000227	DPP8	54878	HITS-CLIP	23824327	Unspecified
hsa-mir-197-3p	MIMAT0000227	CYP2W1	54905	HITS-CLIP	23824327	Unspecified
hsa-mir-197-3p	MIMAT0000227	MRPS10	55173	HITS-CLIP	27418678	Unspecified
hsa-mir-197-3p	MIMAT0000227	RAVER2	55225	PAR-CLIP	22012620|20371350|27292025	Unspecified
hsa-mir-197-3p	MIMAT0000227	RBM41	55285	PAR-CLIP	20371350	Unspecified
hsa-mir-197-3p	MIMAT0000227	UEVLD	55293	HITS-CLIP	23824327	Unspecified
hsa-mir-197-3p	MIMAT0000227	FBXW7	55294	Microarray	16822819	Unspecified
hsa-mir-197-3p	MIMAT0000227	YOD1	55432	PAR-CLIP	22012620	Unspecified
hsa-mir-197-3p	MIMAT0000227	MIOX	55586	HITS-CLIP	23824327|23313552	Unspecified
hsa-mir-197-3p	MIMAT0000227	NSUN5	55695	Immunohistochemistry//In situ hybridization//Luciferase reporter assay//Western blot	23139153	Unspecified
hsa-mir-197-3p	MIMAT0000227	IARS2	55699	CLASH	23622248	Unspecified
hsa-mir-197-3p	MIMAT0000227	IPO9	55705	HITS-CLIP	23824327	Unspecified
hsa-mir-197-3p	MIMAT0000227	FOXJ2	55810	Luciferase reporter assay//Microarray//qRT-PCR//Western blot	25451482	Unspecified
hsa-mir-197-3p	MIMAT0000227	UTP6	55813	HITS-CLIP	23824327	Unspecified
hsa-mir-197-3p	MIMAT0000227	CENPJ	55835	HITS-CLIP	19536157	Unspecified
hsa-mir-197-3p	MIMAT0000227	ZNF302	55900	Microarray	16822819	Unspecified
hsa-mir-197-3p	MIMAT0000227	ALG1	56052	PAR-CLIP	23446348	Unspecified
hsa-mir-197-3p	MIMAT0000227	LMOD3	56203	PAR-CLIP	23446348	Unspecified
hsa-mir-197-3p	MIMAT0000227	TMX4	56255	CLASH	23622248	Unspecified
hsa-mir-197-3p	MIMAT0000227	TULP4	56995	HITS-CLIP	28735896	Unspecified
hsa-mir-197-3p	MIMAT0000227	TAOK1	57551	HITS-CLIP	23824327	Unspecified
hsa-mir-197-3p	MIMAT0000227	KIAA1456	57604	HITS-CLIP	23706177	Unspecified
hsa-mir-197-3p	MIMAT0000227	TRAPPC1	58485	CLASH	23622248	Unspecified
hsa-mir-197-3p	MIMAT0000227	CACNG8	59283	HITS-CLIP	23313552	Unspecified
hsa-mir-197-3p	MIMAT0000227	CCDC90B	60492	HITS-CLIP	23313552	Unspecified
hsa-mir-197-3p	MIMAT0000227	PDF	64146	HITS-CLIP	23824327	Unspecified
hsa-mir-197-3p	MIMAT0000227	SUDS3	64426	CLASH	23622248	Unspecified
hsa-mir-197-3p	MIMAT0000227	PLEKHG2	64857	CLASH//PAR-CLIP	23622248|22012620	Unspecified
hsa-mir-197-3p	MIMAT0000227	METTL4	64863	CLASH	23622248	Unspecified
hsa-mir-197-3p	MIMAT0000227	RSRC2	65117	CLASH	23622248	Unspecified
hsa-mir-197-3p	MIMAT0000227	WNK1	65125	CLASH//qRT-PCR	23622248|28178938	Unspecified
hsa-mir-197-3p	MIMAT0000227	ZNF747	65988	PAR-CLIP	27292025	Unspecified
hsa-mir-197-3p	MIMAT0000227	TSEN34	79042	CLASH	23622248	Unspecified
hsa-mir-197-3p	MIMAT0000227	PPDPF	79144	HITS-CLIP	23824327	Unspecified
hsa-mir-197-3p	MIMAT0000227	TTPAL	79183	HITS-CLIP	23824327	Unspecified
hsa-mir-197-3p	MIMAT0000227	CDC73	79577	HITS-CLIP	23824327	Unspecified
hsa-mir-197-3p	MIMAT0000227	ZYG11B	79699	HITS-CLIP	23824327	Unspecified
hsa-mir-197-3p	MIMAT0000227	CXorf36	79742	PAR-CLIP	23446348	Unspecified
hsa-mir-197-3p	MIMAT0000227	C1orf115	79762	CLASH	23622248	Unspecified
hsa-mir-197-3p	MIMAT0000227	C12orf49	79794	PAR-CLIP	23446348|20371350	Unspecified
hsa-mir-197-3p	MIMAT0000227	ZMYM1	79830	HITS-CLIP	23824327	Unspecified
hsa-mir-197-3p	MIMAT0000227	SNX22	79856	HITS-CLIP	24906430	Unspecified
hsa-mir-197-3p	MIMAT0000227	SLC35E1	79939	HITS-CLIP	23313552	Unspecified
hsa-mir-197-3p	MIMAT0000227	PHC3	80012	PAR-CLIP	23446348|21572407	Unspecified
hsa-mir-197-3p	MIMAT0000227	ABHD18	80167	HITS-CLIP	23313552	Unspecified
hsa-mir-197-3p	MIMAT0000227	NAA50	80218	PAR-CLIP	23446348	Unspecified
hsa-mir-197-3p	MIMAT0000227	NUBPL	80224	HITS-CLIP	23824327	Unspecified
hsa-mir-197-3p	MIMAT0000227	ORAI2	80228	PAR-CLIP	23446348	Unspecified
hsa-mir-197-3p	MIMAT0000227	PNPLA3	80339	PAR-CLIP	23446348	Unspecified
hsa-mir-197-3p	MIMAT0000227	TSPAN14	81619	HITS-CLIP	23824327	Unspecified
hsa-mir-197-3p	MIMAT0000227	ZMIZ2	83637	HITS-CLIP//PAR-CLIP	23446348|23824327	Unspecified
hsa-mir-197-3p	MIMAT0000227	CRISPLD2	83716	HITS-CLIP	24906430	Unspecified
hsa-mir-197-3p	MIMAT0000227	RBM4B	83759	PAR-CLIP	23446348	Unspecified
hsa-mir-197-3p	MIMAT0000227	KREMEN1	83999	HITS-CLIP	23824327	Unspecified
hsa-mir-197-3p	MIMAT0000227	ANTXR1	84168	HITS-CLIP	23824327	Unspecified
hsa-mir-197-3p	MIMAT0000227	YIPF4	84272	HITS-CLIP	23824327	Unspecified
hsa-mir-197-3p	MIMAT0000227	NOA1	84273	CLASH	23622248	Unspecified
hsa-mir-197-3p	MIMAT0000227	LZIC	84328	HITS-CLIP	23824327	Unspecified
hsa-mir-197-3p	MIMAT0000227	FRMPD3	84443	HITS-CLIP	19536157	Unspecified
hsa-mir-197-3p	MIMAT0000227	RNFT2	84900	CLASH	23622248	Unspecified
hsa-mir-197-3p	MIMAT0000227	UTP4	84916	HITS-CLIP//PAR-CLIP	24398324|23446348|22012620|21572407|20371350	Unspecified
hsa-mir-197-3p	MIMAT0000227	CEP19	84984	PAR-CLIP	23446348	Unspecified
hsa-mir-197-3p	MIMAT0000227	NKD2	85409	PAR-CLIP	22291592	Unspecified
hsa-mir-197-3p	MIMAT0000227	RRP36	88745	HITS-CLIP	23824327	Unspecified
hsa-mir-197-3p	MIMAT0000227	KIR3DX1	90011	HITS-CLIP	23824327	Unspecified
hsa-mir-197-3p	MIMAT0000227	ZNF551	90233	HITS-CLIP	23824327	Unspecified
hsa-mir-197-3p	MIMAT0000227	ZNF616	90317	HITS-CLIP	23824327	Unspecified
hsa-mir-197-3p	MIMAT0000227	BMF	90427	Flow//Luciferase reporter assay//qRT-PCR	24488097	Unspecified
hsa-mir-197-3p	MIMAT0000227	MYOZ3	91977	PAR-CLIP	23708386	Unspecified
hsa-mir-197-3p	MIMAT0000227	INTS4	92105	CLASH	23622248	Unspecified
hsa-mir-197-3p	MIMAT0000227	ZFAND4	93550	HITS-CLIP	19536157	Unspecified
hsa-mir-197-3p	MIMAT0000227	ZNF101	94039	HITS-CLIP	23824327|23313552|27418678	Unspecified
hsa-mir-197-3p	MIMAT0000227	ORMDL3	94103	PAR-CLIP	22012620	Unspecified
hsa-mir-197-3p	MIMAT0000227	MB21D1	115004	PAR-CLIP	21572407|27292025	Unspecified
hsa-mir-197-3p	MIMAT0000227	FAM46B	115572	HITS-CLIP	23824327	Unspecified
hsa-mir-197-3p	MIMAT0000227	LRRC58	116064	PAR-CLIP	23446348|21572407|20371350	Unspecified
hsa-mir-197-3p	MIMAT0000227	NUS1	116150	CLASH	23622248	Unspecified
hsa-mir-197-3p	MIMAT0000227	BORCS7	119032	HITS-CLIP	23824327	Unspecified
hsa-mir-197-3p	MIMAT0000227	FGD4	121512	HITS-CLIP	19536157	Unspecified
hsa-mir-197-3p	MIMAT0000227	SPPL3	121665	HITS-CLIP	23824327	Unspecified
hsa-mir-197-3p	MIMAT0000227	TTC8	123016	CLASH	23622248	Unspecified
hsa-mir-197-3p	MIMAT0000227	ZNF813	126017	HITS-CLIP	23824327	Unspecified
hsa-mir-197-3p	MIMAT0000227	C19orf47	126526	HITS-CLIP	27418678	Unspecified
hsa-mir-197-3p	MIMAT0000227	SHE	126669	HITS-CLIP	23824327	Unspecified
hsa-mir-197-3p	MIMAT0000227	TANGO2	128989	HITS-CLIP	23313552	Unspecified
hsa-mir-197-3p	MIMAT0000227	ICA1L	130026	HITS-CLIP	23824327	Unspecified
hsa-mir-197-3p	MIMAT0000227	DCBLD2	131566	Microarray	16822819	Unspecified
hsa-mir-197-3p	MIMAT0000227	CMBL	134147	PAR-CLIP	22012620	Unspecified
hsa-mir-197-3p	MIMAT0000227	OTUD6A	139562	PAR-CLIP	23446348	Unspecified
hsa-mir-197-3p	MIMAT0000227	CTCFL	140690	HITS-CLIP	23824327	Unspecified
hsa-mir-197-3p	MIMAT0000227	SMCR8	140775	HITS-CLIP	23824327	Unspecified
hsa-mir-197-3p	MIMAT0000227	SAMD8	142891	PAR-CLIP	23446348	Unspecified
hsa-mir-197-3p	MIMAT0000227	EIF5AL1	143244	PAR-CLIP	27292025	Unspecified
hsa-mir-197-3p	MIMAT0000227	ZNF417	147687	HITS-CLIP//PAR-CLIP	21572407|23824327	Unspecified
hsa-mir-197-3p	MIMAT0000227	ZNF784	147808	HITS-CLIP//PAR-CLIP	23592263|20371350|23706177	Unspecified
hsa-mir-197-3p	MIMAT0000227	MANEAL	149175	PAR-CLIP	23446348	Unspecified
hsa-mir-197-3p	MIMAT0000227	PDIK1L	149420	HITS-CLIP	19536157	Unspecified
hsa-mir-197-3p	MIMAT0000227	GDF7	151449	CLASH	23622248	Unspecified
hsa-mir-197-3p	MIMAT0000227	KIAA1958	158405	HITS-CLIP	23824327	Unspecified
hsa-mir-197-3p	MIMAT0000227	GPR156	165829	HITS-CLIP	23824327|23313552	Unspecified
hsa-mir-197-3p	MIMAT0000227	COL22A1	169044	HITS-CLIP	23824327	Unspecified
hsa-mir-197-3p	MIMAT0000227	ZNF384	171017	HITS-CLIP	23824327	Unspecified
hsa-mir-197-3p	MIMAT0000227	ZNF584	201514	PAR-CLIP	23446348|21572407	Unspecified
hsa-mir-197-3p	MIMAT0000227	DENND6A	201627	HITS-CLIP	23824327	Unspecified
hsa-mir-197-3p	MIMAT0000227	TMEM154	201799	HITS-CLIP//PAR-CLIP	23446348|21572407	Unspecified
hsa-mir-197-3p	MIMAT0000227	TMEM192	201931	HITS-CLIP	23824327	Unspecified
hsa-mir-197-3p	MIMAT0000227	ATAD3C	219293	HITS-CLIP	27418678	Unspecified
hsa-mir-197-3p	MIMAT0000227	CYB561A3	220002	HITS-CLIP	23824327	Unspecified
hsa-mir-197-3p	MIMAT0000227	RSBN1L	222194	HITS-CLIP	23824327	Unspecified
hsa-mir-197-3p	MIMAT0000227	FBXL13	222235	PAR-CLIP	23446348|20371350	Unspecified
hsa-mir-197-3p	MIMAT0000227	MSRB3	253827	HITS-CLIP	23824327	Unspecified
hsa-mir-197-3p	MIMAT0000227	UBN2	254048	HITS-CLIP	23824327	Unspecified
hsa-mir-197-3p	MIMAT0000227	STEAP2	261729	CLASH	23622248	Unspecified
hsa-mir-197-3p	MIMAT0000227	HARBI1	283254	HITS-CLIP	23824327	Unspecified
hsa-mir-197-3p	MIMAT0000227	ZDHHC22	283576	HITS-CLIP	23824327	Unspecified
hsa-mir-197-3p	MIMAT0000227	SSC5D	284297	PAR-CLIP	23446348|22012620|20371350	Unspecified
hsa-mir-197-3p	MIMAT0000227	NKPD1	284353	HITS-CLIP	19536157	Unspecified
hsa-mir-197-3p	MIMAT0000227	ACTL9	284382	CLASH	23622248	Unspecified
hsa-mir-197-3p	MIMAT0000227	OVCH2	341277	CLASH	23622248	Unspecified
hsa-mir-197-3p	MIMAT0000227	ZNF677	342926	HITS-CLIP	23824327	Unspecified
hsa-mir-197-3p	MIMAT0000227	LRIT3	345193	PAR-CLIP	22100165	Unspecified
hsa-mir-197-3p	MIMAT0000227	GSTK1	373156	PAR-CLIP	23446348	Unspecified
hsa-mir-197-3p	MIMAT0000227	CLEC17A	388512	HITS-CLIP	23824327	Unspecified
hsa-mir-197-3p	MIMAT0000227	ZNF324B	388569	HITS-CLIP	23824327	Unspecified
hsa-mir-197-3p	MIMAT0000227	C2orf68	388969	HITS-CLIP	23824327	Unspecified
hsa-mir-197-3p	MIMAT0000227	IYD	389434	HITS-CLIP	23313552	Unspecified
hsa-mir-197-3p	MIMAT0000227	ZNF793	390927	HITS-CLIP	23824327	Unspecified
hsa-mir-197-3p	MIMAT0000227	HACD4	401494	PAR-CLIP	23446348|21572407	Unspecified
hsa-mir-197-3p	MIMAT0000227	TRIM72	493829	PAR-CLIP	23446348	Unspecified
hsa-mir-197-3p	MIMAT0000227	ARGFX	503582	HITS-CLIP	27418678	Unspecified
hsa-mir-197-3p	MIMAT0000227	RNF222	643904	PAR-CLIP	22012620	Unspecified
hsa-mir-197-3p	MIMAT0000227	C6orf132	647024	HITS-CLIP	23824327	Unspecified
hsa-mir-197-3p	MIMAT0000227	DNLZ	728489	CLASH	23622248	Unspecified
hsa-mir-197-3p	MIMAT0000227	MORN2	729967	CLASH	23622248	Unspecified
hsa-mir-197-3p	MIMAT0000227	SHISA9	729993	PAR-CLIP	23446348	Unspecified
hsa-mir-197-3p	MIMAT0000227	NEMP2	100131211	PAR-CLIP	26701625	Unspecified
hsa-mir-197-3p	MIMAT0000227	MICA	100507436	HITS-CLIP	23824327	Unspecified
hsa-mir-181b-5p	MIMAT0000257	ACYP1	97	HITS-CLIP	22473208	Unspecified
hsa-mir-181b-5p	MIMAT0000257	ADCY9	115	Flow//Luciferase reporter assay//PAR-CLIP//qRT-PCR//Western blot	24269684|26701625	Unspecified
hsa-mir-181b-5p	MIMAT0000257	GRK2	156	HITS-CLIP//PAR-CLIP	22473208|26701625	Unspecified
hsa-mir-181b-5p	MIMAT0000257	ALDH9A1	223	HITS-CLIP	22473208	Unspecified
hsa-mir-181b-5p	MIMAT0000257	XIAP	331	Luciferase reporter assay	22610076	Unspecified
hsa-mir-181b-5p	MIMAT0000257	ARF6	382	PAR-CLIP	21572407	Unspecified
hsa-mir-181b-5p	MIMAT0000257	RHOG	391	HITS-CLIP	22473208	Unspecified
hsa-mir-181b-5p	MIMAT0000257	ARRB2	409	HITS-CLIP	22473208	Unspecified
hsa-mir-181b-5p	MIMAT0000257	ZFHX3	463	CLASH	23622248	Unspecified
hsa-mir-181b-5p	MIMAT0000257	ATM	472	HITS-CLIP//Luciferase reporter assay//PAR-CLIP//Western blot	23656790|22473208|20371350	Unspecified
hsa-mir-181b-5p	MIMAT0000257	ATP2B1	490	HITS-CLIP	22473208	Unspecified
hsa-mir-181b-5p	MIMAT0000257	BCL2	596	ELISA//GFP reporter assay//Luciferase reporter assay//qRT-PCR//Reporter assay//Western blot	20162574|22610076|23440261	Unspecified
hsa-mir-181b-5p	MIMAT0000257	BMPR2	659	HITS-CLIP	22473208	Unspecified
hsa-mir-181b-5p	MIMAT0000257	ZFP36L1	677	HITS-CLIP	22473208	Unspecified
hsa-mir-181b-5p	MIMAT0000257	ZFP36L2	678	HITS-CLIP	22473208	Unspecified
hsa-mir-181b-5p	MIMAT0000257	CAT	847	CLASH	23622248	Unspecified
hsa-mir-181b-5p	MIMAT0000257	CCNG1	900	PAR-CLIP	21572407	Unspecified
hsa-mir-181b-5p	MIMAT0000257	CDX2	1045	Luciferase reporter assay	19585654	Unspecified
hsa-mir-181b-5p	MIMAT0000257	CPOX	1371	HITS-CLIP	22473208	Unspecified
hsa-mir-181b-5p	MIMAT0000257	CREB1	1385	GFP reporter assay//qRT-PCR//Western blot	22539488	Unspecified
hsa-mir-181b-5p	MIMAT0000257	CSNK1A1	1452	PAR-CLIP	21572407	Unspecified
hsa-mir-181b-5p	MIMAT0000257	CYLD	1540	Luciferase reporter assay//qRT-PCR//Western blot	20797623|27189061	Unspecified
hsa-mir-181b-5p	MIMAT0000257	DDX3X	1654	PAR-CLIP	23592263|22012620	Unspecified
hsa-mir-181b-5p	MIMAT0000257	DYNC1LI2	1783	HITS-CLIP	22473208	Unspecified
hsa-mir-181b-5p	MIMAT0000257	DUSP5	1847	HITS-CLIP	22473208	Unspecified
hsa-mir-181b-5p	MIMAT0000257	E2F1	1869	CLASH//Luciferase reporter assay//Western blot	23083446|23622248	Unspecified
hsa-mir-181b-5p	MIMAT0000257	EIF5A	1984	CLASH	23622248	Unspecified
hsa-mir-181b-5p	MIMAT0000257	ELK4	2005	HITS-CLIP	23824327|27418678	Unspecified
hsa-mir-181b-5p	MIMAT0000257	ELN	2006	Immunohistochemistry//Luciferase reporter assay//qRT-PCR//Western blot	27756793	Unspecified
hsa-mir-181b-5p	MIMAT0000257	EN2	2020	HITS-CLIP	19536157	Unspecified
hsa-mir-181b-5p	MIMAT0000257	EP300	2033	CLASH	23622248	Unspecified
hsa-mir-181b-5p	MIMAT0000257	STX2	2054	HITS-CLIP	22473208	Unspecified
hsa-mir-181b-5p	MIMAT0000257	EPS8	2059	PAR-CLIP	23446348|22012620	Unspecified
hsa-mir-181b-5p	MIMAT0000257	EPS15	2060	HITS-CLIP	22473208	Unspecified
hsa-mir-181b-5p	MIMAT0000257	FBL	2091	CLASH	23622248	Unspecified
hsa-mir-181b-5p	MIMAT0000257	ETS1	2113	HITS-CLIP	23824327|23313552|27418678|28735896	Unspecified
hsa-mir-181b-5p	MIMAT0000257	BPTF	2186	CLASH	23622248	Unspecified
hsa-mir-181b-5p	MIMAT0000257	FGFR1	2260	CLASH	23622248	Unspecified
hsa-mir-181b-5p	MIMAT0000257	FKBP1A	2280	PAR-CLIP	21572407	Unspecified
hsa-mir-181b-5p	MIMAT0000257	FOXL1	2300	HITS-CLIP//PAR-CLIP	21572407|23824327	Unspecified
hsa-mir-181b-5p	MIMAT0000257	FOS	2353	Immunohistochemistry//In situ hybridization//Luciferase reporter assay//Microarray//qRT-PCR//Western blot	23810250	Unspecified
hsa-mir-181b-5p	MIMAT0000257	MTOR	2475	CLASH	23622248	Unspecified
hsa-mir-181b-5p	MIMAT0000257	FUS	2521	CLASH	23622248	Unspecified
hsa-mir-181b-5p	MIMAT0000257	XRCC6	2547	CLASH	23622248	Unspecified
hsa-mir-181b-5p	MIMAT0000257	GATA6	2627	Luciferase reporter assay//Western blot	19585654|26046358	Unspecified
hsa-mir-181b-5p	MIMAT0000257	NR6A1	2649	HITS-CLIP//PAR-CLIP	22473208|21572407	Unspecified
hsa-mir-181b-5p	MIMAT0000257	GNS	2799	HITS-CLIP	22473208	Unspecified
hsa-mir-181b-5p	MIMAT0000257	GOLGA1	2800	HITS-CLIP	22473208	Unspecified
hsa-mir-181b-5p	MIMAT0000257	GOT1	2805	HITS-CLIP	22473208	Unspecified
hsa-mir-181b-5p	MIMAT0000257	GRIA2	2891	Luciferase assay/RT-PCR//Reporter assay	18184693	Unspecified
hsa-mir-181b-5p	MIMAT0000257	ARHGAP35	2909	CLASH	23622248	Unspecified
hsa-mir-181b-5p	MIMAT0000257	H1F0	3005	PAR-CLIP	26701625	Unspecified
hsa-mir-181b-5p	MIMAT0000257	HIST1H1E	3008	CLASH	23622248	Unspecified
hsa-mir-181b-5p	MIMAT0000257	HK2	3099	Immunohistochemistry//In situ hybridization//Luciferase reporter assay//qRT-PCR//Western blot	28184935|27314295	Unspecified
hsa-mir-181b-5p	MIMAT0000257	HMGB1	3146	Luciferase reporter assay//qRT-PCR//Western blot	27895789	Unspecified
hsa-mir-181b-5p	MIMAT0000257	HNRNPH1	3187	HITS-CLIP	27418678	Unspecified
hsa-mir-181b-5p	MIMAT0000257	HSPA1B	3304	PAR-CLIP	24398324|23446348|21572407|20371350	Unspecified
hsa-mir-181b-5p	MIMAT0000257	ID4	3400	PAR-CLIP	20371350	Unspecified
hsa-mir-181b-5p	MIMAT0000257	IFNGR1	3459	CLASH	23622248	Unspecified
hsa-mir-181b-5p	MIMAT0000257	IGF1R	3480	Luciferase reporter assay	23431408	Unspecified
hsa-mir-181b-5p	MIMAT0000257	IL1A	3552	HITS-CLIP	22473208	Unspecified
hsa-mir-181b-5p	MIMAT0000257	ILF2	3608	CLASH	23622248	Unspecified
hsa-mir-181b-5p	MIMAT0000257	INCENP	3619	HITS-CLIP	22473208	Unspecified
hsa-mir-181b-5p	MIMAT0000257	KPNA1	3836	HITS-CLIP	22473208	Unspecified
hsa-mir-181b-5p	MIMAT0000257	KPNB1	3837	CLASH	23622248	Unspecified
hsa-mir-181b-5p	MIMAT0000257	KPNA2	3838	CLASH	23622248	Unspecified
hsa-mir-181b-5p	MIMAT0000257	KPNA4	3840	Luciferase reporter assay//Microarray//qRT-PCR//Western blot	26283154	Unspecified
hsa-mir-181b-5p	MIMAT0000257	TNPO1	3842	PAR-CLIP	23592263	Unspecified
hsa-mir-181b-5p	MIMAT0000257	IPO5	3843	HITS-CLIP	22473208	Unspecified
hsa-mir-181b-5p	MIMAT0000257	LBR	3930	HITS-CLIP//PAR-CLIP	22473208|20371350	Unspecified
hsa-mir-181b-5p	MIMAT0000257	LDLR	3949	HITS-CLIP	23313552	Unspecified
hsa-mir-181b-5p	MIMAT0000257	LMAN1	3998	HITS-CLIP	22473208	Unspecified
hsa-mir-181b-5p	MIMAT0000257	MCL1	4170	Luciferase reporter assay	22610076	Unspecified
hsa-mir-181b-5p	MIMAT0000257	MAP3K3	4215	HITS-CLIP	22473208	Unspecified
hsa-mir-181b-5p	MIMAT0000257	MAP3K10	4294	qRT-PCR//Western blot	20596961	Unspecified
hsa-mir-181b-5p	MIMAT0000257	ATP6	4508	CLASH	23622248	Unspecified
hsa-mir-181b-5p	MIMAT0000257	MYO1C	4641	CLASH	23622248	Unspecified
hsa-mir-181b-5p	MIMAT0000257	SEPT2	4735	PAR-CLIP	23446348|21572407	Unspecified
hsa-mir-181b-5p	MIMAT0000257	NEK3	4752	CLASH	23622248	Unspecified
hsa-mir-181b-5p	MIMAT0000257	NFIA	4774	Flow//Western blot	24980967	Unspecified
hsa-mir-181b-5p	MIMAT0000257	NRDC	4898	CLASH	23622248	Unspecified
hsa-mir-181b-5p	MIMAT0000257	TNFRSF11B	4982	qRT-PCR	26160841	Unspecified
hsa-mir-181b-5p	MIMAT0000257	PEBP1	5037	HITS-CLIP	22473208	Unspecified
hsa-mir-181b-5p	MIMAT0000257	PBX3	5090	Luciferase reporter assay//qRT-PCR//Western blot	22251480	Unspecified
hsa-mir-181b-5p	MIMAT0000257	PDK3	5165	HITS-CLIP	19536157	Unspecified
hsa-mir-181b-5p	MIMAT0000257	ATP8B1	5205	PAR-CLIP	22012620	Unspecified
hsa-mir-181b-5p	MIMAT0000257	PLAG1	5324	Luciferase reporter assay//Microarray//Western blot	19692702	Unspecified
hsa-mir-181b-5p	MIMAT0000257	PMAIP1	5366	HITS-CLIP	22473208	Unspecified
hsa-mir-181b-5p	MIMAT0000257	PPP2R5E	5529	PAR-CLIP	23592263	Unspecified
hsa-mir-181b-5p	MIMAT0000257	SRGN	5552	HITS-CLIP	22473208	Unspecified
hsa-mir-181b-5p	MIMAT0000257	PRKCD	5580	HITS-CLIP	22473208	Unspecified
hsa-mir-181b-5p	MIMAT0000257	MAP2K1	5604	Luciferase reporter assay	23645289	Unspecified
hsa-mir-181b-5p	MIMAT0000257	PTEN	5728	CLASH//Luciferase reporter assay//MTT assay//qRT-PCR//Western blot	23622248|25148875	Unspecified
hsa-mir-181b-5p	MIMAT0000257	PURB	5814	HITS-CLIP	22473208	Unspecified
hsa-mir-181b-5p	MIMAT0000257	PWP2	5822	CLASH	23622248	Unspecified
hsa-mir-181b-5p	MIMAT0000257	RAN	5901	HITS-CLIP	22473208	Unspecified
hsa-mir-181b-5p	MIMAT0000257	RAP1B	5908	Immunofluorescence//Luciferase reporter assay//qRT-PCR//Western blot	24573637	Unspecified
hsa-mir-181b-5p	MIMAT0000257	KDM5A	5927	HITS-CLIP	22473208	Unspecified
hsa-mir-181b-5p	MIMAT0000257	RGS16	6004	HITS-CLIP	22473208	Unspecified
hsa-mir-181b-5p	MIMAT0000257	RLF	6018	HITS-CLIP	22473208	Unspecified
hsa-mir-181b-5p	MIMAT0000257	RNF2	6045	Luciferase reporter assay//Microarray//qRT-PCR//Western blot	21840484	Unspecified
hsa-mir-181b-5p	MIMAT0000257	RNF6	6049	PAR-CLIP	21572407|20371350	Unspecified
hsa-mir-181b-5p	MIMAT0000257	RP2	6102	HITS-CLIP	22473208	Unspecified
hsa-mir-181b-5p	MIMAT0000257	RPL18A	6142	CLASH	23622248	Unspecified
hsa-mir-181b-5p	MIMAT0000257	RPS6KA3	6197	HITS-CLIP	23824327	Unspecified
hsa-mir-181b-5p	MIMAT0000257	RPS7	6201	CLASH	23622248	Unspecified
hsa-mir-181b-5p	MIMAT0000257	RPS8	6202	CLASH	23622248	Unspecified
hsa-mir-181b-5p	MIMAT0000257	RPS12	6206	CLASH	23622248	Unspecified
hsa-mir-181b-5p	MIMAT0000257	SORT1	6272	HITS-CLIP	22473208	Unspecified
hsa-mir-181b-5p	MIMAT0000257	ATXN7	6314	HITS-CLIP	23824327	Unspecified
hsa-mir-181b-5p	MIMAT0000257	SCD	6319	PAR-CLIP	23446348|21572407	Unspecified
hsa-mir-181b-5p	MIMAT0000257	SCN8A	6334	HITS-CLIP	23824327	Unspecified
hsa-mir-181b-5p	MIMAT0000257	CCL22	6367	HITS-CLIP	22473208	Unspecified
hsa-mir-181b-5p	MIMAT0000257	SLC7A1	6541	HITS-CLIP	22473208	Unspecified
hsa-mir-181b-5p	MIMAT0000257	SPP1	6696	Luciferase reporter assay//qRT-PCR//Western blot	27192552	Unspecified
hsa-mir-181b-5p	MIMAT0000257	ADAM17	6868	HITS-CLIP	23313552	Unspecified
hsa-mir-181b-5p	MIMAT0000257	TEF	7008	HITS-CLIP	23313552	Unspecified
hsa-mir-181b-5p	MIMAT0000257	NR2F1	7025	CLASH	23622248	Unspecified
hsa-mir-181b-5p	MIMAT0000257	TFRC	7037	HITS-CLIP	22473208	Unspecified
hsa-mir-181b-5p	MIMAT0000257	TIMP3	7078	Immunofluorescence//Immunohistochemistry//In situ hybridization//Luciferase reporter assay//Northern blot//qRT-PCR//Western blot	20023698|22009755|22901205|27383203	Unspecified
hsa-mir-181b-5p	MIMAT0000257	TMF1	7110	HITS-CLIP	22473208	Unspecified
hsa-mir-181b-5p	MIMAT0000257	HSP90B1	7184	PAR-CLIP	23446348|20371350	Unspecified
hsa-mir-181b-5p	MIMAT0000257	TSG101	7251	HITS-CLIP	22473208	Unspecified
hsa-mir-181b-5p	MIMAT0000257	TUBB2A	7280	PAR-CLIP	20371350	Unspecified
hsa-mir-181b-5p	MIMAT0000257	UBB	7314	CLASH	23622248	Unspecified
hsa-mir-181b-5p	MIMAT0000257	VCAM1	7412	HITS-CLIP	19536157	Unspecified
hsa-mir-181b-5p	MIMAT0000257	VSNL1	7447	Luciferase assay/RT-PCR//Reporter assay	18184693	Unspecified
hsa-mir-181b-5p	MIMAT0000257	NSD2	7468	PAR-CLIP	23592263|21572407	Unspecified
hsa-mir-181b-5p	MIMAT0000257	ZNF23	7571	PAR-CLIP	20371350	Unspecified
hsa-mir-181b-5p	MIMAT0000257	ZNF121	7675	HITS-CLIP	22473208	Unspecified
hsa-mir-181b-5p	MIMAT0000257	ZNF136	7695	HITS-CLIP	22473208	Unspecified
hsa-mir-181b-5p	MIMAT0000257	DGS2	8026	PAR-CLIP	24398324|21572407|20371350	Unspecified
hsa-mir-181b-5p	MIMAT0000257	SHOC2	8036	HITS-CLIP	22473208	Unspecified
hsa-mir-181b-5p	MIMAT0000257	PDHX	8050	CLASH	23622248	Unspecified
hsa-mir-181b-5p	MIMAT0000257	CUL5	8065	HITS-CLIP	22473208	Unspecified
hsa-mir-181b-5p	MIMAT0000257	HMGA2	8091	PAR-CLIP	21572407|26701625	Unspecified
hsa-mir-181b-5p	MIMAT0000257	TCL1A	8115	Luciferase reporter assay//Microarray//qRT-PCR//Western blot	17178851	Unspecified
hsa-mir-181b-5p	MIMAT0000257	NCOA3	8202	HITS-CLIP	22473208	Unspecified
hsa-mir-181b-5p	MIMAT0000257	TRRAP	8295	CLASH	23622248	Unspecified
hsa-mir-181b-5p	MIMAT0000257	HIST1H3D	8351	HITS-CLIP	22473208	Unspecified
hsa-mir-181b-5p	MIMAT0000257	ULK1	8408	HITS-CLIP	22473208	Unspecified
hsa-mir-181b-5p	MIMAT0000257	CBX4	8535	PAR-CLIP	23592263|24398324|21572407|26701625|27292025	Unspecified
hsa-mir-181b-5p	MIMAT0000257	TNFSF11	8600	qRT-PCR	26160841	Unspecified
hsa-mir-181b-5p	MIMAT0000257	PLPP3	8613	PAR-CLIP	21572407	Unspecified
hsa-mir-181b-5p	MIMAT0000257	EIF3C	8663	CLASH	23622248	Unspecified
hsa-mir-181b-5p	MIMAT0000257	EED	8726	HITS-CLIP	22473208	Unspecified
hsa-mir-181b-5p	MIMAT0000257	RNMT	8731	HITS-CLIP	23313552	Unspecified
hsa-mir-181b-5p	MIMAT0000257	CCNK	8812	HITS-CLIP//PAR-CLIP	22473208|21572407	Unspecified
hsa-mir-181b-5p	MIMAT0000257	KAT2B	8850	Luciferase reporter assay//Western blot	18728182	Unspecified
hsa-mir-181b-5p	MIMAT0000257	PER2	8864	HITS-CLIP	22473208	Unspecified
hsa-mir-181b-5p	MIMAT0000257	PHOX2B	8929	PAR-CLIP	22012620	Unspecified
hsa-mir-181b-5p	MIMAT0000257	USP10	9100	CLASH	23622248	Unspecified
hsa-mir-181b-5p	MIMAT0000257	CNOT9	9125	CLASH	23622248	Unspecified
hsa-mir-181b-5p	MIMAT0000257	MED14	9282	CLASH	23622248	Unspecified
hsa-mir-181b-5p	MIMAT0000257	KIF3B	9371	HITS-CLIP	22473208	Unspecified
hsa-mir-181b-5p	MIMAT0000257	NMT2	9397	HITS-CLIP	22473208	Unspecified
hsa-mir-181b-5p	MIMAT0000257	EIF4E2	9470	CLASH	23622248	Unspecified
hsa-mir-181b-5p	MIMAT0000257	SEC24C	9632	CLASH	23622248	Unspecified
hsa-mir-181b-5p	MIMAT0000257	TMEM94	9772	PAR-CLIP	24398324	Unspecified
hsa-mir-181b-5p	MIMAT0000257	DAZAP2	9802	HITS-CLIP	22473208	Unspecified
hsa-mir-181b-5p	MIMAT0000257	EFCAB14	9813	HITS-CLIP	22473208	Unspecified
hsa-mir-181b-5p	MIMAT0000257	WASHC5	9897	HITS-CLIP	22473208	Unspecified
hsa-mir-181b-5p	MIMAT0000257	G3BP2	9908	HITS-CLIP	22473208	Unspecified
hsa-mir-181b-5p	MIMAT0000257	PTBP3	9991	HITS-CLIP	23824327	Unspecified
hsa-mir-181b-5p	MIMAT0000257	ZBTB33	10009	HITS-CLIP	22473208	Unspecified
hsa-mir-181b-5p	MIMAT0000257	BCL2L11	10018	Luciferase reporter assay//qRT-PCR//Western blot	26572075	Unspecified
hsa-mir-181b-5p	MIMAT0000257	SCAMP2	10066	PAR-CLIP	21572407	Unspecified
hsa-mir-181b-5p	MIMAT0000257	HUWE1	10075	CLASH	23622248	Unspecified
hsa-mir-181b-5p	MIMAT0000257	PDIA6	10130	HITS-CLIP	23313552	Unspecified
hsa-mir-181b-5p	MIMAT0000257	FAM13A	10144	HITS-CLIP	19536157	Unspecified
hsa-mir-181b-5p	MIMAT0000257	STAG1	10274	HITS-CLIP	22473208	Unspecified
hsa-mir-181b-5p	MIMAT0000257	NPM3	10360	HITS-CLIP//PAR-CLIP	23446348|21572407|20371350	Unspecified
hsa-mir-181b-5p	MIMAT0000257	FAM3C	10447	PAR-CLIP	20371350	Unspecified
hsa-mir-181b-5p	MIMAT0000257	CARM1	10498	HITS-CLIP	22473208	Unspecified
hsa-mir-181b-5p	MIMAT0000257	SLC19A2	10560	HITS-CLIP	22473208	Unspecified
hsa-mir-181b-5p	MIMAT0000257	SIX2	10736	Luciferase reporter assay//qRT-PCR//Western blot	24055707	Unspecified
hsa-mir-181b-5p	MIMAT0000257	ZNF266	10781	PAR-CLIP	21572407	Unspecified
hsa-mir-181b-5p	MIMAT0000257	ZNF268	10795	PAR-CLIP	20371350	Unspecified
hsa-mir-181b-5p	MIMAT0000257	MAN1A2	10905	PAR-CLIP	23446348	Unspecified
hsa-mir-181b-5p	MIMAT0000257	AP3M2	10947	HITS-CLIP	23824327	Unspecified
hsa-mir-181b-5p	MIMAT0000257	KIF2C	11004	HITS-CLIP//PAR-CLIP	22473208|23592263	Unspecified
hsa-mir-181b-5p	MIMAT0000257	DDX52	11056	HITS-CLIP	22473208	Unspecified
hsa-mir-181b-5p	MIMAT0000257	TOPBP1	11073	HITS-CLIP	23313552	Unspecified
hsa-mir-181b-5p	MIMAT0000257	DIDO1	11083	CLASH	23622248	Unspecified
hsa-mir-181b-5p	MIMAT0000257	BAZ2A	11176	HITS-CLIP	22473208	Unspecified
hsa-mir-181b-5p	MIMAT0000257	RASSF1	11186	Luciferase reporter assay//qRT-PCR//Western blot	26041820|26935905	Unspecified
hsa-mir-181b-5p	MIMAT0000257	PDCD10	11235	Western blot	26046358	Unspecified
hsa-mir-181b-5p	MIMAT0000257	SCAP	22937	CLASH	23622248	Unspecified
hsa-mir-181b-5p	MIMAT0000257	WDFY3	23001	HITS-CLIP	27418678	Unspecified
hsa-mir-181b-5p	MIMAT0000257	TMCC1	23023	PAR-CLIP	21572407|20371350|26701625	Unspecified
hsa-mir-181b-5p	MIMAT0000257	RAP1GAP2	23108	CLASH	23622248	Unspecified
hsa-mir-181b-5p	MIMAT0000257	TNRC6B	23112	HITS-CLIP	22473208	Unspecified
hsa-mir-181b-5p	MIMAT0000257	CLCC1	23155	HITS-CLIP	22473208	Unspecified
hsa-mir-181b-5p	MIMAT0000257	RCOR1	23186	HITS-CLIP	22473208	Unspecified
hsa-mir-181b-5p	MIMAT0000257	GANAB	23193	CLASH	23622248	Unspecified
hsa-mir-181b-5p	MIMAT0000257	XPO6	23214	CLASH	23622248	Unspecified
hsa-mir-181b-5p	MIMAT0000257	PRRC2C	23215	HITS-CLIP	22473208	Unspecified
hsa-mir-181b-5p	MIMAT0000257	USP24	23358	CLASH	23622248	Unspecified
hsa-mir-181b-5p	MIMAT0000257	SIRT1	23411	Luciferase reporter assay	22228303	Unspecified
hsa-mir-181b-5p	MIMAT0000257	CBX7	23492	Luciferase reporter assay	21779448	Unspecified
hsa-mir-181b-5p	MIMAT0000257	RPL13A	23521	PAR-CLIP	26701625|27292025	Unspecified
hsa-mir-181b-5p	MIMAT0000257	SRRM2	23524	CLASH	23622248	Unspecified
hsa-mir-181b-5p	MIMAT0000257	PNKD	25953	HITS-CLIP	19536157	Unspecified
hsa-mir-181b-5p	MIMAT0000257	CHMP2B	25978	PAR-CLIP	21572407	Unspecified
hsa-mir-181b-5p	MIMAT0000257	OSBPL3	26031	HITS-CLIP	22473208	Unspecified
hsa-mir-181b-5p	MIMAT0000257	SIPA1L1	26037	HITS-CLIP	22473208	Unspecified
hsa-mir-181b-5p	MIMAT0000257	DCAF4	26094	PAR-CLIP	22100165	Unspecified
hsa-mir-181b-5p	MIMAT0000257	ZBTB20	26137	CLASH	23622248	Unspecified
hsa-mir-181b-5p	MIMAT0000257	LATS2	26524	Luciferase reporter assay//qRT-PCR//Western blot	24735543	Unspecified
hsa-mir-181b-5p	MIMAT0000257	TAF5L	27097	CLASH	23622248	Unspecified
hsa-mir-181b-5p	MIMAT0000257	AFF4	27125	HITS-CLIP	22473208	Unspecified
hsa-mir-181b-5p	MIMAT0000257	PDCD4	27250	Luciferase reporter assay//qRT-PCR//Western blot	27647131	Unspecified
hsa-mir-181b-5p	MIMAT0000257	RBMX	27316	CLASH	23622248	Unspecified
hsa-mir-181b-5p	MIMAT0000257	CARD10	29775	Immunoprecipitaion//Luciferase reporter assay//qRT-PCR//Western blot	27297585	Unspecified
hsa-mir-181b-5p	MIMAT0000257	NRBP1	29959	CLASH	23622248	Unspecified
hsa-mir-181b-5p	MIMAT0000257	LMCD1	29995	CLASH	23622248	Unspecified
hsa-mir-181b-5p	MIMAT0000257	TMED7	51014	Luciferase reporter assay//qRT-PCR//Western blot	22446332	Unspecified
hsa-mir-181b-5p	MIMAT0000257	RLIM	51132	HITS-CLIP	19536157	Unspecified
hsa-mir-181b-5p	MIMAT0000257	NIN	51199	HITS-CLIP	22473208	Unspecified
hsa-mir-181b-5p	MIMAT0000257	TBC1D7	51256	HITS-CLIP	22473208	Unspecified
hsa-mir-181b-5p	MIMAT0000257	SLC25A37	51312	HITS-CLIP	22473208	Unspecified
hsa-mir-181b-5p	MIMAT0000257	ZNF107	51427	PAR-CLIP	21572407	Unspecified
hsa-mir-181b-5p	MIMAT0000257	RTFDC1	51507	CLASH	23622248	Unspecified
hsa-mir-181b-5p	MIMAT0000257	GSKIP	51527	HITS-CLIP	22473208	Unspecified
hsa-mir-181b-5p	MIMAT0000257	MRPS23	51649	CLASH	23622248	Unspecified
hsa-mir-181b-5p	MIMAT0000257	ASB1	51665	HITS-CLIP	22473208	Unspecified
hsa-mir-181b-5p	MIMAT0000257	NLK	51701	Luciferase reporter assay	19585654	Unspecified
hsa-mir-181b-5p	MIMAT0000257	DNAJB11	51726	CLASH	23622248	Unspecified
hsa-mir-181b-5p	MIMAT0000257	RSF1	51773	PAR-CLIP	22100165	Unspecified
hsa-mir-181b-5p	MIMAT0000257	SLC38A2	54407	HITS-CLIP	22473208	Unspecified
hsa-mir-181b-5p	MIMAT0000257	ZFAND6	54469	HITS-CLIP//PAR-CLIP	23446348|21572407|20371350	Unspecified
hsa-mir-181b-5p	MIMAT0000257	DDIT4	54541	PAR-CLIP	21572407	Unspecified
hsa-mir-181b-5p	MIMAT0000257	TBC1D13	54662	HITS-CLIP	22473208	Unspecified
hsa-mir-181b-5p	MIMAT0000257	KLHL24	54800	HITS-CLIP	19536157	Unspecified
hsa-mir-181b-5p	MIMAT0000257	NDE1	54820	CLASH	23622248	Unspecified
hsa-mir-181b-5p	MIMAT0000257	INO80D	54891	HITS-CLIP	22473208	Unspecified
hsa-mir-181b-5p	MIMAT0000257	FKBP14	55033	PAR-CLIP	23446348|26701625|27292025	Unspecified
hsa-mir-181b-5p	MIMAT0000257	ATG2B	55102	HITS-CLIP	22473208	Unspecified
hsa-mir-181b-5p	MIMAT0000257	LRRC8D	55144	HITS-CLIP	22473208	Unspecified
hsa-mir-181b-5p	MIMAT0000257	PBRM1	55193	HITS-CLIP	22473208	Unspecified
hsa-mir-181b-5p	MIMAT0000257	KIAA1551	55196	HITS-CLIP	22473208	Unspecified
hsa-mir-181b-5p	MIMAT0000257	RPRD1A	55197	CLASH	23622248	Unspecified
hsa-mir-181b-5p	MIMAT0000257	SPTLC3	55304	HITS-CLIP	23824327	Unspecified
hsa-mir-181b-5p	MIMAT0000257	DRAM1	55332	HITS-CLIP	22473208	Unspecified
hsa-mir-181b-5p	MIMAT0000257	LAPTM4B	55353	HITS-CLIP	19536157	Unspecified
hsa-mir-181b-5p	MIMAT0000257	MEG3	55384	Luciferase reporter assay//qRT-PCR//Western blot	26253106	Unspecified
hsa-mir-181b-5p	MIMAT0000257	PNRC2	55629	HITS-CLIP	22473208	Unspecified
hsa-mir-181b-5p	MIMAT0000257	KRBOX4	55634	PAR-CLIP	21572407	Unspecified
hsa-mir-181b-5p	MIMAT0000257	NDC1	55706	CLASH	23622248	Unspecified
hsa-mir-181b-5p	MIMAT0000257	AP5M1	55745	HITS-CLIP	23824327|19536157	Unspecified
hsa-mir-181b-5p	MIMAT0000257	TMEM30A	55754	HITS-CLIP	22473208	Unspecified
hsa-mir-181b-5p	MIMAT0000257	ZNF83	55769	PAR-CLIP	24398324|23446348|21572407|20371350	Unspecified
hsa-mir-181b-5p	MIMAT0000257	ZNF415	55786	PAR-CLIP	20371350	Unspecified
hsa-mir-181b-5p	MIMAT0000257	KMT2E	55904	HITS-CLIP	22473208	Unspecified
hsa-mir-181b-5p	MIMAT0000257	KLHL7	55975	CLASH	23622248	Unspecified
hsa-mir-181b-5p	MIMAT0000257	ZNF253	56242	HITS-CLIP	23313552	Unspecified
hsa-mir-181b-5p	MIMAT0000257	MEPCE	56257	CLASH	23622248	Unspecified
hsa-mir-181b-5p	MIMAT0000257	SPIRE1	56907	PAR-CLIP	21572407	Unspecified
hsa-mir-181b-5p	MIMAT0000257	EMSY	56946	HITS-CLIP	22473208	Unspecified
hsa-mir-181b-5p	MIMAT0000257	MTUS1	57509	HITS-CLIP	22473208	Unspecified
hsa-mir-181b-5p	MIMAT0000257	HECW2	57520	HITS-CLIP	22473208	Unspecified
hsa-mir-181b-5p	MIMAT0000257	ARRDC3	57561	HITS-CLIP	22473208	Unspecified
hsa-mir-181b-5p	MIMAT0000257	CIP2A	57650	CLASH	23622248	Unspecified
hsa-mir-181b-5p	MIMAT0000257	ZBTB4	57659	CLASH//HITS-CLIP	23622248|22473208	Unspecified
hsa-mir-181b-5p	MIMAT0000257	TLDC1	57707	HITS-CLIP	23824327	Unspecified
hsa-mir-181b-5p	MIMAT0000257	BRINP2	57795	CLASH	23622248	Unspecified
hsa-mir-181b-5p	MIMAT0000257	RBM25	58517	HITS-CLIP	23824327	Unspecified
hsa-mir-181b-5p	MIMAT0000257	XPNPEP3	63929	PAR-CLIP	22012620	Unspecified
hsa-mir-181b-5p	MIMAT0000257	MRPS14	63931	PAR-CLIP	23592263	Unspecified
hsa-mir-181b-5p	MIMAT0000257	ZNF667	63934	PAR-CLIP	24398324|23446348|21572407|20371350	Unspecified
hsa-mir-181b-5p	MIMAT0000257	NCAPG	64151	HITS-CLIP	22473208	Unspecified
hsa-mir-181b-5p	MIMAT0000257	PAPD5	64282	HITS-CLIP	22473208	Unspecified
hsa-mir-181b-5p	MIMAT0000257	MPP5	64398	HITS-CLIP	22473208	Unspecified
hsa-mir-181b-5p	MIMAT0000257	GIGYF1	64599	HITS-CLIP//PAR-CLIP	22473208|24398324|23446348	Unspecified
hsa-mir-181b-5p	MIMAT0000257	FNDC3B	64778	HITS-CLIP	22473208	Unspecified
hsa-mir-181b-5p	MIMAT0000257	MRPL34	64981	PAR-CLIP	21572407	Unspecified
hsa-mir-181b-5p	MIMAT0000257	KRI1	65095	CLASH	23622248	Unspecified
hsa-mir-181b-5p	MIMAT0000257	ZFP69B	65243	PAR-CLIP	23446348|20371350	Unspecified
hsa-mir-181b-5p	MIMAT0000257	CAPRIN2	65981	PAR-CLIP	23592263|20371350	Unspecified
hsa-mir-181b-5p	MIMAT0000257	ZNF747	65988	CLASH	23622248	Unspecified
hsa-mir-181b-5p	MIMAT0000257	CHCHD7	79145	HITS-CLIP	22473208	Unspecified
hsa-mir-181b-5p	MIMAT0000257	CENPO	79172	HITS-CLIP	19536157	Unspecified
hsa-mir-181b-5p	MIMAT0000257	TTPAL	79183	HITS-CLIP	22473208	Unspecified
hsa-mir-181b-5p	MIMAT0000257	ZXDC	79364	CLASH	23622248	Unspecified
hsa-mir-181b-5p	MIMAT0000257	ARSJ	79642	PAR-CLIP	21572407	Unspecified
hsa-mir-181b-5p	MIMAT0000257	TBL1XR1	79718	HITS-CLIP	22473208	Unspecified
hsa-mir-181b-5p	MIMAT0000257	SUV39H2	79723	PAR-CLIP	20371350	Unspecified
hsa-mir-181b-5p	MIMAT0000257	ASB13	79754	CLASH	23622248	Unspecified
hsa-mir-181b-5p	MIMAT0000257	ZNF669	79862	PAR-CLIP	24398324|23446348|21572407|20371350	Unspecified
hsa-mir-181b-5p	MIMAT0000257	LPCAT1	79888	HITS-CLIP	22473208	Unspecified
hsa-mir-181b-5p	MIMAT0000257	FAM192A	80011	HITS-CLIP	22473208	Unspecified
hsa-mir-181b-5p	MIMAT0000257	PHC3	80012	HITS-CLIP//PAR-CLIP	22473208|22012620	Unspecified
hsa-mir-181b-5p	MIMAT0000257	ZNF556	80032	HITS-CLIP	23824327|27418678	Unspecified
hsa-mir-181b-5p	MIMAT0000257	PGAP1	80055	HITS-CLIP	22473208	Unspecified
hsa-mir-181b-5p	MIMAT0000257	FBXO11	80204	HITS-CLIP	22473208	Unspecified
hsa-mir-181b-5p	MIMAT0000257	CHD9	80205	HITS-CLIP	22473208|23313552	Unspecified
hsa-mir-181b-5p	MIMAT0000257	NAA50	80218	HITS-CLIP	22473208	Unspecified
hsa-mir-181b-5p	MIMAT0000257	KLHL15	80311	HITS-CLIP	22473208	Unspecified
hsa-mir-181b-5p	MIMAT0000257	CPEB4	80315	HITS-CLIP	22473208	Unspecified
hsa-mir-181b-5p	MIMAT0000257	SLC35G2	80723	PAR-CLIP	21572407	Unspecified
hsa-mir-181b-5p	MIMAT0000257	DDHD1	80821	CLASH	23622248	Unspecified
hsa-mir-181b-5p	MIMAT0000257	APOL6	80830	HITS-CLIP	22473208	Unspecified
hsa-mir-181b-5p	MIMAT0000257	INO80B	83444	CLASH	23622248	Unspecified
hsa-mir-181b-5p	MIMAT0000257	FSD1L	83856	HITS-CLIP	22473208	Unspecified
hsa-mir-181b-5p	MIMAT0000257	FAM160A2	84067	HITS-CLIP	22473208	Unspecified
hsa-mir-181b-5p	MIMAT0000257	SLC10A7	84068	HITS-CLIP	22473208	Unspecified
hsa-mir-181b-5p	MIMAT0000257	FAM96A	84191	PAR-CLIP	23592263	Unspecified
hsa-mir-181b-5p	MIMAT0000257	IQCG	84223	PAR-CLIP	22100165	Unspecified
hsa-mir-181b-5p	MIMAT0000257	THOC3	84321	CLASH	23622248	Unspecified
hsa-mir-181b-5p	MIMAT0000257	GTPBP3	84705	PAR-CLIP	20371350	Unspecified
hsa-mir-181b-5p	MIMAT0000257	ZNF503	84858	CLASH	23622248	Unspecified
hsa-mir-181b-5p	MIMAT0000257	MIGA2	84895	PAR-CLIP	23592263	Unspecified
hsa-mir-181b-5p	MIMAT0000257	RAB2B	84932	HITS-CLIP	22473208	Unspecified
hsa-mir-181b-5p	MIMAT0000257	ZNF616	90317	PAR-CLIP	20371350	Unspecified
hsa-mir-181b-5p	MIMAT0000257	ZNF439	90594	PAR-CLIP	21572407	Unspecified
hsa-mir-181b-5p	MIMAT0000257	LONRF1	91694	HITS-CLIP	22473208	Unspecified
hsa-mir-181b-5p	MIMAT0000257	ELMSAN1	91748	HITS-CLIP	22473208	Unspecified
hsa-mir-181b-5p	MIMAT0000257	CCNQ	92002	HITS-CLIP	22473208	Unspecified
hsa-mir-181b-5p	MIMAT0000257	ZC3HAV1L	92092	HITS-CLIP	23824327	Unspecified
hsa-mir-181b-5p	MIMAT0000257	CADPS2	93664	PAR-CLIP	27292025	Unspecified
hsa-mir-181b-5p	MIMAT0000257	DTD2	112487	CLASH	23622248	Unspecified
hsa-mir-181b-5p	MIMAT0000257	SLC25A25	114789	PAR-CLIP	23592263	Unspecified
hsa-mir-181b-5p	MIMAT0000257	OSBPL8	114882	CLASH	23622248	Unspecified
hsa-mir-181b-5p	MIMAT0000257	ZNF526	116115	CLASH	23622248	Unspecified
hsa-mir-181b-5p	MIMAT0000257	SSX2IP	117178	HITS-CLIP	22473208	Unspecified
hsa-mir-181b-5p	MIMAT0000257	ZNF440	126070	PAR-CLIP	23446348|20371350	Unspecified
hsa-mir-181b-5p	MIMAT0000257	DCBLD2	131566	PAR-CLIP	26701625	Unspecified
hsa-mir-181b-5p	MIMAT0000257	IRAK1BP1	134728	PAR-CLIP	20371350|27292025	Unspecified
hsa-mir-181b-5p	MIMAT0000257	NCOA7	135112	PAR-CLIP	21572407	Unspecified
hsa-mir-181b-5p	MIMAT0000257	PTPDC1	138639	PAR-CLIP	21572407	Unspecified
hsa-mir-181b-5p	MIMAT0000257	SMCR8	140775	HITS-CLIP	22473208	Unspecified
hsa-mir-181b-5p	MIMAT0000257	C20orf173	140873	CLASH	23622248	Unspecified
hsa-mir-181b-5p	MIMAT0000257	ZNF664	144348	HITS-CLIP	22473208	Unspecified
hsa-mir-181b-5p	MIMAT0000257	ZNF597	146434	HITS-CLIP	19536157	Unspecified
hsa-mir-181b-5p	MIMAT0000257	SLC35G3	146861	HITS-CLIP	23824327	Unspecified
hsa-mir-181b-5p	MIMAT0000257	RNF187	149603	CLASH//HITS-CLIP	23622248|19536157	Unspecified
hsa-mir-181b-5p	MIMAT0000257	ZDHHC15	158866	PAR-CLIP	22012620	Unspecified
hsa-mir-181b-5p	MIMAT0000257	ZNF846	162993	PAR-CLIP	20371350	Unspecified
hsa-mir-181b-5p	MIMAT0000257	ZNF791	163049	PAR-CLIP	23446348|21572407|20371350	Unspecified
hsa-mir-181b-5p	MIMAT0000257	ZNF781	163115	PAR-CLIP	24398324|21572407|20371350	Unspecified
hsa-mir-181b-5p	MIMAT0000257	ZNF780B	163131	PAR-CLIP	21572407	Unspecified
hsa-mir-181b-5p	MIMAT0000257	HFM1	164045	HITS-CLIP	23824327	Unspecified
hsa-mir-181b-5p	MIMAT0000257	HIGD2A	192286	HITS-CLIP	22473208	Unspecified
hsa-mir-181b-5p	MIMAT0000257	TUBB	203068	HITS-CLIP	22473208	Unspecified
hsa-mir-181b-5p	MIMAT0000257	ZNF449	203523	HITS-CLIP	19536157	Unspecified
hsa-mir-181b-5p	MIMAT0000257	C2orf69	205327	CLASH//HITS-CLIP	23622248|22473208	Unspecified
hsa-mir-181b-5p	MIMAT0000257	UNC5B	219699	HITS-CLIP	23824327|23313552|27418678	Unspecified
hsa-mir-181b-5p	MIMAT0000257	OTUD1	220213	PAR-CLIP	20371350	Unspecified
hsa-mir-181b-5p	MIMAT0000257	RSBN1L	222194	HITS-CLIP	21572407	Unspecified
hsa-mir-181b-5p	MIMAT0000257	LCLAT1	253558	PAR-CLIP	21572407|20371350	Unspecified
hsa-mir-181b-5p	MIMAT0000257	GK5	256356	HITS-CLIP	22473208	Unspecified
hsa-mir-181b-5p	MIMAT0000257	WDR72	256764	HITS-CLIP	23824327	Unspecified
hsa-mir-181b-5p	MIMAT0000257	BLOC1S2	282991	HITS-CLIP	22473208	Unspecified
hsa-mir-181b-5p	MIMAT0000257	ZADH2	284273	HITS-CLIP	23824327	Unspecified
hsa-mir-181b-5p	MIMAT0000257	ZNF844	284391	PAR-CLIP	21572407|20371350	Unspecified
hsa-mir-181b-5p	MIMAT0000257	HEPHL1	341208	PAR-CLIP	22012620	Unspecified
hsa-mir-181b-5p	MIMAT0000257	PRAMEF9	343070	PAR-CLIP	27292025	Unspecified
hsa-mir-181b-5p	MIMAT0000257	MTX3	345778	HITS-CLIP	22473208	Unspecified
hsa-mir-181b-5p	MIMAT0000257	ZNF699	374879	PAR-CLIP	22012620	Unspecified
hsa-mir-181b-5p	MIMAT0000257	ZNF829	374899	HITS-CLIP	23824327	Unspecified
hsa-mir-181b-5p	MIMAT0000257	C5orf34	375444	CLASH	23622248	Unspecified
hsa-mir-181b-5p	MIMAT0000257	GJB7	375519	PAR-CLIP	22012620	Unspecified
hsa-mir-181b-5p	MIMAT0000257	TMEM189	387521	CLASH	23622248	Unspecified
hsa-mir-181b-5p	MIMAT0000257	NHLRC3	387921	HITS-CLIP	22473208	Unspecified
hsa-mir-181b-5p	MIMAT0000257	C17orf100	388327	CLASH	23622248	Unspecified
hsa-mir-181b-5p	MIMAT0000257	ZNF788	388507	PAR-CLIP	24398324|21572407|20371350	Unspecified
hsa-mir-181b-5p	MIMAT0000257	PRAMEF4	400735	PAR-CLIP	27292025	Unspecified
hsa-mir-181b-5p	MIMAT0000257	CCDC88C	440193	HITS-CLIP	22473208	Unspecified
hsa-mir-181b-5p	MIMAT0000257	GOLGA8B	440270	HITS-CLIP	22473208	Unspecified
hsa-mir-181b-5p	MIMAT0000257	PRAMEF11	440560	PAR-CLIP	27292025	Unspecified
hsa-mir-181b-5p	MIMAT0000257	HIST2H4B	554313	CLASH	23622248	Unspecified
hsa-mir-181b-5p	MIMAT0000257	FKBP1C	642489	PAR-CLIP	22291592|21572407	Unspecified
hsa-mir-181b-5p	MIMAT0000257	ZNF487	642819	PAR-CLIP	24398324|21572407|20371350	Unspecified
hsa-mir-181b-5p	MIMAT0000257	PRAMEF26	645359	PAR-CLIP	27292025	Unspecified
hsa-mir-181b-5p	MIMAT0000257	PRAMEF15	653619	PAR-CLIP	27292025	Unspecified
hsa-let-7i-5p	MIMAT0000415	ACTA1	58	PAR-CLIP	21572407	Unspecified
hsa-let-7i-5p	MIMAT0000415	ADH5	128	HITS-CLIP//PAR-CLIP	23313552|26701625|27292025	Unspecified
hsa-let-7i-5p	MIMAT0000415	AHR	196	PAR-CLIP	23592263	Unspecified
hsa-let-7i-5p	MIMAT0000415	AK4	205	PAR-CLIP	23446348|20371350	Unspecified
hsa-let-7i-5p	MIMAT0000415	AMD1	262	HITS-CLIP	23313552	Unspecified
hsa-let-7i-5p	MIMAT0000415	AQP6	363	PAR-CLIP	27292025	Unspecified
hsa-let-7i-5p	MIMAT0000415	ASCL1	429	ChIP-seq//GFP reporter assay//Immunocytochemistry//Immunohistochemistry//Luciferase reporter assay//qRT-PCR	23884650	Unspecified
hsa-let-7i-5p	MIMAT0000415	BACH1	571	PAR-CLIP	20371350	Unspecified
hsa-let-7i-5p	MIMAT0000415	CCND1	595	PAR-CLIP	23592263|26701625	Unspecified
hsa-let-7i-5p	MIMAT0000415	BMP4	652	Luciferase reporter assay//qRT-PCR//Western blot	23454123	Unspecified
hsa-let-7i-5p	MIMAT0000415	POLR3D	661	HITS-CLIP	23313552	Unspecified
hsa-let-7i-5p	MIMAT0000415	CALU	813	PAR-CLIP	20371350	Unspecified
hsa-let-7i-5p	MIMAT0000415	CCNT2	905	PAR-CLIP	21572407	Unspecified
hsa-let-7i-5p	MIMAT0000415	CD59	966	PAR-CLIP	23446348|20371350	Unspecified
hsa-let-7i-5p	MIMAT0000415	CDC25A	993	CLASH	23622248	Unspecified
hsa-let-7i-5p	MIMAT0000415	CDKN1A	1026	PAR-CLIP	21572407	Unspecified
hsa-let-7i-5p	MIMAT0000415	AP1S1	1174	PAR-CLIP	23592263|26701625	Unspecified
hsa-let-7i-5p	MIMAT0000415	COL8A1	1295	PAR-CLIP	23592263	Unspecified
hsa-let-7i-5p	MIMAT0000415	COX6B1	1340	HITS-CLIP	23706177	Unspecified
hsa-let-7i-5p	MIMAT0000415	CRX	1406	PAR-CLIP	26701625	Unspecified
hsa-let-7i-5p	MIMAT0000415	CRY2	1408	PAR-CLIP	23592263|26701625	Unspecified
hsa-let-7i-5p	MIMAT0000415	CTPS1	1503	HITS-CLIP	23313552	Unspecified
hsa-let-7i-5p	MIMAT0000415	DDOST	1650	CLASH	23622248	Unspecified
hsa-let-7i-5p	MIMAT0000415	DNA2	1763	PAR-CLIP	23446348	Unspecified
hsa-let-7i-5p	MIMAT0000415	DNAH9	1770	HITS-CLIP	23706177	Unspecified
hsa-let-7i-5p	MIMAT0000415	ARID3A	1820	PAR-CLIP	23592263	Unspecified
hsa-let-7i-5p	MIMAT0000415	DUSP1	1843	PAR-CLIP	21572407	Unspecified
hsa-let-7i-5p	MIMAT0000415	DVL3	1857	PAR-CLIP	23446348	Unspecified
hsa-let-7i-5p	MIMAT0000415	E2F6	1876	PAR-CLIP	20371350	Unspecified
hsa-let-7i-5p	MIMAT0000415	EDN1	1906	PAR-CLIP	23592263	Unspecified
hsa-let-7i-5p	MIMAT0000415	EIF4G2	1982	PAR-CLIP	23592263|21572407|27292025	Unspecified
hsa-let-7i-5p	MIMAT0000415	EPHA4	2043	PAR-CLIP	21572407	Unspecified
hsa-let-7i-5p	MIMAT0000415	FMO4	2329	HITS-CLIP	23824327	Unspecified
hsa-let-7i-5p	MIMAT0000415	FPR1	2357	HITS-CLIP	23313552	Unspecified
hsa-let-7i-5p	MIMAT0000415	FXN	2395	PAR-CLIP	23592263	Unspecified
hsa-let-7i-5p	MIMAT0000415	GABPB1	2553	HITS-CLIP//PAR-CLIP	23592263|23313552	Unspecified
hsa-let-7i-5p	MIMAT0000415	GATM	2628	PAR-CLIP	26701625	Unspecified
hsa-let-7i-5p	MIMAT0000415	NR6A1	2649	PAR-CLIP	23592263	Unspecified
hsa-let-7i-5p	MIMAT0000415	GLO1	2739	PAR-CLIP	23592263	Unspecified
hsa-let-7i-5p	MIMAT0000415	GNG5	2787	PAR-CLIP	20371350|27292025	Unspecified
hsa-let-7i-5p	MIMAT0000415	GOLGA4	2803	PAR-CLIP	20371350	Unspecified
hsa-let-7i-5p	MIMAT0000415	GPS1	2873	Western blot	21530537	Unspecified
hsa-let-7i-5p	MIMAT0000415	HIST1H2BD	3017	PAR-CLIP	24398324|23446348	Unspecified
hsa-let-7i-5p	MIMAT0000415	HMGA1	3159	HITS-CLIP//PAR-CLIP	23592263|23313552	Unspecified
hsa-let-7i-5p	MIMAT0000415	IGF1	3479	Luciferase reporter assay//Western blot	25305490	Unspecified
hsa-let-7i-5p	MIMAT0000415	IGF1R	3480	PAR-CLIP	23592263|24398324|23446348|21572407	Unspecified
hsa-let-7i-5p	MIMAT0000415	IL2	3558	Luciferase reporter assay	27145859	Unspecified
hsa-let-7i-5p	MIMAT0000415	IL6R	3570	PAR-CLIP	27292025	Unspecified
hsa-let-7i-5p	MIMAT0000415	CXCL8	3576	PAR-CLIP	26701625	Unspecified
hsa-let-7i-5p	MIMAT0000415	IL13	3596	Luciferase reporter assay//Reporter assay	21616524	Unspecified
hsa-let-7i-5p	MIMAT0000415	ITGA3	3675	HITS-CLIP	23706177|23313552	Unspecified
hsa-let-7i-5p	MIMAT0000415	KPNA5	3841	HITS-CLIP//PAR-CLIP	24398324|23446348|21572407|20371350	Unspecified
hsa-let-7i-5p	MIMAT0000415	LYN	4067	PAR-CLIP	23592263	Unspecified
hsa-let-7i-5p	MIMAT0000415	MXD1	4084	PAR-CLIP	21572407	Unspecified
hsa-let-7i-5p	MIMAT0000415	MAGEA3	4102	PAR-CLIP	27292025	Unspecified
hsa-let-7i-5p	MIMAT0000415	MAGEA6	4105	PAR-CLIP	27292025	Unspecified
hsa-let-7i-5p	MIMAT0000415	MAGEA12	4111	PAR-CLIP	27292025	Unspecified
hsa-let-7i-5p	MIMAT0000415	MDM4	4194	PAR-CLIP	23592263|24398324	Unspecified
hsa-let-7i-5p	MIMAT0000415	MEF2D	4209	PAR-CLIP	26701625	Unspecified
hsa-let-7i-5p	MIMAT0000415	MEIS3P1	4213	PAR-CLIP	23592263	Unspecified
hsa-let-7i-5p	MIMAT0000415	MYC	4609	TRAP	24510096	Unspecified
hsa-let-7i-5p	MIMAT0000415	NAP1L1	4673	HITS-CLIP	19536157	Unspecified
hsa-let-7i-5p	MIMAT0000415	NEUROG1	4762	ChIP-seq//GFP reporter assay//Immunocytochemistry//Immunohistochemistry//Luciferase reporter assay//qRT-PCR	23884650	Unspecified
hsa-let-7i-5p	MIMAT0000415	SLC11A2	4891	HITS-CLIP//PAR-CLIP	23592263|23313552	Unspecified
hsa-let-7i-5p	MIMAT0000415	NUCB2	4925	PAR-CLIP	23592263	Unspecified
hsa-let-7i-5p	MIMAT0000415	OPRL1	4987	PAR-CLIP	22012620	Unspecified
hsa-let-7i-5p	MIMAT0000415	PAFAH2	5051	HITS-CLIP	19536157	Unspecified
hsa-let-7i-5p	MIMAT0000415	PBX2	5089	PAR-CLIP	26701625	Unspecified
hsa-let-7i-5p	MIMAT0000415	PDGFB	5155	PAR-CLIP	27292025	Unspecified
hsa-let-7i-5p	MIMAT0000415	PIK3C2A	5286	CLASH	23622248	Unspecified
hsa-let-7i-5p	MIMAT0000415	PLAGL2	5326	PAR-CLIP	23592263|26701625	Unspecified
hsa-let-7i-5p	MIMAT0000415	PLCG2	5336	PAR-CLIP	24398324|23446348	Unspecified
hsa-let-7i-5p	MIMAT0000415	PMAIP1	5366	PAR-CLIP	23592263	Unspecified
hsa-let-7i-5p	MIMAT0000415	POLR2D	5433	PAR-CLIP	23592263|21572407|26701625	Unspecified
hsa-let-7i-5p	MIMAT0000415	PPP2R2A	5520	PAR-CLIP	23446348	Unspecified
hsa-let-7i-5p	MIMAT0000415	PRIM2	5558	HITS-CLIP	23706177	Unspecified
hsa-let-7i-5p	MIMAT0000415	MAPK6	5597	PAR-CLIP	21572407	Unspecified
hsa-let-7i-5p	MIMAT0000415	MAP2K7	5609	PAR-CLIP	23592263|26701625	Unspecified
hsa-let-7i-5p	MIMAT0000415	QDPR	5860	PAR-CLIP	23592263	Unspecified
hsa-let-7i-5p	MIMAT0000415	RDX	5962	PAR-CLIP	23446348|21572407|26701625	Unspecified
hsa-let-7i-5p	MIMAT0000415	RFC2	5982	HITS-CLIP	23706177	Unspecified
hsa-let-7i-5p	MIMAT0000415	RHD	6007	HITS-CLIP//PAR-CLIP	23592263|23706177|23313552	Unspecified
hsa-let-7i-5p	MIMAT0000415	MRPL12	6182	PAR-CLIP	23592263	Unspecified
hsa-let-7i-5p	MIMAT0000415	RRAD	6236	PAR-CLIP	22012620	Unspecified
hsa-let-7i-5p	MIMAT0000415	RRM1	6240	CLASH//PAR-CLIP	23622248|23592263	Unspecified
hsa-let-7i-5p	MIMAT0000415	RRM2	6241	PAR-CLIP	21572407	Unspecified
hsa-let-7i-5p	MIMAT0000415	ATXN2	6311	HITS-CLIP	23313552	Unspecified
hsa-let-7i-5p	MIMAT0000415	SLC20A1	6574	PAR-CLIP	23592263|20371350	Unspecified
hsa-let-7i-5p	MIMAT0000415	SOD2	6648	PAR-CLIP	22012620	Unspecified
hsa-let-7i-5p	MIMAT0000415	STAT2	6773	HITS-CLIP	23706177	Unspecified
hsa-let-7i-5p	MIMAT0000415	STK4	6789	PAR-CLIP	23446348	Unspecified
hsa-let-7i-5p	MIMAT0000415	STRN	6801	PAR-CLIP	24398324|20371350	Unspecified
hsa-let-7i-5p	MIMAT0000415	STX3	6809	PAR-CLIP	27292025	Unspecified
hsa-let-7i-5p	MIMAT0000415	SUOX	6821	PAR-CLIP	21572407	Unspecified
hsa-let-7i-5p	MIMAT0000415	SURF4	6836	PAR-CLIP	20371350	Unspecified
hsa-let-7i-5p	MIMAT0000415	SYT1	6857	PAR-CLIP	26701625	Unspecified
hsa-let-7i-5p	MIMAT0000415	TGFBR3	7049	PAR-CLIP	21572407	Unspecified
hsa-let-7i-5p	MIMAT0000415	THBS1	7057	PAR-CLIP	24398324	Unspecified
hsa-let-7i-5p	MIMAT0000415	TLR4	7099	Luciferase reporter assay//qRT-PCR//Western blot	17660297	Unspecified
hsa-let-7i-5p	MIMAT0000415	TRAPPC10	7109	PAR-CLIP	26701625	Unspecified
hsa-let-7i-5p	MIMAT0000415	TUBB2A	7280	PAR-CLIP	23592263	Unspecified
hsa-let-7i-5p	MIMAT0000415	SUMO1	7341	PAR-CLIP	24398324	Unspecified
hsa-let-7i-5p	MIMAT0000415	VCL	7414	PAR-CLIP	23592263	Unspecified
hsa-let-7i-5p	MIMAT0000415	YWHAZ	7534	PAR-CLIP	23592263	Unspecified
hsa-let-7i-5p	MIMAT0000415	ZNF8	7554	PAR-CLIP	23592263	Unspecified
hsa-let-7i-5p	MIMAT0000415	ZNF28	7576	PAR-CLIP	23592263	Unspecified
hsa-let-7i-5p	MIMAT0000415	ZNF200	7752	PAR-CLIP	21572407|20371350	Unspecified
hsa-let-7i-5p	MIMAT0000415	MLLT10	8028	PAR-CLIP	23592263|27292025	Unspecified
hsa-let-7i-5p	MIMAT0000415	KMT2D	8085	PAR-CLIP	24398324|21572407	Unspecified
hsa-let-7i-5p	MIMAT0000415	HMGA2	8091	HITS-CLIP//PAR-CLIP	20371350|21572407|26701625	Unspecified
hsa-let-7i-5p	MIMAT0000415	COIL	8161	PAR-CLIP	23446348|21572407|20371350	Unspecified
hsa-let-7i-5p	MIMAT0000415	NCOA3	8202	PAR-CLIP	24398324|26701625	Unspecified
hsa-let-7i-5p	MIMAT0000415	SMC1A	8243	PAR-CLIP	23446348|21572407|20371350|26701625	Unspecified
hsa-let-7i-5p	MIMAT0000415	FZD9	8326	PAR-CLIP	23446348|21572407	Unspecified
hsa-let-7i-5p	MIMAT0000415	DYRK3	8444	PAR-CLIP	26701625	Unspecified
hsa-let-7i-5p	MIMAT0000415	SOCS1	8651	Luciferase reporter assay//PAR-CLIP	21742974|23592263	Unspecified
hsa-let-7i-5p	MIMAT0000415	TNFSF9	8744	PAR-CLIP	23592263|26701625	Unspecified
hsa-let-7i-5p	MIMAT0000415	PEX11B	8799	PAR-CLIP	21572407	Unspecified
hsa-let-7i-5p	MIMAT0000415	SLC5A6	8884	PAR-CLIP	24398324|21572407	Unspecified
hsa-let-7i-5p	MIMAT0000415	MBD2	8932	PAR-CLIP	24398324|23446348|21572407|20371350	Unspecified
hsa-let-7i-5p	MIMAT0000415	WASL	8976	PAR-CLIP	22012620|21572407|20371350	Unspecified
hsa-let-7i-5p	MIMAT0000415	CLDN12	9069	PAR-CLIP	24398324|23446348|20371350|27292025	Unspecified
hsa-let-7i-5p	MIMAT0000415	ATG12	9140	PAR-CLIP	23592263	Unspecified
hsa-let-7i-5p	MIMAT0000415	AURKB	9212	Luciferase reporter assay//qRT-PCR//Western blot	25997616	Unspecified
hsa-let-7i-5p	MIMAT0000415	TIAF1	9220	PAR-CLIP	26701625	Unspecified
hsa-let-7i-5p	MIMAT0000415	ATP6V1F	9296	PAR-CLIP	23592263|24398324|26701625|27292025	Unspecified
hsa-let-7i-5p	MIMAT0000415	HAND1	9421	PAR-CLIP	21572407	Unspecified
hsa-let-7i-5p	MIMAT0000415	ZNF264	9422	PAR-CLIP	21572407	Unspecified
hsa-let-7i-5p	MIMAT0000415	ONECUT2	9480	PAR-CLIP	23446348	Unspecified
hsa-let-7i-5p	MIMAT0000415	ATP6V1G1	9550	PAR-CLIP	22100165|22291592|23446348	Unspecified
hsa-let-7i-5p	MIMAT0000415	NUP155	9631	PAR-CLIP	23446348|21572407|20371350	Unspecified
hsa-let-7i-5p	MIMAT0000415	CEP135	9662	PAR-CLIP	24398324	Unspecified
hsa-let-7i-5p	MIMAT0000415	BZW1	9689	PAR-CLIP	23592263|20371350|26701625	Unspecified
hsa-let-7i-5p	MIMAT0000415	KIAA0391	9692	PAR-CLIP	21572407	Unspecified
hsa-let-7i-5p	MIMAT0000415	ESPL1	9700	PAR-CLIP	23446348|21572407	Unspecified
hsa-let-7i-5p	MIMAT0000415	HERPUD1	9709	HITS-CLIP//PAR-CLIP	23592263|23706177	Unspecified
hsa-let-7i-5p	MIMAT0000415	EIF4A3	9775	HITS-CLIP	23706177	Unspecified
hsa-let-7i-5p	MIMAT0000415	SNX17	9784	PAR-CLIP	22291592	Unspecified
hsa-let-7i-5p	MIMAT0000415	TSC22D2	9819	PAR-CLIP	23592263|24398324	Unspecified
hsa-let-7i-5p	MIMAT0000415	AREL1	9870	PAR-CLIP	23592263	Unspecified
hsa-let-7i-5p	MIMAT0000415	ZBTB5	9925	PAR-CLIP	23592263|24398324|21572407|20371350	Unspecified
hsa-let-7i-5p	MIMAT0000415	ZNF443	10224	HITS-CLIP	23313552	Unspecified
hsa-let-7i-5p	MIMAT0000415	AKAP8	10270	PAR-CLIP	21572407|20371350	Unspecified
hsa-let-7i-5p	MIMAT0000415	PCGF3	10336	PAR-CLIP	23592263|23446348|20371350	Unspecified
hsa-let-7i-5p	MIMAT0000415	TUBB4A	10382	PAR-CLIP	26701625	Unspecified
hsa-let-7i-5p	MIMAT0000415	ARPC1A	10552	CLASH	23622248	Unspecified
hsa-let-7i-5p	MIMAT0000415	PDLIM5	10611	PAR-CLIP	26701625	Unspecified
hsa-let-7i-5p	MIMAT0000415	TGOLN2	10618	PAR-CLIP	20371350	Unspecified
hsa-let-7i-5p	MIMAT0000415	ARID3B	10620	PAR-CLIP	23446348|21572407|20371350	Unspecified
hsa-let-7i-5p	MIMAT0000415	LEFTY1	10637	PAR-CLIP	22012620	Unspecified
hsa-let-7i-5p	MIMAT0000415	IGF2BP1	10642	PAR-CLIP	21572407	Unspecified
hsa-let-7i-5p	MIMAT0000415	IGF2BP3	10643	PAR-CLIP	21572407|20371350	Unspecified
hsa-let-7i-5p	MIMAT0000415	CELF1	10658	PAR-CLIP	24398324	Unspecified
hsa-let-7i-5p	MIMAT0000415	SLC12A7	10723	PAR-CLIP	22291592	Unspecified
hsa-let-7i-5p	MIMAT0000415	KDM5B	10765	CLASH	23622248	Unspecified
hsa-let-7i-5p	MIMAT0000415	ZNF460	10794	PAR-CLIP	21572407|20371350	Unspecified
hsa-let-7i-5p	MIMAT0000415	PGRMC1	10857	PAR-CLIP	21572407	Unspecified
hsa-let-7i-5p	MIMAT0000415	COPS8	10920	Western blot	21530537	Unspecified
hsa-let-7i-5p	MIMAT0000415	COPS6	10980	Western blot	21530537	Unspecified
hsa-let-7i-5p	MIMAT0000415	RABL2B	11158	PAR-CLIP	23592263|26701625	Unspecified
hsa-let-7i-5p	MIMAT0000415	RABL2A	11159	PAR-CLIP	23592263|26701625	Unspecified
hsa-let-7i-5p	MIMAT0000415	IKZF3	22806	HITS-CLIP//PAR-CLIP	23446348|23706177	Unspecified
hsa-let-7i-5p	MIMAT0000415	RNF44	22838	PAR-CLIP	24398324|20371350|27292025	Unspecified
hsa-let-7i-5p	MIMAT0000415	FNDC3A	22862	PAR-CLIP	23592263	Unspecified
hsa-let-7i-5p	MIMAT0000415	ZNF609	23060	PAR-CLIP	26701625	Unspecified
hsa-let-7i-5p	MIMAT0000415	PEG10	23089	PAR-CLIP	20371350	Unspecified
hsa-let-7i-5p	MIMAT0000415	MCF2L2	23101	HITS-CLIP//PAR-CLIP	21572407|20371350|23706177	Unspecified
hsa-let-7i-5p	MIMAT0000415	PLXND1	23129	PAR-CLIP	23592263	Unspecified
hsa-let-7i-5p	MIMAT0000415	GGA3	23163	PAR-CLIP	24398324	Unspecified
hsa-let-7i-5p	MIMAT0000415	PMPCA	23203	PAR-CLIP	21572407|20371350	Unspecified
hsa-let-7i-5p	MIMAT0000415	ADGRL2	23266	CLASH	23622248	Unspecified
hsa-let-7i-5p	MIMAT0000415	ICOSLG	23308	PAR-CLIP	23592263	Unspecified
hsa-let-7i-5p	MIMAT0000415	KIAA0930	23313	PAR-CLIP	23592263	Unspecified
hsa-let-7i-5p	MIMAT0000415	AHCYL2	23382	PAR-CLIP	23592263	Unspecified
hsa-let-7i-5p	MIMAT0000415	CBX5	23468	PAR-CLIP	21572407	Unspecified
hsa-let-7i-5p	MIMAT0000415	RBFOX2	23543	PAR-CLIP	24398324|23446348|22012620|21572407|20371350	Unspecified
hsa-let-7i-5p	MIMAT0000415	ACOT9	23597	PAR-CLIP	23592263|23446348	Unspecified
hsa-let-7i-5p	MIMAT0000415	PLD3	23646	PAR-CLIP	26701625	Unspecified
hsa-let-7i-5p	MIMAT0000415	ARIH1	25820	PAR-CLIP	21572407	Unspecified
hsa-let-7i-5p	MIMAT0000415	INTS7	25896	HITS-CLIP	23706177	Unspecified
hsa-let-7i-5p	MIMAT0000415	CHTOP	26097	HITS-CLIP	23313552	Unspecified
hsa-let-7i-5p	MIMAT0000415	FBXW2	26190	PAR-CLIP	23446348|20371350	Unspecified
hsa-let-7i-5p	MIMAT0000415	2001-08-01	26523	Immunohistochemistry//Immunoprecipitaion//Luciferase reporter assay//Northern blot//qRT-PCR//Western blot	23426184	Unspecified
hsa-let-7i-5p	MIMAT0000415	SALL3	27164	PAR-CLIP	21572407	Unspecified
hsa-let-7i-5p	MIMAT0000415	DISC1	27185	PAR-CLIP	23592263|26701625|27292025	Unspecified
hsa-let-7i-5p	MIMAT0000415	POLL	27343	PAR-CLIP	26701625	Unspecified
hsa-let-7i-5p	MIMAT0000415	C19orf53	28974	PAR-CLIP	23592263|26701625	Unspecified
hsa-let-7i-5p	MIMAT0000415	THYN1	29087	PAR-CLIP	20371350	Unspecified
hsa-let-7i-5p	MIMAT0000415	ABT1	29777	HITS-CLIP//PAR-CLIP	23592263|24398324|21572407|23313552|27292025	Unspecified
hsa-let-7i-5p	MIMAT0000415	ERO1A	30001	PAR-CLIP	26701625	Unspecified
hsa-let-7i-5p	MIMAT0000415	SOCS7	30837	PAR-CLIP	26701625	Unspecified
hsa-let-7i-5p	MIMAT0000415	TMED5	50999	HITS-CLIP//PAR-CLIP	23592263|24906430	Unspecified
hsa-let-7i-5p	MIMAT0000415	NAA20	51126	PAR-CLIP	23592263	Unspecified
hsa-let-7i-5p	MIMAT0000415	RNFT1	51136	PAR-CLIP	24398324	Unspecified
hsa-let-7i-5p	MIMAT0000415	PLEKHO1	51177	PAR-CLIP	22291592|20371350	Unspecified
hsa-let-7i-5p	MIMAT0000415	CPA4	51200	HITS-CLIP	23706177	Unspecified
hsa-let-7i-5p	MIMAT0000415	C1RL	51279	PAR-CLIP	23592263	Unspecified
hsa-let-7i-5p	MIMAT0000415	THEM6	51337	PAR-CLIP	23592263|24398324	Unspecified
hsa-let-7i-5p	MIMAT0000415	RWDD1	51389	HITS-CLIP	23824327	Unspecified
hsa-let-7i-5p	MIMAT0000415	NCKIPSD	51517	HITS-CLIP//PAR-CLIP	23446348|23706177	Unspecified
hsa-let-7i-5p	MIMAT0000415	TRMO	51531	PAR-CLIP	23446348	Unspecified
hsa-let-7i-5p	MIMAT0000415	MIEF1	54471	PAR-CLIP	23592263|24398324|21572407|20371350	Unspecified
hsa-let-7i-5p	MIMAT0000415	FAM105A	54491	HITS-CLIP//PAR-CLIP	23592263|23446348|23706177	Unspecified
hsa-let-7i-5p	MIMAT0000415	CDKAL1	54901	HITS-CLIP	23706177	Unspecified
hsa-let-7i-5p	MIMAT0000415	SEMA4C	54910	PAR-CLIP	24398324|23446348|20371350	Unspecified
hsa-let-7i-5p	MIMAT0000415	DNAJC28	54943	HITS-CLIP	23313552	Unspecified
hsa-let-7i-5p	MIMAT0000415	PARP16	54956	PAR-CLIP	20371350	Unspecified
hsa-let-7i-5p	MIMAT0000415	USP47	55031	PAR-CLIP	27292025	Unspecified
hsa-let-7i-5p	MIMAT0000415	FIGN	55137	HITS-CLIP//PAR-CLIP	23446348|21572407|20371350|23706177	Unspecified
hsa-let-7i-5p	MIMAT0000415	ARL8B	55207	HITS-CLIP	23706177	Unspecified
hsa-let-7i-5p	MIMAT0000415	C11orf57	55216	PAR-CLIP	23592263|21572407	Unspecified
hsa-let-7i-5p	MIMAT0000415	LRRC20	55222	PAR-CLIP	23592263	Unspecified
hsa-let-7i-5p	MIMAT0000415	SLC38A7	55238	HITS-CLIP	23706177	Unspecified
hsa-let-7i-5p	MIMAT0000415	TBC1D19	55296	PAR-CLIP	22291592	Unspecified
hsa-let-7i-5p	MIMAT0000415	SYNJ2BP	55333	PAR-CLIP	23592263|26701625	Unspecified
hsa-let-7i-5p	MIMAT0000415	YOD1	55432	PAR-CLIP	23446348|21572407|20371350	Unspecified
hsa-let-7i-5p	MIMAT0000415	CDV3	55573	PAR-CLIP	21572407	Unspecified
hsa-let-7i-5p	MIMAT0000415	KIF27	55582	PAR-CLIP	22100165	Unspecified
hsa-let-7i-5p	MIMAT0000415	IPO9	55705	HITS-CLIP	23313552	Unspecified
hsa-let-7i-5p	MIMAT0000415	FAM222B	55731	PAR-CLIP	21572407	Unspecified
hsa-let-7i-5p	MIMAT0000415	TXLNG	55787	PAR-CLIP	21572407	Unspecified
hsa-let-7i-5p	MIMAT0000415	ECHDC1	55862	PAR-CLIP	21572407	Unspecified
hsa-let-7i-5p	MIMAT0000415	DIABLO	56616	PAR-CLIP	23446348|20371350	Unspecified
hsa-let-7i-5p	MIMAT0000415	SAR1A	56681	HITS-CLIP	23706177	Unspecified
hsa-let-7i-5p	MIMAT0000415	RAD18	56852	PAR-CLIP	21572407	Unspecified
hsa-let-7i-5p	MIMAT0000415	SMARCAD1	56916	PAR-CLIP	24398324|20371350	Unspecified
hsa-let-7i-5p	MIMAT0000415	ATXN7L3	56970	PAR-CLIP	23592263	Unspecified
hsa-let-7i-5p	MIMAT0000415	YAE1D1	57002	PAR-CLIP	23592263	Unspecified
hsa-let-7i-5p	MIMAT0000415	C12orf4	57102	PAR-CLIP	23446348	Unspecified
hsa-let-7i-5p	MIMAT0000415	KIAA1143	57456	PAR-CLIP	26701625	Unspecified
hsa-let-7i-5p	MIMAT0000415	MTUS1	57509	PAR-CLIP	23592263|24398324|23446348|26701625	Unspecified
hsa-let-7i-5p	MIMAT0000415	KIAA1328	57536	HITS-CLIP	23313552	Unspecified
hsa-let-7i-5p	MIMAT0000415	PDP2	57546	PAR-CLIP	23592263	Unspecified
hsa-let-7i-5p	MIMAT0000415	EP400	57634	CLASH	23622248	Unspecified
hsa-let-7i-5p	MIMAT0000415	IGDCC4	57722	PAR-CLIP	23446348|21572407|20371350|26701625	Unspecified
hsa-let-7i-5p	MIMAT0000415	RAB40C	57799	PAR-CLIP	23592263	Unspecified
hsa-let-7i-5p	MIMAT0000415	ABHD17C	58489	PAR-CLIP	20371350	Unspecified
hsa-let-7i-5p	MIMAT0000415	PRSS22	64063	HITS-CLIP	23313552	Unspecified
hsa-let-7i-5p	MIMAT0000415	NSD1	64324	PAR-CLIP	24398324	Unspecified
hsa-let-7i-5p	MIMAT0000415	NOM1	64434	PAR-CLIP	23592263|23446348	Unspecified
hsa-let-7i-5p	MIMAT0000415	TNS3	64759	CLASH	23622248	Unspecified
hsa-let-7i-5p	MIMAT0000415	MARCKSL1	65108	PAR-CLIP	26701625	Unspecified
hsa-let-7i-5p	MIMAT0000415	PLEKHA3	65977	PAR-CLIP	21572407	Unspecified
hsa-let-7i-5p	MIMAT0000415	PHACTR4	65979	HITS-CLIP	23706177	Unspecified
hsa-let-7i-5p	MIMAT0000415	ATG9A	79065	PAR-CLIP	23592263|26701625|27292025	Unspecified
hsa-let-7i-5p	MIMAT0000415	EFHD2	79180	PAR-CLIP	23592263	Unspecified
hsa-let-7i-5p	MIMAT0000415	ADIPOR2	79602	PAR-CLIP	21572407	Unspecified
hsa-let-7i-5p	MIMAT0000415	RHBDF2	79651	PAR-CLIP	26701625	Unspecified
hsa-let-7i-5p	MIMAT0000415	ZNF556	80032	HITS-CLIP	23824327	Unspecified
hsa-let-7i-5p	MIMAT0000415	OPA3	80207	PAR-CLIP	23592263|26701625	Unspecified
hsa-let-7i-5p	MIMAT0000415	EDEM3	80267	HITS-CLIP	23313552	Unspecified
hsa-let-7i-5p	MIMAT0000415	SLC19A3	80704	HITS-CLIP	23706177	Unspecified
hsa-let-7i-5p	MIMAT0000415	LIMD2	80774	PAR-CLIP	23592263	Unspecified
hsa-let-7i-5p	MIMAT0000415	COLEC12	81035	PAR-CLIP	21572407	Unspecified
hsa-let-7i-5p	MIMAT0000415	C1orf21	81563	PAR-CLIP	20371350	Unspecified
hsa-let-7i-5p	MIMAT0000415	ZNF611	81856	HITS-CLIP//PAR-CLIP	21572407|20371350|23706177	Unspecified
hsa-let-7i-5p	MIMAT0000415	DNAL1	83544	PAR-CLIP	21572407|27292025	Unspecified
hsa-let-7i-5p	MIMAT0000415	HASPIN	83903	HITS-CLIP//PAR-CLIP	21572407|20371350|23706177	Unspecified
hsa-let-7i-5p	MIMAT0000415	KREMEN1	83999	PAR-CLIP	23592263|26701625	Unspecified
hsa-let-7i-5p	MIMAT0000415	EMILIN2	84034	HITS-CLIP//PAR-CLIP	20371350|23706177	Unspecified
hsa-let-7i-5p	MIMAT0000415	SLC10A7	84068	PAR-CLIP	24398324|21572407|20371350	Unspecified
hsa-let-7i-5p	MIMAT0000415	TOMM40L	84134	PAR-CLIP	26701625|27292025	Unspecified
hsa-let-7i-5p	MIMAT0000415	ZNF644	84146	PAR-CLIP	23446348	Unspecified
hsa-let-7i-5p	MIMAT0000415	NOA1	84273	PAR-CLIP	23592263|23446348	Unspecified
hsa-let-7i-5p	MIMAT0000415	RAB11FIP4	84440	PAR-CLIP	24398324	Unspecified
hsa-let-7i-5p	MIMAT0000415	ZBTB37	84614	PAR-CLIP	20371350	Unspecified
hsa-let-7i-5p	MIMAT0000415	USP38	84640	PAR-CLIP	21572407	Unspecified
hsa-let-7i-5p	MIMAT0000415	FUT10	84750	PAR-CLIP	23592263|26701625	Unspecified
hsa-let-7i-5p	MIMAT0000415	ZNF587	84914	PAR-CLIP	23592263	Unspecified
hsa-let-7i-5p	MIMAT0000415	PPP1R15B	84919	PAR-CLIP	23592263|27292025	Unspecified
hsa-let-7i-5p	MIMAT0000415	FAM104A	84923	PAR-CLIP	20371350	Unspecified
hsa-let-7i-5p	MIMAT0000415	ZNF566	84924	PAR-CLIP	23446348|21572407|20371350	Unspecified
hsa-let-7i-5p	MIMAT0000415	FBXL20	84961	PAR-CLIP	21572407	Unspecified
hsa-let-7i-5p	MIMAT0000415	HIST1H2BK	85236	PAR-CLIP	23592263|27292025	Unspecified
hsa-let-7i-5p	MIMAT0000415	ZCCHC3	85364	PAR-CLIP	23446348|26701625	Unspecified
hsa-let-7i-5p	MIMAT0000415	MIDN	90007	PAR-CLIP	26701625	Unspecified
hsa-let-7i-5p	MIMAT0000415	ZNF799	90576	HITS-CLIP	23313552	Unspecified
hsa-let-7i-5p	MIMAT0000415	FMNL3	91010	PAR-CLIP	22100165	Unspecified
hsa-let-7i-5p	MIMAT0000415	ZC3HAV1L	92092	PAR-CLIP	23592263	Unspecified
hsa-let-7i-5p	MIMAT0000415	MARS2	92935	PAR-CLIP	26701625	Unspecified
hsa-let-7i-5p	MIMAT0000415	SDR42E1	93517	PAR-CLIP	24398324	Unspecified
hsa-let-7i-5p	MIMAT0000415	ZFAND4	93550	HITS-CLIP//PAR-CLIP	23706177|23313552|27292025	Unspecified
hsa-let-7i-5p	MIMAT0000415	EGLN3	112399	CLASH	23622248	Unspecified
hsa-let-7i-5p	MIMAT0000415	PDZD8	118987	PAR-CLIP	21572407	Unspecified
hsa-let-7i-5p	MIMAT0000415	LRIG3	121227	PAR-CLIP	21572407|20371350	Unspecified
hsa-let-7i-5p	MIMAT0000415	NAA30	122830	PAR-CLIP	21572407	Unspecified
hsa-let-7i-5p	MIMAT0000415	MSI2	124540	PAR-CLIP	21572407	Unspecified
hsa-let-7i-5p	MIMAT0000415	C19orf47	126526	PAR-CLIP	21572407|20371350	Unspecified
hsa-let-7i-5p	MIMAT0000415	TRIM71	131405	PAR-CLIP	20371350	Unspecified
hsa-let-7i-5p	MIMAT0000415	FAM43A	131583	PAR-CLIP	23592263|20371350	Unspecified
hsa-let-7i-5p	MIMAT0000415	GRPEL2	134266	PAR-CLIP	23592263|24398324|23446348|21572407|20371350|26701625	Unspecified
hsa-let-7i-5p	MIMAT0000415	PM20D2	135293	PAR-CLIP	21572407	Unspecified
hsa-let-7i-5p	MIMAT0000415	UBXN2B	137886	PAR-CLIP	21572407	Unspecified
hsa-let-7i-5p	MIMAT0000415	GPAT4	137964	PAR-CLIP	26701625	Unspecified
hsa-let-7i-5p	MIMAT0000415	BRI3BP	140707	HITS-CLIP	23706177	Unspecified
hsa-let-7i-5p	MIMAT0000415	SMCR8	140775	PAR-CLIP	24398324|23446348|21572407|26701625|27292025	Unspecified
hsa-let-7i-5p	MIMAT0000415	ZNF578	147660	HITS-CLIP	23706177	Unspecified
hsa-let-7i-5p	MIMAT0000415	ZNF417	147687	HITS-CLIP	23313552	Unspecified
hsa-let-7i-5p	MIMAT0000415	ZNF738	148203	HITS-CLIP	23706177	Unspecified
hsa-let-7i-5p	MIMAT0000415	C1orf210	149466	HITS-CLIP//PAR-CLIP	23446348|21572407|23706177	Unspecified
hsa-let-7i-5p	MIMAT0000415	DTX3L	151636	HITS-CLIP	23706177	Unspecified
hsa-let-7i-5p	MIMAT0000415	CEP120	153241	PAR-CLIP	23592263	Unspecified
hsa-let-7i-5p	MIMAT0000415	ANKRD46	157567	PAR-CLIP	22100165|26701625	Unspecified
hsa-let-7i-5p	MIMAT0000415	TMTC3	160418	PAR-CLIP	23592263	Unspecified
hsa-let-7i-5p	MIMAT0000415	IFNLR1	163702	PAR-CLIP	23592263	Unspecified
hsa-let-7i-5p	MIMAT0000415	TXLNA	200081	PAR-CLIP	21572407	Unspecified
hsa-let-7i-5p	MIMAT0000415	KLHDC8B	200942	PAR-CLIP	23592263	Unspecified
hsa-let-7i-5p	MIMAT0000415	ZNF584	201514	HITS-CLIP	23706177	Unspecified
hsa-let-7i-5p	MIMAT0000415	PDE12	201626	PAR-CLIP	24398324|23446348|21572407|20371350	Unspecified
hsa-let-7i-5p	MIMAT0000415	SLC16A9	220963	PAR-CLIP	21572407	Unspecified
hsa-let-7i-5p	MIMAT0000415	TMED4	222068	PAR-CLIP	27292025	Unspecified
hsa-let-7i-5p	MIMAT0000415	RNF144B	255488	PAR-CLIP	23592263	Unspecified
hsa-let-7i-5p	MIMAT0000415	MFSD8	256471	PAR-CLIP	24398324	Unspecified
hsa-let-7i-5p	MIMAT0000415	PGM2L1	283209	PAR-CLIP	23592263	Unspecified
hsa-let-7i-5p	MIMAT0000415	KCTD21	283219	PAR-CLIP	23592263	Unspecified
hsa-let-7i-5p	MIMAT0000415	C5orf51	285636	PAR-CLIP	23592263|24398324|23446348|21572407|20371350|26701625|27292025	Unspecified
hsa-let-7i-5p	MIMAT0000415	ZBTB8OS	339487	HITS-CLIP//PAR-CLIP	23446348|23706177	Unspecified
hsa-let-7i-5p	MIMAT0000415	NAT8L	339983	PAR-CLIP	21572407	Unspecified
hsa-let-7i-5p	MIMAT0000415	ACER2	340485	PAR-CLIP	24398324	Unspecified
hsa-let-7i-5p	MIMAT0000415	ZNF774	342132	HITS-CLIP//PAR-CLIP	22100165|27418678	Unspecified
hsa-let-7i-5p	MIMAT0000415	MTX3	345778	HITS-CLIP	23706177	Unspecified
hsa-let-7i-5p	MIMAT0000415	NDUFA4P1	360165	PAR-CLIP	22100165	Unspecified
hsa-let-7i-5p	MIMAT0000415	NHLRC2	374354	HITS-CLIP	23313552	Unspecified
hsa-let-7i-5p	MIMAT0000415	NHLRC3	387921	PAR-CLIP	24398324|21572407|20371350	Unspecified
hsa-let-7i-5p	MIMAT0000415	BEND4	389206	PAR-CLIP	21572407|20371350	Unspecified
hsa-let-7i-5p	MIMAT0000415	RBM12B	389677	PAR-CLIP	21572407|20371350	Unspecified
hsa-let-7i-5p	MIMAT0000415	RAB19	401409	HITS-CLIP//PAR-CLIP	23706177|23313552|27292025	Unspecified
hsa-let-7i-5p	MIMAT0000415	POTEG	404785	PAR-CLIP	26701625|27292025	Unspecified
hsa-let-7i-5p	MIMAT0000415	FNDC9	408263	PAR-CLIP	26701625	Unspecified
hsa-let-7i-5p	MIMAT0000415	ATXN7L3B	552889	PAR-CLIP	23592263|20371350	Unspecified
hsa-let-7i-5p	MIMAT0000415	PRR5-ARHGAP8	553158	PAR-CLIP	27292025	Unspecified
hsa-let-7i-5p	MIMAT0000415	POTEM	641455	PAR-CLIP	26701625|27292025	Unspecified
hsa-let-7i-5p	MIMAT0000415	FAM83G	644815	PAR-CLIP	23592263|24398324	Unspecified
hsa-let-7i-5p	MIMAT0000415	CASTOR2	729438	PAR-CLIP	26701625	Unspecified
hsa-mir-196b-5p	MIMAT0001080	ACVR2B	93	PAR-CLIP	21572407	Unspecified
hsa-mir-196b-5p	MIMAT0001080	AKT1	207	Flow//qRT-PCR//Western blot	26998071	Unspecified
hsa-mir-196b-5p	MIMAT0001080	ALDOA	226	CLASH	23622248	Unspecified
hsa-mir-196b-5p	MIMAT0001080	FAS	355	Immunohistochemistry//Luciferase reporter assay//Microarray//qRT-PCR//Western blot	22353710|25605245	Unspecified
hsa-mir-196b-5p	MIMAT0001080	ATF4	468	CLASH	23622248	Unspecified
hsa-mir-196b-5p	MIMAT0001080	BACH1	571	PAR-CLIP	20371350	Unspecified
hsa-mir-196b-5p	MIMAT0001080	BCL2	596	Immunocytochemistry	23293219	Unspecified
hsa-mir-196b-5p	MIMAT0001080	BUB1	699	CLASH	23622248	Unspecified
hsa-mir-196b-5p	MIMAT0001080	CACNB3	784	CLASH	23622248	Unspecified
hsa-mir-196b-5p	MIMAT0001080	CALM1	801	PAR-CLIP	21572407	Unspecified
hsa-mir-196b-5p	MIMAT0001080	CALM3	808	PAR-CLIP	23592263	Unspecified
hsa-mir-196b-5p	MIMAT0001080	CD8A	925	Luciferase reporter assay	23359619	Unspecified
hsa-mir-196b-5p	MIMAT0001080	CDKN1B	1027	PAR-CLIP	23592263|20371350	Unspecified
hsa-mir-196b-5p	MIMAT0001080	CHD2	1106	CLASH	23622248	Unspecified
hsa-mir-196b-5p	MIMAT0001080	CKB	1152	CLASH	23622248	Unspecified
hsa-mir-196b-5p	MIMAT0001080	CTPS1	1503	HITS-CLIP	23313552	Unspecified
hsa-mir-196b-5p	MIMAT0001080	DFFA	1676	PAR-CLIP	20371350	Unspecified
hsa-mir-196b-5p	MIMAT0001080	ETS2	2114	ChIP-seq//Luciferase reporter assay//qRT-PCR//Western blot	22298639	Unspecified
hsa-mir-196b-5p	MIMAT0001080	FMO4	2329	HITS-CLIP	23824327	Unspecified
hsa-mir-196b-5p	MIMAT0001080	FOS	2353	Luciferase reporter assay	27302168	Unspecified
hsa-mir-196b-5p	MIMAT0001080	MTOR	2475	Flow//qRT-PCR//Western blot	26998071	Unspecified
hsa-mir-196b-5p	MIMAT0001080	GATA6	2627	Luciferase reporter assay//PAR-CLIP//Western blot	24398324|23446348|21572407|20371350|27902469	Unspecified
hsa-mir-196b-5p	MIMAT0001080	NR6A1	2649	PAR-CLIP	26701625	Unspecified
hsa-mir-196b-5p	MIMAT0001080	GFI1	2672	ChIP-seq	24334453	Unspecified
hsa-mir-196b-5p	MIMAT0001080	GNL1	2794	HITS-CLIP	23824327	Unspecified
hsa-mir-196b-5p	MIMAT0001080	GPS1	2873	CLASH	23622248	Unspecified
hsa-mir-196b-5p	MIMAT0001080	MSH6	2956	CLASH	23622248	Unspecified
hsa-mir-196b-5p	MIMAT0001080	HIST1H2BD	3017	PAR-CLIP	21572407	Unspecified
hsa-mir-196b-5p	MIMAT0001080	HSD17B10	3028	CLASH	23622248	Unspecified
hsa-mir-196b-5p	MIMAT0001080	HMGA1	3159	HITS-CLIP//PAR-CLIP	23592263|23313552	Unspecified
hsa-mir-196b-5p	MIMAT0001080	HOXA5	3202	PAR-CLIP	23446348	Unspecified
hsa-mir-196b-5p	MIMAT0001080	HOXA9	3205	//ChIP-seq//Luciferase reporter assay//Microarray//PAR-CLIP//qRT-PCR//Western blot	22353710|21572407|20371350|23894305|24334453|26586336	Unspecified
hsa-mir-196b-5p	MIMAT0001080	HOXA10	3206	Immunohistochemistry//Microarray//qRT-PCR	24222951	Unspecified
hsa-mir-196b-5p	MIMAT0001080	HOXB7	3217	Luciferase reporter assay	23861821	Unspecified
hsa-mir-196b-5p	MIMAT0001080	HOXB8	3218	CLASH//Luciferase reporter assay	18493311|23622248	Unspecified
hsa-mir-196b-5p	MIMAT0001080	HOXC8	3224	CLASH//Immunohistochemistry//Luciferase reporter assay//PAR-CLIP//qRT-PCR	20736365|23622248|22291592|23446348|21572407	Unspecified
hsa-mir-196b-5p	MIMAT0001080	HTR1D	3352	CLASH	23622248	Unspecified
hsa-mir-196b-5p	MIMAT0001080	IARS	3376	CLASH	23622248	Unspecified
hsa-mir-196b-5p	MIMAT0001080	KCNJ2	3759	PAR-CLIP	21572407	Unspecified
hsa-mir-196b-5p	MIMAT0001080	LAMB2	3913	CLASH	23622248	Unspecified
hsa-mir-196b-5p	MIMAT0001080	MAT2A	4144	CLASH	23622248	Unspecified
hsa-mir-196b-5p	MIMAT0001080	MEIS1	4211	Immunohistochemistry//Luciferase reporter assay//Microarray//qRT-PCR//Western blot	22353710	Unspecified
hsa-mir-196b-5p	MIMAT0001080	ATP6	4508	CLASH	23622248	Unspecified
hsa-mir-196b-5p	MIMAT0001080	COX3	4514	CLASH	23622248	Unspecified
hsa-mir-196b-5p	MIMAT0001080	ND5	4540	CLASH	23622248	Unspecified
hsa-mir-196b-5p	MIMAT0001080	MYC	4609	TRAP	24510096	Unspecified
hsa-mir-196b-5p	MIMAT0001080	NAP1L1	4673	HITS-CLIP//PAR-CLIP	23446348|19536157	Unspecified
hsa-mir-196b-5p	MIMAT0001080	PBX1	5087	ChIP-seq	24334453	Unspecified
hsa-mir-196b-5p	MIMAT0001080	PIK3CG	5294	Flow//qRT-PCR//Western blot	26998071	Unspecified
hsa-mir-196b-5p	MIMAT0001080	POLR2D	5433	PAR-CLIP	23592263|21572407|26701625	Unspecified
hsa-mir-196b-5p	MIMAT0001080	PPARA	5465	Next Generation Sequencing (NGS)//qRT-PCR	28272430	Unspecified
hsa-mir-196b-5p	MIMAT0001080	PRKACA	5566	CLASH	23622248	Unspecified
hsa-mir-196b-5p	MIMAT0001080	MAPK1	5594	PAR-CLIP	21572407	Unspecified
hsa-mir-196b-5p	MIMAT0001080	RGL2	5863	PAR-CLIP	23592263	Unspecified
hsa-mir-196b-5p	MIMAT0001080	RDX	5962	Immunohistochemistry//Luciferase reporter assay//PAR-CLIP//qRT-PCR//Western blot	24933454|23446348|21572407|26701625	Unspecified
hsa-mir-196b-5p	MIMAT0001080	SP100	6672	PAR-CLIP	23592263	Unspecified
hsa-mir-196b-5p	MIMAT0001080	SRP9	6726	PAR-CLIP	23592263|20371350	Unspecified
hsa-mir-196b-5p	MIMAT0001080	SUOX	6821	PAR-CLIP	21572407	Unspecified
hsa-mir-196b-5p	MIMAT0001080	TGFBR2	7048	Immunohistochemistry//In situ hybridization//Luciferase reporter assay//qRT-PCR//Western blot	26940097	Unspecified
hsa-mir-196b-5p	MIMAT0001080	TGFBR3	7049	PAR-CLIP	21572407	Unspecified
hsa-mir-196b-5p	MIMAT0001080	TLE3	7090	CLASH	23622248	Unspecified
hsa-mir-196b-5p	MIMAT0001080	TRPC3	7222	PAR-CLIP	21572407|20371350	Unspecified
hsa-mir-196b-5p	MIMAT0001080	REEP5	7905	CLASH	23622248	Unspecified
hsa-mir-196b-5p	MIMAT0001080	KMT2D	8085	CLASH	23622248	Unspecified
hsa-mir-196b-5p	MIMAT0001080	HMGA2	8091	HITS-CLIP//PAR-CLIP	23446348|20371350|21572407|26701625	Unspecified
hsa-mir-196b-5p	MIMAT0001080	BRAP	8315	PAR-CLIP	21572407	Unspecified
hsa-mir-196b-5p	MIMAT0001080	BCAR3	8412	CLASH	23622248	Unspecified
hsa-mir-196b-5p	MIMAT0001080	CDK5R1	8851	CLASH	23622248	Unspecified
hsa-mir-196b-5p	MIMAT0001080	HERC2	8924	CLASH	23622248	Unspecified
hsa-mir-196b-5p	MIMAT0001080	MBD4	8930	PAR-CLIP	21572407	Unspecified
hsa-mir-196b-5p	MIMAT0001080	RTL8C	8933	PAR-CLIP	23592263|20371350	Unspecified
hsa-mir-196b-5p	MIMAT0001080	MFHAS1	9258	CLASH	23622248	Unspecified
hsa-mir-196b-5p	MIMAT0001080	ATP6V1F	9296	PAR-CLIP	23592263|24398324|26701625|27292025	Unspecified
hsa-mir-196b-5p	MIMAT0001080	LHX2	9355	CLASH	23622248	Unspecified
hsa-mir-196b-5p	MIMAT0001080	NUP155	9631	PAR-CLIP	23446348|21572407|20371350	Unspecified
hsa-mir-196b-5p	MIMAT0001080	SLC23A2	9962	CLASH	23622248	Unspecified
hsa-mir-196b-5p	MIMAT0001080	TSPAN3	10099	PAR-CLIP	23592263	Unspecified
hsa-mir-196b-5p	MIMAT0001080	RACK1	10399	CLASH	23622248	Unspecified
hsa-mir-196b-5p	MIMAT0001080	IGF2BP1	10642	Luciferase reporter assay	25889892	Unspecified
hsa-mir-196b-5p	MIMAT0001080	IGF2BP3	10643	PAR-CLIP	21572407|20371350	Unspecified
hsa-mir-196b-5p	MIMAT0001080	MAP3K2	10746	PAR-CLIP	23592263|26701625	Unspecified
hsa-mir-196b-5p	MIMAT0001080	ABHD2	11057	PAR-CLIP	21572407	Unspecified
hsa-mir-196b-5p	MIMAT0001080	HSPA4L	22824	PAR-CLIP	21572407	Unspecified
hsa-mir-196b-5p	MIMAT0001080	MAPRE1	22919	CLASH	23622248	Unspecified
hsa-mir-196b-5p	MIMAT0001080	ZNF609	23060	PAR-CLIP	23592263|26701625	Unspecified
hsa-mir-196b-5p	MIMAT0001080	RRP1B	23076	CLASH	23622248	Unspecified
hsa-mir-196b-5p	MIMAT0001080	GGA3	23163	PAR-CLIP	24398324	Unspecified
hsa-mir-196b-5p	MIMAT0001080	RTF1	23168	CLASH	23622248	Unspecified
hsa-mir-196b-5p	MIMAT0001080	RTL8A	26071	PAR-CLIP	23592263|23446348	Unspecified
hsa-mir-196b-5p	MIMAT0001080	PALD1	27143	CLASH	23622248	Unspecified
hsa-mir-196b-5p	MIMAT0001080	SALL3	27164	PAR-CLIP	21572407	Unspecified
hsa-mir-196b-5p	MIMAT0001080	TRA2A	29896	CLASH	23622248	Unspecified
hsa-mir-196b-5p	MIMAT0001080	DCTN4	51164	PAR-CLIP	23592263	Unspecified
hsa-mir-196b-5p	MIMAT0001080	SNX9	51429	CLASH	23622248	Unspecified
hsa-mir-196b-5p	MIMAT0001080	SRRT	51593	PAR-CLIP	24398324|23446348|21572407|20371350	Unspecified
hsa-mir-196b-5p	MIMAT0001080	SARAF	51669	HITS-CLIP	23313552	Unspecified
hsa-mir-196b-5p	MIMAT0001080	MIEF1	54471	PAR-CLIP	23592263|24398324|21572407|20371350	Unspecified
hsa-mir-196b-5p	MIMAT0001080	NSD3	54904	CLASH	23622248	Unspecified
hsa-mir-196b-5p	MIMAT0001080	SLC6A15	55117	CLASH	23622248	Unspecified
hsa-mir-196b-5p	MIMAT0001080	C11orf57	55216	PAR-CLIP	23592263|21572407	Unspecified
hsa-mir-196b-5p	MIMAT0001080	YOD1	55432	PAR-CLIP	23446348|21572407|20371350	Unspecified
hsa-mir-196b-5p	MIMAT0001080	CDV3	55573	PAR-CLIP	21572407	Unspecified
hsa-mir-196b-5p	MIMAT0001080	KIF27	55582	PAR-CLIP	22100165	Unspecified
hsa-mir-196b-5p	MIMAT0001080	SLC30A6	55676	HITS-CLIP	23313552	Unspecified
hsa-mir-196b-5p	MIMAT0001080	RCC2	55920	PAR-CLIP	21572407|20371350	Unspecified
hsa-mir-196b-5p	MIMAT0001080	MEPCE	56257	CLASH	23622248	Unspecified
hsa-mir-196b-5p	MIMAT0001080	MTUS1	57509	PAR-CLIP	23592263|24398324|23446348|26701625	Unspecified
hsa-mir-196b-5p	MIMAT0001080	FAM135A	57579	PAR-CLIP	21572407	Unspecified
hsa-mir-196b-5p	MIMAT0001080	IGDCC4	57722	PAR-CLIP	23446348|21572407|20371350|26701625	Unspecified
hsa-mir-196b-5p	MIMAT0001080	MRPS35	60488	CLASH	23622248	Unspecified
hsa-mir-196b-5p	MIMAT0001080	MRPS26	64949	CLASH	23622248	Unspecified
hsa-mir-196b-5p	MIMAT0001080	PLEKHA3	65977	PAR-CLIP	21572407	Unspecified
hsa-mir-196b-5p	MIMAT0001080	TXNDC5	81567	CLASH	23622248	Unspecified
hsa-mir-196b-5p	MIMAT0001080	ARID5B	84159	PAR-CLIP	23592263	Unspecified
hsa-mir-196b-5p	MIMAT0001080	MED10	84246	PAR-CLIP	21572407	Unspecified
hsa-mir-196b-5p	MIMAT0001080	RAB11FIP4	84440	PAR-CLIP	24398324	Unspecified
hsa-mir-196b-5p	MIMAT0001080	LCOR	84458	PAR-CLIP	21572407|20371350	Unspecified
hsa-mir-196b-5p	MIMAT0001080	SLC9A7	84679	PAR-CLIP	21572407	Unspecified
hsa-mir-196b-5p	MIMAT0001080	TBRG1	84897	PAR-CLIP	23592263	Unspecified
hsa-mir-196b-5p	MIMAT0001080	PPP1R15B	84919	PAR-CLIP	23592263|27292025	Unspecified
hsa-mir-196b-5p	MIMAT0001080	FAM104A	84923	PAR-CLIP	20371350	Unspecified
hsa-mir-196b-5p	MIMAT0001080	AJUBA	84962	CLASH	23622248	Unspecified
hsa-mir-196b-5p	MIMAT0001080	ZCCHC3	85364	PAR-CLIP	23446348|26701625	Unspecified
hsa-mir-196b-5p	MIMAT0001080	ZSWIM1	90204	PAR-CLIP	20371350	Unspecified
hsa-mir-196b-5p	MIMAT0001080	FMNL3	91010	PAR-CLIP	22100165	Unspecified
hsa-mir-196b-5p	MIMAT0001080	NXPE3	91775	PAR-CLIP	21572407	Unspecified
hsa-mir-196b-5p	MIMAT0001080	MARS2	92935	PAR-CLIP	26701625	Unspecified
hsa-mir-196b-5p	MIMAT0001080	PAXBP1	94104	CLASH	23622248	Unspecified
hsa-mir-196b-5p	MIMAT0001080	LRIG3	121227	PAR-CLIP	21572407|20371350	Unspecified
hsa-mir-196b-5p	MIMAT0001080	GRPEL2	134266	PAR-CLIP	23592263|24398324|23446348|21572407|20371350|26701625	Unspecified
hsa-mir-196b-5p	MIMAT0001080	SMCR8	140775	PAR-CLIP	24398324|23446348|21572407|26701625|27292025	Unspecified
hsa-mir-196b-5p	MIMAT0001080	BEST3	144453	CLASH	23622248	Unspecified
hsa-mir-196b-5p	MIMAT0001080	E2F7	144455	HITS-CLIP//PAR-CLIP	23446348|20371350|21572407	Unspecified
hsa-mir-196b-5p	MIMAT0001080	C14orf37	145407	PAR-CLIP	22100165	Unspecified
hsa-mir-196b-5p	MIMAT0001080	EXOC8	149371	PAR-CLIP	20371350	Unspecified
hsa-mir-196b-5p	MIMAT0001080	PRUNE2	158471	PAR-CLIP	21572407	Unspecified
hsa-mir-196b-5p	MIMAT0001080	SLC35G1	159371	PAR-CLIP	20371350	Unspecified
hsa-mir-196b-5p	MIMAT0001080	SPTSSA	171546	PAR-CLIP	24398324	Unspecified
hsa-mir-196b-5p	MIMAT0001080	TXLNA	200081	CLASH	23622248	Unspecified
hsa-mir-196b-5p	MIMAT0001080	KLHDC8B	200942	PAR-CLIP	23592263	Unspecified
hsa-mir-196b-5p	MIMAT0001080	PDE12	201626	CLASH	23622248	Unspecified
hsa-mir-196b-5p	MIMAT0001080	TUBB	203068	CLASH	23622248	Unspecified
hsa-mir-196b-5p	MIMAT0001080	MMS22L	253714	PAR-CLIP	21572407	Unspecified
hsa-mir-196b-5p	MIMAT0001080	KCTD21	283219	PAR-CLIP	23592263	Unspecified
hsa-mir-196b-5p	MIMAT0001080	YIPF6	286451	PAR-CLIP	21572407	Unspecified
hsa-mir-196b-5p	MIMAT0001080	ACER2	340485	PAR-CLIP	24398324	Unspecified
hsa-mir-196b-5p	MIMAT0001080	ZNF850	342892	PAR-CLIP	21572407	Unspecified
hsa-mir-196b-5p	MIMAT0001080	POTEG	404785	PAR-CLIP	26701625	Unspecified
hsa-mir-196b-5p	MIMAT0001080	POTEM	641455	PAR-CLIP	26701625	Unspecified
hsa-mir-196b-5p	MIMAT0001080	SLC35E2B	728661	PAR-CLIP	21572407	Unspecified
hsa-mir-486-5p	MIMAT0002177	ARF6	382	HITS-CLIP	23824327	Unspecified
hsa-mir-486-5p	MIMAT0002177	ARHGAP5	394	Immunohistochemistry//Luciferase reporter assay//qRT-PCR//Western blot	23474761	Unspecified
hsa-mir-486-5p	MIMAT0002177	CD40	958	Microarray//qRT-PCR	19475450	Unspecified
hsa-mir-486-5p	MIMAT0002177	CDK4	1019	Luciferase reporter assay	27049724	Unspecified
hsa-mir-486-5p	MIMAT0002177	DOCK3	1795	Immunofluorescence//Immunohistochemistry//Immunoprecipitaion//Luciferase reporter assay//qRT-PCR//Western blot	24789910	Unspecified
hsa-mir-486-5p	MIMAT0002177	FBN1	2200	Luciferase reporter assay	27133060	Unspecified
hsa-mir-486-5p	MIMAT0002177	FOXO1	2308	Luciferase reporter assay//Western blot	25515961	Unspecified
hsa-mir-486-5p	MIMAT0002177	FPR1	2357	HITS-CLIP	27418678	Unspecified
hsa-mir-486-5p	MIMAT0002177	H3F3B	3021	PAR-CLIP//qRT-PCR	23592263|23446348|21572407|20371350|23294929	Unspecified
hsa-mir-486-5p	MIMAT0002177	HMGA1	3159	PAR-CLIP	26701625	Unspecified
hsa-mir-486-5p	MIMAT0002177	HPGD	3248	HITS-CLIP	19536157	Unspecified
hsa-mir-486-5p	MIMAT0002177	IGSF3	3321	PAR-CLIP	20371350	Unspecified
hsa-mir-486-5p	MIMAT0002177	ID4	3400	PAR-CLIP	23446348|22012620|20371350	Unspecified
hsa-mir-486-5p	MIMAT0002177	IGF1R	3480	Luciferase reporter assay//qRT-PCR//Western blot	23980150|27698829	Unspecified
hsa-mir-486-5p	MIMAT0002177	LTBP2	4053	HITS-CLIP	23824327	Unspecified
hsa-mir-486-5p	MIMAT0002177	SMAD2	4087	Luciferase reporter assay//qRT-PCR//Western blot	26370615	Unspecified
hsa-mir-486-5p	MIMAT0002177	SERPINE1	5054	qRT-PCR	22995304	Unspecified
hsa-mir-486-5p	MIMAT0002177	PCCA	5095	PAR-CLIP	22100165	Unspecified
hsa-mir-486-5p	MIMAT0002177	PIM1	5292	qRT-PCR	23294929	Unspecified
hsa-mir-486-5p	MIMAT0002177	PIK3R1	5295	Luciferase reporter assay//Next Generation Sequencing (NGS)//qRT-PCR//Western blot	25475121	Unspecified
hsa-mir-486-5p	MIMAT0002177	PTEN	5728	Luciferase reporter assay//Next Generation Sequencing (NGS)//qRT-PCR//Western blot	25515961|27650731	Unspecified
hsa-mir-486-5p	MIMAT0002177	SNAI1	6615	Luciferase reporter assay//Western blot	27877055	Unspecified
hsa-mir-486-5p	MIMAT0002177	SP4	6671	HITS-CLIP	23824327	Unspecified
hsa-mir-486-5p	MIMAT0002177	HAT1	8520	qRT-PCR	26654953	Unspecified
hsa-mir-486-5p	MIMAT0002177	NRP2	8828	Luciferase reporter assay//Western blot	27284245	Unspecified
hsa-mir-486-5p	MIMAT0002177	MBD4	8930	PAR-CLIP	21572407	Unspecified
hsa-mir-486-5p	MIMAT0002177	CLDN10	9071	Luciferase reporter assay//qRT-PCR//Western blot	25655186	Unspecified
hsa-mir-486-5p	MIMAT0002177	CRIPT	9419	HITS-CLIP	19536157	Unspecified
hsa-mir-486-5p	MIMAT0002177	BAG2	9532	HITS-CLIP	23824327	Unspecified
hsa-mir-486-5p	MIMAT0002177	G3BP2	9908	PAR-CLIP	26701625	Unspecified
hsa-mir-486-5p	MIMAT0002177	ABCF2	10061	HITS-CLIP	19536157	Unspecified
hsa-mir-486-5p	MIMAT0002177	BASP1	10409	HITS-CLIP	19536157	Unspecified
hsa-mir-486-5p	MIMAT0002177	OLFM4	10562	In situ hybridization//Luciferase reporter assay//Microarray//qRT-PCR//Western blot	21415212	Unspecified
hsa-mir-486-5p	MIMAT0002177	ZNF460	10794	PAR-CLIP	23446348|20371350	Unspecified
hsa-mir-486-5p	MIMAT0002177	TMED1	11018	CLASH	23622248	Unspecified
hsa-mir-486-5p	MIMAT0002177	CIT	11113	ChIP-seq//Luciferase reporter assay//Next Generation Sequencing (NGS)//pSILAC//qRT-PCR//Western blot	26183718	Unspecified
hsa-mir-486-5p	MIMAT0002177	SEC23IP	11196	HITS-CLIP	23824327	Unspecified
hsa-mir-486-5p	MIMAT0002177	SEL1L3	23231	HITS-CLIP	23824327|23313552	Unspecified
hsa-mir-486-5p	MIMAT0002177	CADM1	23705	PAR-CLIP//qRT-PCR	20371350|23294929	Unspecified
hsa-mir-486-5p	MIMAT0002177	FOXP1	27086	HITS-CLIP	23824327	Unspecified
hsa-mir-486-5p	MIMAT0002177	UBE2S	27338	PAR-CLIP	26701625	Unspecified
hsa-mir-486-5p	MIMAT0002177	DCTN4	51164	HITS-CLIP	19536157	Unspecified
hsa-mir-486-5p	MIMAT0002177	FAM46A	55603	HITS-CLIP	19536157	Unspecified
hsa-mir-486-5p	MIMAT0002177	RBM22	55696	HITS-CLIP	23824327	Unspecified
hsa-mir-486-5p	MIMAT0002177	RCOR3	55758	PAR-CLIP	22291592	Unspecified
hsa-mir-486-5p	MIMAT0002177	CENPN	55839	HITS-CLIP	19536157	Unspecified
hsa-mir-486-5p	MIMAT0002177	YAE1D1	57002	HITS-CLIP	24906430|23824327|21572407|27418678	Unspecified
hsa-mir-486-5p	MIMAT0002177	MARCH4	57574	HITS-CLIP	23824327|27418678	Unspecified
hsa-mir-486-5p	MIMAT0002177	FAM217B	63939	PAR-CLIP	21572407	Unspecified
hsa-mir-486-5p	MIMAT0002177	CCDC14	64770	PAR-CLIP	22012620	Unspecified
hsa-mir-486-5p	MIMAT0002177	TM4SF20	79853	HITS-CLIP	23824327	Unspecified
hsa-mir-486-5p	MIMAT0002177	SPRTN	83932	HITS-CLIP	19536157	Unspecified
hsa-mir-486-5p	MIMAT0002177	CMSS1	84319	PAR-CLIP	22012620	Unspecified
hsa-mir-486-5p	MIMAT0002177	UTP4	84916	HITS-CLIP	23824327	Unspecified
hsa-mir-486-5p	MIMAT0002177	UBASH3B	84959	PAR-CLIP	23592263	Unspecified
hsa-mir-486-5p	MIMAT0002177	ZIC5	85416	PAR-CLIP	23446348|21572407|20371350	Unspecified
hsa-mir-486-5p	MIMAT0002177	SAPCD2	89958	HITS-CLIP	19536157	Unspecified
hsa-mir-486-5p	MIMAT0002177	BTF3L4	91408	PAR-CLIP	23446348|21572407|20371350	Unspecified
hsa-mir-486-5p	MIMAT0002177	TTC8	123016	PAR-CLIP	21572407	Unspecified
hsa-mir-486-5p	MIMAT0002177	MACROD2	140733	HITS-CLIP	23824327	Unspecified
hsa-mir-486-5p	MIMAT0002177	METTL27	155368	HITS-CLIP	23824327	Unspecified
hsa-mir-486-5p	MIMAT0002177	DENND5B	160518	HITS-CLIP	23824327	Unspecified
hsa-mir-486-5p	MIMAT0002177	ZNRF2	223082	PAR-CLIP	23446348	Unspecified
hsa-mir-486-5p	MIMAT0002177	ZDHHC20	253832	PAR-CLIP	23592263	Unspecified
hsa-mir-486-5p	MIMAT0002177	EPGN	255324	HITS-CLIP	19536157	Unspecified
hsa-mir-486-5p	MIMAT0002177	RBM12B	389677	PAR-CLIP	21572407	Unspecified
hsa-mir-486-5p	MIMAT0002177	ZNF286B	729288	HITS-CLIP	27418678	Unspecified
hsa-mir-432-5p	MIMAT0002814	ADAR	103	Luciferase reporter assay	23728176	Unspecified
hsa-mir-432-5p	MIMAT0002814	ATM	472	HITS-CLIP	24374217	Unspecified
hsa-mir-432-5p	MIMAT0002814	BBS4	585	HITS-CLIP	24374217	Unspecified
hsa-mir-432-5p	MIMAT0002814	DST	667	HITS-CLIP	24374217	Unspecified
hsa-mir-432-5p	MIMAT0002814	CENPA	1058	PAR-CLIP	22012620	Unspecified
hsa-mir-432-5p	MIMAT0002814	CPD	1362	HITS-CLIP	24374217	Unspecified
hsa-mir-432-5p	MIMAT0002814	CSNK1G2	1455	PAR-CLIP	22291592	Unspecified
hsa-mir-432-5p	MIMAT0002814	MEGF9	1955	HITS-CLIP	24374217	Unspecified
hsa-mir-432-5p	MIMAT0002814	GALNT2	2590	HITS-CLIP	23824327	Unspecified
hsa-mir-432-5p	MIMAT0002814	GNA12	2768	HITS-CLIP	23824327|19536157	Unspecified
hsa-mir-432-5p	MIMAT0002814	GNAS	2778	HITS-CLIP	24374217	Unspecified
hsa-mir-432-5p	MIMAT0002814	IAPP	3375	HITS-CLIP	24374217	Unspecified
hsa-mir-432-5p	MIMAT0002814	ID4	3400	HITS-CLIP	23824327	Unspecified
hsa-mir-432-5p	MIMAT0002814	INS	3630	HITS-CLIP	24374217	Unspecified
hsa-mir-432-5p	MIMAT0002814	KCNMB1	3779	PAR-CLIP	22012620	Unspecified
hsa-mir-432-5p	MIMAT0002814	LIF	3976	PAR-CLIP	26701625	Unspecified
hsa-mir-432-5p	MIMAT0002814	MDM2	4193	PAR-CLIP	24398324	Unspecified
hsa-mir-432-5p	MIMAT0002814	MECP2	4204	Flow//Immunocytochemistry//Luciferase reporter assay//qRT-PCR//Western blot	24657437	Unspecified
hsa-mir-432-5p	MIMAT0002814	MGAT1	4245	PAR-CLIP	27292025	Unspecified
hsa-mir-432-5p	MIMAT0002814	NFIC	4782	PAR-CLIP	26701625	Unspecified
hsa-mir-432-5p	MIMAT0002814	NUCB2	4925	HITS-CLIP	24374217	Unspecified
hsa-mir-432-5p	MIMAT0002814	PRKAB1	5564	HITS-CLIP	23824327	Unspecified
hsa-mir-432-5p	MIMAT0002814	PRKCH	5583	HITS-CLIP	24374217	Unspecified
hsa-mir-432-5p	MIMAT0002814	PTPN3	5774	HITS-CLIP	24374217	Unspecified
hsa-mir-432-5p	MIMAT0002814	TRAPPC2	6399	HITS-CLIP	23824327	Unspecified
hsa-mir-432-5p	MIMAT0002814	SPARC	6678	HITS-CLIP	24374217	Unspecified
hsa-mir-432-5p	MIMAT0002814	SURF4	6836	HITS-CLIP	24374217	Unspecified
hsa-mir-432-5p	MIMAT0002814	TFPI	7035	PAR-CLIP	23592263	Unspecified
hsa-mir-432-5p	MIMAT0002814	TUBB2A	7280	PAR-CLIP	23446348	Unspecified
hsa-mir-432-5p	MIMAT0002814	CSDE1	7812	HITS-CLIP	24374217	Unspecified
hsa-mir-432-5p	MIMAT0002814	DHX16	8449	HITS-CLIP	24374217	Unspecified
hsa-mir-432-5p	MIMAT0002814	OGT	8473	HITS-CLIP	24374217	Unspecified
hsa-mir-432-5p	MIMAT0002814	OR6A2	8590	HITS-CLIP	23824327	Unspecified
hsa-mir-432-5p	MIMAT0002814	DLG5	9231	HITS-CLIP	24374217	Unspecified
hsa-mir-432-5p	MIMAT0002814	PITPNM1	9600	HITS-CLIP	24374217	Unspecified
hsa-mir-432-5p	MIMAT0002814	PDE4DIP	9659	PAR-CLIP	23592263	Unspecified
hsa-mir-432-5p	MIMAT0002814	ESPL1	9700	PAR-CLIP	23446348|21572407	Unspecified
hsa-mir-432-5p	MIMAT0002814	DNAJB6	10049	PAR-CLIP	20371350	Unspecified
hsa-mir-432-5p	MIMAT0002814	LRPPRC	10128	PAR-CLIP	23592263|23446348|22012620|21572407|20371350|26701625|27292025	Unspecified
hsa-mir-432-5p	MIMAT0002814	STAMBP	10617	PAR-CLIP	21572407	Unspecified
hsa-mir-432-5p	MIMAT0002814	NES	10763	Flow//Immunocytochemistry//Luciferase reporter assay//qRT-PCR//Western blot	24657437	Unspecified
hsa-mir-432-5p	MIMAT0002814	BLCAP	10904	HITS-CLIP//PAR-CLIP	23592263|24398324|23446348|21572407|20371350	Unspecified
hsa-mir-432-5p	MIMAT0002814	AKAP2	11217	HITS-CLIP	24374217	Unspecified
hsa-mir-432-5p	MIMAT0002814	RHOBTB3	22836	HITS-CLIP	24374217	Unspecified
hsa-mir-432-5p	MIMAT0002814	UNC13A	23025	HITS-CLIP	24374217	Unspecified
hsa-mir-432-5p	MIMAT0002814	SETX	23064	HITS-CLIP	24374217	Unspecified
hsa-mir-432-5p	MIMAT0002814	KDM4C	23081	HITS-CLIP	24374217	Unspecified
hsa-mir-432-5p	MIMAT0002814	ZCCHC14	23174	HITS-CLIP	24374217	Unspecified
hsa-mir-432-5p	MIMAT0002814	RCOR1	23186	Flow//Immunocytochemistry//Luciferase reporter assay//qRT-PCR//Western blot	24657437	Unspecified
hsa-mir-432-5p	MIMAT0002814	RBFOX2	23543	HITS-CLIP	24374217	Unspecified
hsa-mir-432-5p	MIMAT0002814	DSTYK	25778	HITS-CLIP	23824327	Unspecified
hsa-mir-432-5p	MIMAT0002814	HEATR5A	25938	HITS-CLIP	19536157	Unspecified
hsa-mir-432-5p	MIMAT0002814	PNISR	25957	PAR-CLIP	21572407	Unspecified
hsa-mir-432-5p	MIMAT0002814	SETBP1	26040	HITS-CLIP	24374217	Unspecified
hsa-mir-432-5p	MIMAT0002814	ZBTB20	26137	HITS-CLIP	27418678|28735896	Unspecified
hsa-mir-432-5p	MIMAT0002814	PCLO	27445	HITS-CLIP	24374217	Unspecified
hsa-mir-432-5p	MIMAT0002814	DNTTIP2	30836	HITS-CLIP	23824327	Unspecified
hsa-mir-432-5p	MIMAT0002814	SOCS7	30837	PAR-CLIP	26701625	Unspecified
hsa-mir-432-5p	MIMAT0002814	ASAP1	50807	HITS-CLIP	24374217	Unspecified
hsa-mir-432-5p	MIMAT0002814	NBAS	51594	HITS-CLIP	24374217	Unspecified
hsa-mir-432-5p	MIMAT0002814	CHMP3	51652	HITS-CLIP	24374217	Unspecified
hsa-mir-432-5p	MIMAT0002814	SOBP	55084	HITS-CLIP	24374217	Unspecified
hsa-mir-432-5p	MIMAT0002814	LRRC1	55227	HITS-CLIP	24374217	Unspecified
hsa-mir-432-5p	MIMAT0002814	KIF21A	55605	HITS-CLIP	24374217	Unspecified
hsa-mir-432-5p	MIMAT0002814	ERO1B	56605	HITS-CLIP	24374217	Unspecified
hsa-mir-432-5p	MIMAT0002814	CASKIN1	57524	PAR-CLIP	23592263|20371350	Unspecified
hsa-mir-432-5p	MIMAT0002814	P3H1	64175	HITS-CLIP	24374217	Unspecified
hsa-mir-432-5p	MIMAT0002814	MRPL34	64981	PAR-CLIP	21572407	Unspecified
hsa-mir-432-5p	MIMAT0002814	RAPH1	65059	HITS-CLIP	24374217	Unspecified
hsa-mir-432-5p	MIMAT0002814	KIAA0319L	79932	HITS-CLIP	24374217	Unspecified
hsa-mir-432-5p	MIMAT0002814	OR2C3	81472	PAR-CLIP	22100165|23446348|21572407|20371350	Unspecified
hsa-mir-432-5p	MIMAT0002814	KCNK16	83795	HITS-CLIP	23824327	Unspecified
hsa-mir-432-5p	MIMAT0002814	ARID5B	84159	HITS-CLIP	23313552	Unspecified
hsa-mir-432-5p	MIMAT0002814	ING5	84289	HITS-CLIP	19536157	Unspecified
hsa-mir-432-5p	MIMAT0002814	PHLDB2	90102	HITS-CLIP	24374217	Unspecified
hsa-mir-432-5p	MIMAT0002814	LYRM7	90624	HITS-CLIP	23824327	Unspecified
hsa-mir-432-5p	MIMAT0002814	IGSF8	93185	PAR-CLIP	27292025	Unspecified
hsa-mir-432-5p	MIMAT0002814	MOGAT1	116255	HITS-CLIP	23824327	Unspecified
hsa-mir-432-5p	MIMAT0002814	ZNF784	147808	HITS-CLIP	24374217	Unspecified
hsa-mir-432-5p	MIMAT0002814	ITPRIPL1	150771	HITS-CLIP//PAR-CLIP	23446348|21572407|23313552	Unspecified
hsa-mir-432-5p	MIMAT0002814	ADAMTS17	170691	HITS-CLIP	19536157	Unspecified
hsa-mir-432-5p	MIMAT0002814	DENND6A	201627	HITS-CLIP	23824327	Unspecified
hsa-mir-432-5p	MIMAT0002814	TUBB	203068	PAR-CLIP	26701625	Unspecified
hsa-mir-432-5p	MIMAT0002814	ANO5	203859	HITS-CLIP	24374217	Unspecified
hsa-mir-432-5p	MIMAT0002814	UNC5B	219699	HITS-CLIP	24374217	Unspecified
hsa-mir-432-5p	MIMAT0002814	SEC14L4	284904	HITS-CLIP	23824327	Unspecified
hsa-mir-432-5p	MIMAT0002814	FMN1	342184	HITS-CLIP	24374217	Unspecified
hsa-mir-432-5p	MIMAT0002814	IRF2BP2	359948	PAR-CLIP	20371350	Unspecified
hsa-mir-432-5p	MIMAT0002814	C10orf105	414152	HITS-CLIP	19536157	Unspecified
hsa-mir-432-5p	MIMAT0002814	PALM2-AKAP2	445815	HITS-CLIP	24374217	Unspecified
hsa-mir-432-5p	MIMAT0002814	SPANXN1	494118	HITS-CLIP	23824327	Unspecified
hsa-mir-432-5p	MIMAT0002814	SPANXN5	494197	HITS-CLIP	23824327	Unspecified
hsa-mir-432-5p	MIMAT0002814	GDF5OS	554250	PAR-CLIP	23592263|26701625	Unspecified
hsa-mir-432-5p	MIMAT0002814	RNF103-CHMP3	100526767	HITS-CLIP	24374217	Unspecified
hsa-mir-28-3p	MIMAT0004502	DDX6	1656	PAR-CLIP	26701625	Unspecified
hsa-mir-28-3p	MIMAT0004502	E2F2	1870	PAR-CLIP	26701625	Unspecified
hsa-mir-28-3p	MIMAT0004502	EIF4G2	1982	PAR-CLIP	23592263|21572407|20371350|27292025	Unspecified
hsa-mir-28-3p	MIMAT0004502	FHL2	2274	PAR-CLIP	23446348|21572407	Unspecified
hsa-mir-28-3p	MIMAT0004502	MXD1	4084	HITS-CLIP	23313552	Unspecified
hsa-mir-28-3p	MIMAT0004502	COX3	4514	CLASH	23622248	Unspecified
hsa-mir-28-3p	MIMAT0004502	NFYB	4801	PAR-CLIP	21572407	Unspecified
hsa-mir-28-3p	MIMAT0004502	PER1	5187	PAR-CLIP	23592263|23446348|21572407|20371350|26701625|27292025	Unspecified
hsa-mir-28-3p	MIMAT0004502	SNX1	6642	CLASH	23622248	Unspecified
hsa-mir-28-3p	MIMAT0004502	STAT5B	6777	Luciferase reporter assay	24681953	Unspecified
hsa-mir-28-3p	MIMAT0004502	TIAL1	7073	HITS-CLIP	23313552	Unspecified
hsa-mir-28-3p	MIMAT0004502	TP53	7157	Luciferase reporter assay	24681953	Unspecified
hsa-mir-28-3p	MIMAT0004502	TRPS1	7227	PAR-CLIP	23592263	Unspecified
hsa-mir-28-3p	MIMAT0004502	ZNF136	7695	PAR-CLIP	21572407	Unspecified
hsa-mir-28-3p	MIMAT0004502	CCDC6	8030	PAR-CLIP	20371350	Unspecified
hsa-mir-28-3p	MIMAT0004502	KCNK5	8645	HITS-CLIP	23824327	Unspecified
hsa-mir-28-3p	MIMAT0004502	MARCH6	10299	PAR-CLIP	21572407	Unspecified
hsa-mir-28-3p	MIMAT0004502	VAV3	10451	HITS-CLIP//PAR-CLIP	23592263|20371350|23706177|19536157|26701625|27292025	Unspecified
hsa-mir-28-3p	MIMAT0004502	ARPP19	10776	PAR-CLIP	20371350	Unspecified
hsa-mir-28-3p	MIMAT0004502	COPZ1	22818	PAR-CLIP	26701625	Unspecified
hsa-mir-28-3p	MIMAT0004502	HIC2	23119	CLASH	23622248	Unspecified
hsa-mir-28-3p	MIMAT0004502	SMC5	23137	PAR-CLIP	21572407	Unspecified
hsa-mir-28-3p	MIMAT0004502	NEPRO	25871	CLASH	23622248	Unspecified
hsa-mir-28-3p	MIMAT0004502	BBS9	27241	HITS-CLIP	23824327	Unspecified
hsa-mir-28-3p	MIMAT0004502	MCTS1	28985	PAR-CLIP	23446348|21572407|20371350	Unspecified
hsa-mir-28-3p	MIMAT0004502	RNF138	51444	PAR-CLIP	21572407	Unspecified
hsa-mir-28-3p	MIMAT0004502	NT5DC3	51559	PAR-CLIP	21572407	Unspecified
hsa-mir-28-3p	MIMAT0004502	UHRF1BP1	54887	PAR-CLIP	21572407	Unspecified
hsa-mir-28-3p	MIMAT0004502	VPS53	55275	CLASH	23622248	Unspecified
hsa-mir-28-3p	MIMAT0004502	TMEM30A	55754	HITS-CLIP	23313552	Unspecified
hsa-mir-28-3p	MIMAT0004502	INTS2	57508	CLASH	23622248	Unspecified
hsa-mir-28-3p	MIMAT0004502	PHF12	57649	PAR-CLIP	26701625	Unspecified
hsa-mir-28-3p	MIMAT0004502	AZI2	64343	PAR-CLIP	22012620	Unspecified
hsa-mir-28-3p	MIMAT0004502	ZFYVE21	79038	PAR-CLIP	21572407	Unspecified
hsa-mir-28-3p	MIMAT0004502	CTC1	80169	HITS-CLIP//PAR-CLIP	23592263|23446348|21572407|20371350|23706177|26701625|27292025	Unspecified
hsa-mir-28-3p	MIMAT0004502	CYB5B	80777	CLASH	23622248	Unspecified
hsa-mir-28-3p	MIMAT0004502	C15orf48	84419	PAR-CLIP	21572407	Unspecified
hsa-mir-28-3p	MIMAT0004502	SFXN1	94081	CLASH	23622248	Unspecified
hsa-mir-28-3p	MIMAT0004502	UHMK1	127933	PAR-CLIP	23592263	Unspecified
hsa-mir-28-3p	MIMAT0004502	CMBL	134147	PAR-CLIP	23446348	Unspecified
hsa-mir-28-3p	MIMAT0004502	TMCO5A	145942	HITS-CLIP	19536157	Unspecified
hsa-mir-28-3p	MIMAT0004502	YDJC	150223	CLASH	23622248	Unspecified
hsa-mir-28-3p	MIMAT0004502	SH3RF2	153769	PAR-CLIP	26701625|27292025	Unspecified
hsa-mir-28-3p	MIMAT0004502	DRAXIN	374946	HITS-CLIP	19536157	Unspecified
hsa-mir-28-3p	MIMAT0004502	PLA2G2C	391013	PAR-CLIP	23446348	Unspecified
hsa-mir-28-3p	MIMAT0004502	SRRD	402055	PAR-CLIP	27292025	Unspecified
hsa-mir-28-3p	MIMAT0004502	TARP	445347	HITS-CLIP	23313552	Unspecified
hsa-mir-28-3p	MIMAT0004502	MTRNR2L1	100462977	HITS-CLIP	19536157	Unspecified
hsa-mir-28-3p	MIMAT0004502	SMIM18	100507341	HITS-CLIP	23824327	Unspecified
hsa-mir-423-5p	MIMAT0004748	ABL1	25	PAR-CLIP	23592263|20371350|26701625	Unspecified
hsa-mir-423-5p	MIMAT0004748	ACTG1	71	CLASH	23622248	Unspecified
hsa-mir-423-5p	MIMAT0004748	AK2	204	PAR-CLIP	23592263	Unspecified
hsa-mir-423-5p	MIMAT0004748	ALDOC	230	HITS-CLIP	23824327	Unspecified
hsa-mir-423-5p	MIMAT0004748	APEX1	328	PAR-CLIP	26701625	Unspecified
hsa-mir-423-5p	MIMAT0004748	ARHGDIA	396	CLASH	23622248	Unspecified
hsa-mir-423-5p	MIMAT0004748	ARRB2	409	PAR-CLIP	23592263	Unspecified
hsa-mir-423-5p	MIMAT0004748	ASCL2	430	PAR-CLIP	23592263|24398324	Unspecified
hsa-mir-423-5p	MIMAT0004748	ASPH	444	PAR-CLIP	23592263	Unspecified
hsa-mir-423-5p	MIMAT0004748	ATP2B4	493	CLASH	23622248	Unspecified
hsa-mir-423-5p	MIMAT0004748	ATP5B	506	CLASH	23622248	Unspecified
hsa-mir-423-5p	MIMAT0004748	ATP6V1E1	529	CLASH//PAR-CLIP	23622248|27292025	Unspecified
hsa-mir-423-5p	MIMAT0004748	KIF1A	547	CLASH	23622248	Unspecified
hsa-mir-423-5p	MIMAT0004748	BAK1	578	PAR-CLIP	20371350	Unspecified
hsa-mir-423-5p	MIMAT0004748	ZFP36L1	677	CLASH	23622248	Unspecified
hsa-mir-423-5p	MIMAT0004748	CALM3	808	PAR-CLIP	23446348|26701625	Unspecified
hsa-mir-423-5p	MIMAT0004748	RUNX1	861	CLASH	23622248	Unspecified
hsa-mir-423-5p	MIMAT0004748	CCND2	894	CLASH	23622248	Unspecified
hsa-mir-423-5p	MIMAT0004748	CCNF	899	CLASH	23622248	Unspecified
hsa-mir-423-5p	MIMAT0004748	CD81	975	CLASH	23622248	Unspecified
hsa-mir-423-5p	MIMAT0004748	CDKN2A	1029	CLASH	23622248	Unspecified
hsa-mir-423-5p	MIMAT0004748	CEBPB	1051	CLASH//PAR-CLIP	23622248|26701625	Unspecified
hsa-mir-423-5p	MIMAT0004748	AP2S1	1175	PAR-CLIP	26701625	Unspecified
hsa-mir-423-5p	MIMAT0004748	CLCN7	1186	PAR-CLIP	23592263	Unspecified
hsa-mir-423-5p	MIMAT0004748	CREB1	1385	PAR-CLIP	22291592	Unspecified
hsa-mir-423-5p	MIMAT0004748	CSTB	1476	CLASH	23622248	Unspecified
hsa-mir-423-5p	MIMAT0004748	DAG1	1605	CLASH	23622248	Unspecified
hsa-mir-423-5p	MIMAT0004748	DLX5	1749	CLASH	23622248	Unspecified
hsa-mir-423-5p	MIMAT0004748	ATN1	1822	CLASH	23622248	Unspecified
hsa-mir-423-5p	MIMAT0004748	E2F3	1871	PAR-CLIP	23592263	Unspecified
hsa-mir-423-5p	MIMAT0004748	EN1	2019	PAR-CLIP	26701625	Unspecified
hsa-mir-423-5p	MIMAT0004748	EPB41	2035	CLASH	23622248	Unspecified
hsa-mir-423-5p	MIMAT0004748	FAAH	2166	CLASH	23622248	Unspecified
hsa-mir-423-5p	MIMAT0004748	FKBP4	2288	CLASH	23622248	Unspecified
hsa-mir-423-5p	MIMAT0004748	GAPDH	2597	CLASH	23622248	Unspecified
hsa-mir-423-5p	MIMAT0004748	GJB1	2705	PAR-CLIP	23592263	Unspecified
hsa-mir-423-5p	MIMAT0004748	GLUL	2752	CLASH	23622248	Unspecified
hsa-mir-423-5p	MIMAT0004748	MKNK2	2872	CLASH//PAR-CLIP	23622248|23592263|24398324|22012620|27292025	Unspecified
hsa-mir-423-5p	MIMAT0004748	GRID1	2894	HITS-CLIP	19536157	Unspecified
hsa-mir-423-5p	MIMAT0004748	GTF2F1	2962	CLASH	23622248	Unspecified
hsa-mir-423-5p	MIMAT0004748	HIST1H1C	3006	CLASH	23622248	Unspecified
hsa-mir-423-5p	MIMAT0004748	HIST1H1E	3008	CLASH	23622248	Unspecified
hsa-mir-423-5p	MIMAT0004748	HDGF	3068	PAR-CLIP	26701625	Unspecified
hsa-mir-423-5p	MIMAT0004748	HLA-DOA	3111	PAR-CLIP	23592263	Unspecified
hsa-mir-423-5p	MIMAT0004748	HOXA7	3204	CLASH	23622248	Unspecified
hsa-mir-423-5p	MIMAT0004748	KCNK3	3777	PAR-CLIP	23592263|26701625	Unspecified
hsa-mir-423-5p	MIMAT0004748	LASP1	3927	PAR-CLIP	23592263|26701625	Unspecified
hsa-mir-423-5p	MIMAT0004748	LRCH4	4034	CLASH	23622248	Unspecified
hsa-mir-423-5p	MIMAT0004748	MCM5	4174	PAR-CLIP	26701625	Unspecified
hsa-mir-423-5p	MIMAT0004748	MCM7	4176	PAR-CLIP	23446348|21572407|20371350	Unspecified
hsa-mir-423-5p	MIMAT0004748	MDM4	4194	PAR-CLIP	23592263	Unspecified
hsa-mir-423-5p	MIMAT0004748	MFGE8	4240	CLASH	23622248	Unspecified
hsa-mir-423-5p	MIMAT0004748	MAP3K9	4293	PAR-CLIP	23592263	Unspecified
hsa-mir-423-5p	MIMAT0004748	MLN	4295	HITS-CLIP	23824327	Unspecified
hsa-mir-423-5p	MIMAT0004748	KMT2A	4297	PAR-CLIP	26701625	Unspecified
hsa-mir-423-5p	MIMAT0004748	MMP17	4326	PAR-CLIP	20371350	Unspecified
hsa-mir-423-5p	MIMAT0004748	MNT	4335	PAR-CLIP	23592263|20371350	Unspecified
hsa-mir-423-5p	MIMAT0004748	ATP6	4508	CLASH	23622248	Unspecified
hsa-mir-423-5p	MIMAT0004748	COX1	4512	CLASH	23622248	Unspecified
hsa-mir-423-5p	MIMAT0004748	ND5	4540	CLASH	23622248	Unspecified
hsa-mir-423-5p	MIMAT0004748	MYBL2	4605	CLASH//PAR-CLIP	23622248|27292025	Unspecified
hsa-mir-423-5p	MIMAT0004748	MYC	4609	CLASH	23622248	Unspecified
hsa-mir-423-5p	MIMAT0004748	CEACAM6	4680	CLASH	23622248	Unspecified
hsa-mir-423-5p	MIMAT0004748	NF2	4771	PAR-CLIP	20371350	Unspecified
hsa-mir-423-5p	MIMAT0004748	NFIX	4784	PAR-CLIP	20371350|26701625	Unspecified
hsa-mir-423-5p	MIMAT0004748	NFKB2	4791	CLASH	23622248	Unspecified
hsa-mir-423-5p	MIMAT0004748	NID1	4811	PAR-CLIP	23592263	Unspecified
hsa-mir-423-5p	MIMAT0004748	NME2	4831	CLASH	23622248	Unspecified
hsa-mir-423-5p	MIMAT0004748	OLR1	4973	PAR-CLIP	23592263	Unspecified
hsa-mir-423-5p	MIMAT0004748	PA2G4	5036	CLASH	23622248	Unspecified
hsa-mir-423-5p	MIMAT0004748	PAK1	5058	CLASH	23622248	Unspecified
hsa-mir-423-5p	MIMAT0004748	PAX2	5076	CLASH//PAR-CLIP	23622248|23592263	Unspecified
hsa-mir-423-5p	MIMAT0004748	PBX2	5089	PAR-CLIP	26701625	Unspecified
hsa-mir-423-5p	MIMAT0004748	PCBP1	5093	CLASH	23622248	Unspecified
hsa-mir-423-5p	MIMAT0004748	PDPK1	5170	CLASH	23622248	Unspecified
hsa-mir-423-5p	MIMAT0004748	PFKFB3	5209	PAR-CLIP	23592263|26701625	Unspecified
hsa-mir-423-5p	MIMAT0004748	PGAM1	5223	PAR-CLIP	26701625	Unspecified
hsa-mir-423-5p	MIMAT0004748	PKM	5315	CLASH	23622248	Unspecified
hsa-mir-423-5p	MIMAT0004748	PLAGL2	5326	PAR-CLIP	20371350|26701625	Unspecified
hsa-mir-423-5p	MIMAT0004748	PPIA	5478	CLASH	23622248	Unspecified
hsa-mir-423-5p	MIMAT0004748	PPIB	5479	PAR-CLIP	26701625	Unspecified
hsa-mir-423-5p	MIMAT0004748	PSMD11	5717	PAR-CLIP	23592263	Unspecified
hsa-mir-423-5p	MIMAT0004748	PTMA	5757	CLASH	23622248	Unspecified
hsa-mir-423-5p	MIMAT0004748	NECTIN1	5818	PAR-CLIP	26701625	Unspecified
hsa-mir-423-5p	MIMAT0004748	RPL10	6134	CLASH	23622248	Unspecified
hsa-mir-423-5p	MIMAT0004748	RPL18A	6142	CLASH	23622248	Unspecified
hsa-mir-423-5p	MIMAT0004748	RPL23A	6147	CLASH	23622248	Unspecified
hsa-mir-423-5p	MIMAT0004748	RPS2	6187	CLASH	23622248	Unspecified
hsa-mir-423-5p	MIMAT0004748	RPS9	6203	CLASH	23622248	Unspecified
hsa-mir-423-5p	MIMAT0004748	RPS10	6204	CLASH	23622248	Unspecified
hsa-mir-423-5p	MIMAT0004748	RPS15A	6210	CLASH	23622248	Unspecified
hsa-mir-423-5p	MIMAT0004748	RRM2	6241	HITS-CLIP	19536157	Unspecified
hsa-mir-423-5p	MIMAT0004748	SALL1	6299	CLASH	23622248	Unspecified
hsa-mir-423-5p	MIMAT0004748	SHMT1	6470	PAR-CLIP	23592263|22012620|27292025	Unspecified
hsa-mir-423-5p	MIMAT0004748	SLC2A5	6518	HITS-CLIP	23313552	Unspecified
hsa-mir-423-5p	MIMAT0004748	SLC6A6	6533	CLASH	23622248	Unspecified
hsa-mir-423-5p	MIMAT0004748	SLC7A2	6542	CLASH	23622248	Unspecified
hsa-mir-423-5p	MIMAT0004748	CAPN15	6650	PAR-CLIP	23592263	Unspecified
hsa-mir-423-5p	MIMAT0004748	SOX12	6666	PAR-CLIP	23592263	Unspecified
hsa-mir-423-5p	MIMAT0004748	SP1	6667	PAR-CLIP	23592263	Unspecified
hsa-mir-423-5p	MIMAT0004748	SRM	6723	CLASH//PAR-CLIP	23622248|23446348|21572407|20371350|26701625	Unspecified
hsa-mir-423-5p	MIMAT0004748	SRP54	6729	CLASH	23622248	Unspecified
hsa-mir-423-5p	MIMAT0004748	STAT5B	6777	PAR-CLIP	22291592	Unspecified
hsa-mir-423-5p	MIMAT0004748	STIM1	6786	PAR-CLIP	27292025	Unspecified
hsa-mir-423-5p	MIMAT0004748	TACR3	6870	PAR-CLIP	23592263	Unspecified
hsa-mir-423-5p	MIMAT0004748	TAGLN	6876	PAR-CLIP	22291592	Unspecified
hsa-mir-423-5p	MIMAT0004748	PPP1R11	6992	PAR-CLIP	23592263	Unspecified
hsa-mir-423-5p	MIMAT0004748	TMBIM6	7009	PAR-CLIP	23446348	Unspecified
hsa-mir-423-5p	MIMAT0004748	TFF1	7031	Luciferase reporter assay//qRT-PCR//Western blot	24486742	Unspecified
hsa-mir-423-5p	MIMAT0004748	TIMP3	7078	CLASH	23622248	Unspecified
hsa-mir-423-5p	MIMAT0004748	TLR5	7100	PAR-CLIP	23592263	Unspecified
hsa-mir-423-5p	MIMAT0004748	TSPYL1	7259	PAR-CLIP	21572407	Unspecified
hsa-mir-423-5p	MIMAT0004748	UBE2D3	7323	CLASH	23622248	Unspecified
hsa-mir-423-5p	MIMAT0004748	UBE2L3	7332	CLASH	23622248	Unspecified
hsa-mir-423-5p	MIMAT0004748	YWHAE	7531	PAR-CLIP	23592263	Unspecified
hsa-mir-423-5p	MIMAT0004748	YWHAZ	7534	CLASH	23622248	Unspecified
hsa-mir-423-5p	MIMAT0004748	ZYX	7791	CLASH	23622248	Unspecified
hsa-mir-423-5p	MIMAT0004748	CSDE1	7812	CLASH	23622248	Unspecified
hsa-mir-423-5p	MIMAT0004748	PRRC2A	7916	CLASH	23622248	Unspecified
hsa-mir-423-5p	MIMAT0004748	MLF2	8079	PAR-CLIP	26701625|27292025	Unspecified
hsa-mir-423-5p	MIMAT0004748	HIST2H2BE	8349	CLASH	23622248	Unspecified
hsa-mir-423-5p	MIMAT0004748	ULK1	8408	CLASH	23622248	Unspecified
hsa-mir-423-5p	MIMAT0004748	TPST2	8459	PAR-CLIP	22100165	Unspecified
hsa-mir-423-5p	MIMAT0004748	YARS	8565	CLASH	23622248	Unspecified
[truncated: 219 more rows]

## Sheet: mRNA targets - miRNA of N-EV
ID	Accession	Target	TargetID	Experiment	Literature	Tissue
hsa-mir-197-3p	MIMAT0000227	SERPINA3	12	HITS-CLIP//qRT-PCR	23824327|28418912	Unspecified
hsa-mir-197-3p	MIMAT0000227	ACTG1	71	CLASH	23622248	Unspecified
hsa-mir-197-3p	MIMAT0000227	ACVR1	90	Microarray//qRT-PCR	16822819	Unspecified
hsa-mir-197-3p	MIMAT0000227	ACVR1B	91	CLASH	23622248	Unspecified
hsa-mir-197-3p	MIMAT0000227	ADAR	103	CLASH	23622248	Unspecified
hsa-mir-197-3p	MIMAT0000227	ALDOA	226	PAR-CLIP	22291592	Unspecified
hsa-mir-197-3p	MIMAT0000227	ARSE	415	PAR-CLIP	27292025	Unspecified
hsa-mir-197-3p	MIMAT0000227	ART4	420	HITS-CLIP	23824327	Unspecified
hsa-mir-197-3p	MIMAT0000227	ATP1A1	476	CLASH	23622248	Unspecified
hsa-mir-197-3p	MIMAT0000227	ATP1A2	477	HITS-CLIP	23824327	Unspecified
hsa-mir-197-3p	MIMAT0000227	ATP2A2	488	CLASH	23622248	Unspecified
hsa-mir-197-3p	MIMAT0000227	ATP5G1	516	HITS-CLIP	23824327	Unspecified
hsa-mir-197-3p	MIMAT0000227	BCR	613	CLASH	23622248	Unspecified
hsa-mir-197-3p	MIMAT0000227	CASP10	843	HITS-CLIP	19536157	Unspecified
hsa-mir-197-3p	MIMAT0000227	CCNA2	890	CLASH	23622248	Unspecified
hsa-mir-197-3p	MIMAT0000227	CCNG1	900	CLASH	23622248	Unspecified
hsa-mir-197-3p	MIMAT0000227	CES1	1066	Microarray	16822819	Unspecified
hsa-mir-197-3p	MIMAT0000227	CHD4	1108	CLASH	23622248	Unspecified
hsa-mir-197-3p	MIMAT0000227	CHEK1	1111	HITS-CLIP	23313552	Unspecified
hsa-mir-197-3p	MIMAT0000227	FOXN3	1112	PAR-CLIP	23592263|21572407	Unspecified
hsa-mir-197-3p	MIMAT0000227	CKS1B	1163	CLASH	23622248	Unspecified
hsa-mir-197-3p	MIMAT0000227	CLIC1	1192	Microarray	16822819	Unspecified
hsa-mir-197-3p	MIMAT0000227	COL4A6	1288	CLASH	23622248	Unspecified
hsa-mir-197-3p	MIMAT0000227	CPT1A	1374	CLASH	23622248	Unspecified
hsa-mir-197-3p	MIMAT0000227	ATF6B	1388	Microarray	16822819	Unspecified
hsa-mir-197-3p	MIMAT0000227	CSNK1E	1454	PAR-CLIP	23446348	Unspecified
hsa-mir-197-3p	MIMAT0000227	CYLD	1540	Microarray	16822819	Unspecified
hsa-mir-197-3p	MIMAT0000227	DBT	1629	PAR-CLIP	23446348	Unspecified
hsa-mir-197-3p	MIMAT0000227	DMXL1	1657	PAR-CLIP	23446348	Unspecified
hsa-mir-197-3p	MIMAT0000227	DNASE2	1777	HITS-CLIP//PAR-CLIP	23446348|21572407	Unspecified
hsa-mir-197-3p	MIMAT0000227	DPH1	1801	Microarray	16822819	Unspecified
hsa-mir-197-3p	MIMAT0000227	DPYSL3	1809	Microarray	16822819	Unspecified
hsa-mir-197-3p	MIMAT0000227	E2F4	1874	CLASH	23622248	Unspecified
hsa-mir-197-3p	MIMAT0000227	EEF1A1	1915	CLASH	23622248	Unspecified
hsa-mir-197-3p	MIMAT0000227	MEGF9	1955	CLASH	23622248	Unspecified
hsa-mir-197-3p	MIMAT0000227	EIF4E	1977	HITS-CLIP	23824327	Unspecified
hsa-mir-197-3p	MIMAT0000227	CLN8	2055	HITS-CLIP	23824327	Unspecified
hsa-mir-197-3p	MIMAT0000227	FASN	2194	CLASH	23622248	Unspecified
hsa-mir-197-3p	MIMAT0000227	FGB	2244	PAR-CLIP	23446348	Unspecified
hsa-mir-197-3p	MIMAT0000227	FKBP4	2288	CLASH	23622248	Unspecified
hsa-mir-197-3p	MIMAT0000227	FOXO3	2309	Microarray//qRT-PCR//Western blot	16822819|26540468	Unspecified
hsa-mir-197-3p	MIMAT0000227	FPR1	2357	HITS-CLIP	23824327	Unspecified
hsa-mir-197-3p	MIMAT0000227	FUS	2521	Microarray	16822819	Unspecified
hsa-mir-197-3p	MIMAT0000227	GALT	2592	Microarray	16822819	Unspecified
hsa-mir-197-3p	MIMAT0000227	GGT7	2686	HITS-CLIP	23824327|28735896	Unspecified
hsa-mir-197-3p	MIMAT0000227	GLA	2717	PAR-CLIP	23446348	Unspecified
hsa-mir-197-3p	MIMAT0000227	GOLGB1	2804	Microarray	16822819	Unspecified
hsa-mir-197-3p	MIMAT0000227	GPR26	2849	PAR-CLIP	22012620	Unspecified
hsa-mir-197-3p	MIMAT0000227	GSTM5	2949	HITS-CLIP	23824327	Unspecified
hsa-mir-197-3p	MIMAT0000227	GTF2H3	2967	HITS-CLIP	23824327	Unspecified
hsa-mir-197-3p	MIMAT0000227	H2AFZ	3015	CLASH	23622248	Unspecified
hsa-mir-197-3p	MIMAT0000227	HMGN1	3150	Microarray	16822819	Unspecified
hsa-mir-197-3p	MIMAT0000227	HNF4A	3172	Microarray	16822819	Unspecified
hsa-mir-197-3p	MIMAT0000227	HNRNPA1	3178	CLASH	23622248	Unspecified
hsa-mir-197-3p	MIMAT0000227	HNRNPA2B1	3181	CLASH	23622248	Unspecified
hsa-mir-197-3p	MIMAT0000227	HNRNPD	3184	Microarray	16822819	Unspecified
hsa-mir-197-3p	MIMAT0000227	HNRNPH1	3187	CLASH	23622248	Unspecified
hsa-mir-197-3p	MIMAT0000227	HOXA13	3209	PAR-CLIP	22012620	Unspecified
hsa-mir-197-3p	MIMAT0000227	HPN	3249	Microarray	16822819	Unspecified
hsa-mir-197-3p	MIMAT0000227	HSPA1B	3304	CLASH	23622248	Unspecified
hsa-mir-197-3p	MIMAT0000227	HSPA4	3308	CLASH	23622248	Unspecified
hsa-mir-197-3p	MIMAT0000227	HSPA6	3310	HITS-CLIP//PAR-CLIP	23592263|24398324|23446348|22012620|21572407|20371350|24906430|23706177|23313552|22927820|27292025	Unspecified
hsa-mir-197-3p	MIMAT0000227	HSPD1	3329	CLASH	23622248	Unspecified
hsa-mir-197-3p	MIMAT0000227	IDH3B	3420	HITS-CLIP	19536157	Unspecified
hsa-mir-197-3p	MIMAT0000227	IFNAR1	3454	HITS-CLIP	23824327|23313552	Unspecified
hsa-mir-197-3p	MIMAT0000227	IGFBP5	3488	HITS-CLIP	23824327	Unspecified
hsa-mir-197-3p	MIMAT0000227	IL1R1	3554	Microarray	16822819	Unspecified
hsa-mir-197-3p	MIMAT0000227	IL18	3606	Microarray//qRT-PCR	23710316	Unspecified
hsa-mir-197-3p	MIMAT0000227	IPP	3652	HITS-CLIP	23824327	Unspecified
hsa-mir-197-3p	MIMAT0000227	JARID2	3720	HITS-CLIP	23313552	Unspecified
hsa-mir-197-3p	MIMAT0000227	CD82	3732	Immunofluorescence//Immunohistochemistry//Luciferase reporter assay//qRT-PCR//Western blot	24613834|28252644	Unspecified
hsa-mir-197-3p	MIMAT0000227	KLC1	3831	Microarray	16822819	Unspecified
hsa-mir-197-3p	MIMAT0000227	KPNA5	3841	HITS-CLIP	19536157	Unspecified
hsa-mir-197-3p	MIMAT0000227	LAIR1	3903	HITS-CLIP	19536157	Unspecified
hsa-mir-197-3p	MIMAT0000227	LDHB	3945	CLASH	23622248	Unspecified
hsa-mir-197-3p	MIMAT0000227	LRP4	4038	CLASH//Microarray	16822819|23622248	Unspecified
hsa-mir-197-3p	MIMAT0000227	LRPAP1	4043	PAR-CLIP	22012620	Unspecified
hsa-mir-197-3p	MIMAT0000227	MCM7	4176	CLASH	23622248	Unspecified
hsa-mir-197-3p	MIMAT0000227	ATXN3	4287	HITS-CLIP	23824327	Unspecified
hsa-mir-197-3p	MIMAT0000227	MLN	4295	HITS-CLIP	23824327	Unspecified
hsa-mir-197-3p	MIMAT0000227	MSI1	4440	CLASH	23622248	Unspecified
hsa-mir-197-3p	MIMAT0000227	MTHFD1	4522	Luciferase reporter assay//qRT-PCR//Western blot	24123340	Unspecified
hsa-mir-197-3p	MIMAT0000227	ND6	4541	CLASH	23622248	Unspecified
hsa-mir-197-3p	MIMAT0000227	MYH9	4627	PAR-CLIP	26701625	Unspecified
hsa-mir-197-3p	MIMAT0000227	MYH10	4628	CLASH	23622248	Unspecified
hsa-mir-197-3p	MIMAT0000227	MYO6	4646	HITS-CLIP	23824327	Unspecified
hsa-mir-197-3p	MIMAT0000227	NCL	4691	CLASH	23622248	Unspecified
hsa-mir-197-3p	MIMAT0000227	SNU13	4809	HITS-CLIP	19536157	Unspecified
hsa-mir-197-3p	MIMAT0000227	NME2	4831	CLASH	23622248	Unspecified
hsa-mir-197-3p	MIMAT0000227	NRL	4901	PAR-CLIP	22012620	Unspecified
hsa-mir-197-3p	MIMAT0000227	PBX2	5089	CLASH	23622248	Unspecified
hsa-mir-197-3p	MIMAT0000227	PCYT1A	5130	PAR-CLIP	21572407	Unspecified
hsa-mir-197-3p	MIMAT0000227	PEX13	5194	Microarray	16822819	Unspecified
hsa-mir-197-3p	MIMAT0000227	PFAS	5198	CLASH	23622248	Unspecified
hsa-mir-197-3p	MIMAT0000227	ATP8B1	5205	PAR-CLIP	23446348	Unspecified
hsa-mir-197-3p	MIMAT0000227	PLCB3	5331	CLASH	23622248	Unspecified
hsa-mir-197-3p	MIMAT0000227	PMAIP1	5366	Flow//Luciferase reporter assay//PAR-CLIP//qRT-PCR	23446348|21572407|20371350|24488097	Unspecified
hsa-mir-197-3p	MIMAT0000227	PPIA	5478	CLASH	23622248	Unspecified
hsa-mir-197-3p	MIMAT0000227	PPP2CA	5515	CLASH	23622248	Unspecified
hsa-mir-197-3p	MIMAT0000227	PRIM1	5557	CLASH	23622248	Unspecified
hsa-mir-197-3p	MIMAT0000227	PRKAR2A	5576	Microarray	16822819	Unspecified
hsa-mir-197-3p	MIMAT0000227	MAPK1	5594	Luciferase reporter assay//qRT-PCR//Western blot	26151540	Unspecified
hsa-mir-197-3p	MIMAT0000227	PRKX	5613	HITS-CLIP	27418678	Unspecified
hsa-mir-197-3p	MIMAT0000227	QSOX1	5768	PAR-CLIP	23446348	Unspecified
hsa-mir-197-3p	MIMAT0000227	PTPN14	5784	HITS-CLIP	27418678	Unspecified
hsa-mir-197-3p	MIMAT0000227	PURB	5814	HITS-CLIP	23824327	Unspecified
hsa-mir-197-3p	MIMAT0000227	RAB3B	5865	PAR-CLIP	23446348|22012620	Unspecified
hsa-mir-197-3p	MIMAT0000227	MAP4K2	5871	HITS-CLIP	23313552	Unspecified
hsa-mir-197-3p	MIMAT0000227	RAD23B	5887	CLASH	23622248	Unspecified
hsa-mir-197-3p	MIMAT0000227	RAD51	5888	Microarray	16822819	Unspecified
hsa-mir-197-3p	MIMAT0000227	RAN	5901	Immunofluorescence//Luciferase reporter assay//Microarray	26581983	Unspecified
hsa-mir-197-3p	MIMAT0000227	RANGAP1	5905	HITS-CLIP	23824327	Unspecified
hsa-mir-197-3p	MIMAT0000227	RBM4	5936	Microarray	16822819	Unspecified
hsa-mir-197-3p	MIMAT0000227	RFX1	5989	Microarray	16822819	Unspecified
hsa-mir-197-3p	MIMAT0000227	RGS16	6004	CLASH	23622248	Unspecified
hsa-mir-197-3p	MIMAT0000227	RPL7A	6130	CLASH	23622248	Unspecified
hsa-mir-197-3p	MIMAT0000227	RPL22	6146	CLASH	23622248	Unspecified
hsa-mir-197-3p	MIMAT0000227	RRAD	6236	PAR-CLIP	22012620	Unspecified
hsa-mir-197-3p	MIMAT0000227	RXRB	6257	HITS-CLIP//Microarray	16822819|23824327	Unspecified
hsa-mir-197-3p	MIMAT0000227	SCD	6319	CLASH	23622248	Unspecified
hsa-mir-197-3p	MIMAT0000227	SH3BP2	6452	CLASH	23622248	Unspecified
hsa-mir-197-3p	MIMAT0000227	SKP1	6500	PAR-CLIP	22012620	Unspecified
hsa-mir-197-3p	MIMAT0000227	SLC4A1	6521	PAR-CLIP	23446348	Unspecified
hsa-mir-197-3p	MIMAT0000227	SNX1	6642	Microarray	16822819	Unspecified
hsa-mir-197-3p	MIMAT0000227	SOD1	6647	CLASH	23622248	Unspecified
hsa-mir-197-3p	MIMAT0000227	SOD2	6648	PAR-CLIP	24398324|22012620	Unspecified
hsa-mir-197-3p	MIMAT0000227	SOX11	6664	PAR-CLIP	23708386|23446348|20371350	Unspecified
hsa-mir-197-3p	MIMAT0000227	SS18	6760	PAR-CLIP	21572407	Unspecified
hsa-mir-197-3p	MIMAT0000227	NEK4	6787	Microarray	16822819	Unspecified
hsa-mir-197-3p	MIMAT0000227	STRN	6801	CLASH	23622248	Unspecified
hsa-mir-197-3p	MIMAT0000227	TADA2A	6871	PAR-CLIP	22012620	Unspecified
hsa-mir-197-3p	MIMAT0000227	TAF4B	6875	Microarray	16822819	Unspecified
hsa-mir-197-3p	MIMAT0000227	ZNF354A	6940	CLASH	23622248	Unspecified
hsa-mir-197-3p	MIMAT0000227	TCOF1	6949	CLASH	23622248	Unspecified
hsa-mir-197-3p	MIMAT0000227	TERT	7015	PAR-CLIP	22012620|20371350	Unspecified
hsa-mir-197-3p	MIMAT0000227	TFDP2	7029	HITS-CLIP//PAR-CLIP	21572407|23313552	Unspecified
hsa-mir-197-3p	MIMAT0000227	KLF10	7071	Microarray	16822819	Unspecified
hsa-mir-197-3p	MIMAT0000227	TIAL1	7073	HITS-CLIP	23824327	Unspecified
hsa-mir-197-3p	MIMAT0000227	TMF1	7110	PAR-CLIP	22012620	Unspecified
hsa-mir-197-3p	MIMAT0000227	TMSB4X	7114	HITS-CLIP	19536157	Unspecified
hsa-mir-197-3p	MIMAT0000227	TSPYL1	7259	Microarray	16822819	Unspecified
hsa-mir-197-3p	MIMAT0000227	TYRO3	7301	HITS-CLIP	23313552	Unspecified
hsa-mir-197-3p	MIMAT0000227	UMPS	7372	Microarray	16822819	Unspecified
hsa-mir-197-3p	MIMAT0000227	UQCRB	7381	HITS-CLIP	23824327	Unspecified
hsa-mir-197-3p	MIMAT0000227	VDAC1	7416	CLASH	23622248	Unspecified
hsa-mir-197-3p	MIMAT0000227	EIF4H	7458	CLASH	23622248	Unspecified
hsa-mir-197-3p	MIMAT0000227	CNBP	7555	HITS-CLIP	23313552	Unspecified
hsa-mir-197-3p	MIMAT0000227	ZNF708	7562	HITS-CLIP	23824327	Unspecified
hsa-mir-197-3p	MIMAT0000227	ZNF70	7621	HITS-CLIP	23313552	Unspecified
hsa-mir-197-3p	MIMAT0000227	ZNF175	7728	Microarray	16822819	Unspecified
hsa-mir-197-3p	MIMAT0000227	ZNF208	7757	Microarray	16822819	Unspecified
hsa-mir-197-3p	MIMAT0000227	ALMS1	7840	Microarray	16822819	Unspecified
hsa-mir-197-3p	MIMAT0000227	ALX1	8092	PAR-CLIP	22012620|20371350|27292025	Unspecified
hsa-mir-197-3p	MIMAT0000227	GAN	8139	HITS-CLIP	23824327	Unspecified
hsa-mir-197-3p	MIMAT0000227	CLPP	8192	PAR-CLIP	21572407	Unspecified
hsa-mir-197-3p	MIMAT0000227	DYRK2	8445	CLASH	23622248	Unspecified
hsa-mir-197-3p	MIMAT0000227	MMP23A	8511	Microarray	16822819	Unspecified
hsa-mir-197-3p	MIMAT0000227	CDK10	8558	Microarray	16822819	Unspecified
hsa-mir-197-3p	MIMAT0000227	RUVBL1	8607	CLASH	23622248	Unspecified
hsa-mir-197-3p	MIMAT0000227	USO1	8615	Microarray	16822819	Unspecified
hsa-mir-197-3p	MIMAT0000227	ABCC3	8714	Microarray	16822819	Unspecified
hsa-mir-197-3p	MIMAT0000227	CDKL1	8814	HITS-CLIP	23824327	Unspecified
hsa-mir-197-3p	MIMAT0000227	GMPS	8833	PAR-CLIP	23446348|21572407	Unspecified
hsa-mir-197-3p	MIMAT0000227	IER3	8870	Microarray	16822819	Unspecified
hsa-mir-197-3p	MIMAT0000227	RPL14	9045	HITS-CLIP	27418678	Unspecified
hsa-mir-197-3p	MIMAT0000227	SLC16A5	9121	HITS-CLIP	19536157	Unspecified
hsa-mir-197-3p	MIMAT0000227	SYNGR1	9145	PAR-CLIP	22012620	Unspecified
hsa-mir-197-3p	MIMAT0000227	CPNE6	9362	Microarray	16822819	Unspecified
hsa-mir-197-3p	MIMAT0000227	RAB28	9364	Microarray	16822819	Unspecified
hsa-mir-197-3p	MIMAT0000227	LIPG	9388	HITS-CLIP	23824327	Unspecified
hsa-mir-197-3p	MIMAT0000227	GSTO1	9446	CLASH	23622248	Unspecified
hsa-mir-197-3p	MIMAT0000227	AKAP6	9472	HITS-CLIP	23313552	Unspecified
hsa-mir-197-3p	MIMAT0000227	THEMIS2	9473	Microarray	16822819	Unspecified
hsa-mir-197-3p	MIMAT0000227	GNA14	9630	HITS-CLIP	23824327	Unspecified
hsa-mir-197-3p	MIMAT0000227	KIAA0586	9786	HITS-CLIP	23824327	Unspecified
hsa-mir-197-3p	MIMAT0000227	MAML1	9794	CLASH	23622248	Unspecified
hsa-mir-197-3p	MIMAT0000227	SPATA2	9825	HITS-CLIP	23313552	Unspecified
hsa-mir-197-3p	MIMAT0000227	MED24	9862	CLASH	23622248	Unspecified
hsa-mir-197-3p	MIMAT0000227	ZBTB40	9923	PAR-CLIP	22291592	Unspecified
hsa-mir-197-3p	MIMAT0000227	PTBP3	9991	CLASH	23622248	Unspecified
hsa-mir-197-3p	MIMAT0000227	GNE	10020	HITS-CLIP	23824327	Unspecified
hsa-mir-197-3p	MIMAT0000227	MED16	10025	Microarray	16822819	Unspecified
hsa-mir-197-3p	MIMAT0000227	UBA2	10054	PAR-CLIP	23446348	Unspecified
hsa-mir-197-3p	MIMAT0000227	TSPAN3	10099	CLASH//Microarray//qRT-PCR	16822819|23622248|28418912	Unspecified
hsa-mir-197-3p	MIMAT0000227	HIPK3	10114	PAR-CLIP	20371350	Unspecified
hsa-mir-197-3p	MIMAT0000227	TRAP1	10131	CLASH	23622248	Unspecified
hsa-mir-197-3p	MIMAT0000227	G3BP1	10146	CLASH	23622248	Unspecified
hsa-mir-197-3p	MIMAT0000227	WASF2	10163	PAR-CLIP	26701625	Unspecified
hsa-mir-197-3p	MIMAT0000227	PLIN3	10226	HITS-CLIP	23824327	Unspecified
hsa-mir-197-3p	MIMAT0000227	HNRNPR	10236	HITS-CLIP	23824327	Unspecified
hsa-mir-197-3p	MIMAT0000227	DLC1	10395	PAR-CLIP	20371350	Unspecified
hsa-mir-197-3p	MIMAT0000227	LYPLA1	10434	HITS-CLIP	23824327	Unspecified
hsa-mir-197-3p	MIMAT0000227	SEMA6B	10501	PAR-CLIP	26701625	Unspecified
hsa-mir-197-3p	MIMAT0000227	AGR2	10551	Microarray	16822819	Unspecified
hsa-mir-197-3p	MIMAT0000227	GMEB1	10691	HITS-CLIP	23824327	Unspecified
hsa-mir-197-3p	MIMAT0000227	HBS1L	10767	HITS-CLIP	23313552	Unspecified
hsa-mir-197-3p	MIMAT0000227	ZNF274	10782	HITS-CLIP	23824327	Unspecified
hsa-mir-197-3p	MIMAT0000227	SEC24A	10802	HITS-CLIP	19536157	Unspecified
hsa-mir-197-3p	MIMAT0000227	SRCAP	10847	CLASH	23622248	Unspecified
hsa-mir-197-3p	MIMAT0000227	JTB	10899	CLASH	23622248	Unspecified
hsa-mir-197-3p	MIMAT0000227	RAB31	11031	HITS-CLIP	19536157	Unspecified
hsa-mir-197-3p	MIMAT0000227	PTPRT	11122	HITS-CLIP	23824327	Unspecified
hsa-mir-197-3p	MIMAT0000227	POLR3A	11128	HITS-CLIP	23824327	Unspecified
hsa-mir-197-3p	MIMAT0000227	NUDT3	11165	PAR-CLIP	23446348	Unspecified
hsa-mir-197-3p	MIMAT0000227	WDR6	11180	Microarray	16822819	Unspecified
hsa-mir-197-3p	MIMAT0000227	DDX19B	11269	PAR-CLIP	23446348	Unspecified
hsa-mir-197-3p	MIMAT0000227	TUSC2	11334	Luciferase reporter assay//Next Generation Sequencing (NGS)//Western blot	19671678|27866223	Unspecified
hsa-mir-197-3p	MIMAT0000227	ADNP2	22850	HITS-CLIP	23313552	Unspecified
hsa-mir-197-3p	MIMAT0000227	CHSY1	22856	HITS-CLIP	19536157	Unspecified
hsa-mir-197-3p	MIMAT0000227	FOXJ3	22887	CLASH	23622248	Unspecified
hsa-mir-197-3p	MIMAT0000227	CEP152	22995	CLASH	23622248	Unspecified
hsa-mir-197-3p	MIMAT0000227	PDZRN3	23024	CLASH	23622248	Unspecified
hsa-mir-197-3p	MIMAT0000227	CLUAP1	23059	PAR-CLIP	23446348	Unspecified
hsa-mir-197-3p	MIMAT0000227	SETD1B	23067	CLASH	23622248	Unspecified
hsa-mir-197-3p	MIMAT0000227	KIF1B	23095	HITS-CLIP	23824327	Unspecified
hsa-mir-197-3p	MIMAT0000227	SPART	23111	CLASH	23622248	Unspecified
hsa-mir-197-3p	MIMAT0000227	TNRC6B	23112	HITS-CLIP	23313552	Unspecified
hsa-mir-197-3p	MIMAT0000227	PMPCA	23203	HITS-CLIP	19536157	Unspecified
hsa-mir-197-3p	MIMAT0000227	ZFR2	23217	PAR-CLIP	23446348	Unspecified
hsa-mir-197-3p	MIMAT0000227	ATP11A	23250	CLASH	23622248	Unspecified
hsa-mir-197-3p	MIMAT0000227	AGTPBP1	23287	PAR-CLIP	23446348	Unspecified
hsa-mir-197-3p	MIMAT0000227	ABCA6	23460	PAR-CLIP	23446348	Unspecified
hsa-mir-197-3p	MIMAT0000227	CBX5	23468	CLASH	23622248	Unspecified
hsa-mir-197-3p	MIMAT0000227	SPIDR	23514	HITS-CLIP	23824327	Unspecified
hsa-mir-197-3p	MIMAT0000227	MORC3	23515	CLASH	23622248	Unspecified
hsa-mir-197-3p	MIMAT0000227	RPL13A	23521	CLASH	23622248	Unspecified
hsa-mir-197-3p	MIMAT0000227	MKRN1	23608	CLASH	23622248	Unspecified
hsa-mir-197-3p	MIMAT0000227	STX12	23673	HITS-CLIP	23313552	Unspecified
hsa-mir-197-3p	MIMAT0000227	ZNF318	24149	CLASH	23622248	Unspecified
hsa-mir-197-3p	MIMAT0000227	BACE2	25825	HITS-CLIP	23824327|23313552	Unspecified
hsa-mir-197-3p	MIMAT0000227	PRKD2	25865	Microarray	16822819	Unspecified
hsa-mir-197-3p	MIMAT0000227	HEATR5A	25938	HITS-CLIP	23313552	Unspecified
hsa-mir-197-3p	MIMAT0000227	NGDN	25983	HITS-CLIP	23824327	Unspecified
hsa-mir-197-3p	MIMAT0000227	GORASP2	26003	Microarray	16822819	Unspecified
hsa-mir-197-3p	MIMAT0000227	CHTOP	26097	CLASH	23622248	Unspecified
hsa-mir-197-3p	MIMAT0000227	GAPVD1	26130	HITS-CLIP	23824327	Unspecified
hsa-mir-197-3p	MIMAT0000227	CNNM3	26505	HITS-CLIP	23313552	Unspecified
hsa-mir-197-3p	MIMAT0000227	CHIC2	26511	Microarray	16822819	Unspecified
hsa-mir-197-3p	MIMAT0000227	2001-08-01	26523	CLASH	23622248	Unspecified
hsa-mir-197-3p	MIMAT0000227	VPS41	27072	HITS-CLIP	23824327	Unspecified
hsa-mir-197-3p	MIMAT0000227	PALD1	27143	CLASH	23622248	Unspecified
hsa-mir-197-3p	MIMAT0000227	PDCD4	27250	CLASH	23622248	Unspecified
hsa-mir-197-3p	MIMAT0000227	PHPT1	29085	CLASH	23622248	Unspecified
hsa-mir-197-3p	MIMAT0000227	ORMDL2	29095	HITS-CLIP	23313552	Unspecified
hsa-mir-197-3p	MIMAT0000227	RBM15B	29890	CLASH	23622248	Unspecified
hsa-mir-197-3p	MIMAT0000227	CPSF1	29894	Microarray	16822819	Unspecified
hsa-mir-197-3p	MIMAT0000227	MRM2	29960	HITS-CLIP	19536157	Unspecified
hsa-mir-197-3p	MIMAT0000227	EHD2	30846	Microarray	16822819	Unspecified
hsa-mir-197-3p	MIMAT0000227	AK3	50808	CLASH	23622248	Unspecified
hsa-mir-197-3p	MIMAT0000227	TRAT1	50852	HITS-CLIP	23313552	Unspecified
hsa-mir-197-3p	MIMAT0000227	STMN3	50861	CLASH	23622248	Unspecified
hsa-mir-197-3p	MIMAT0000227	MRPS16	51021	CLASH	23622248	Unspecified
hsa-mir-197-3p	MIMAT0000227	WDPCP	51057	HITS-CLIP	23824327|23313552	Unspecified
hsa-mir-197-3p	MIMAT0000227	ADIPOR1	51094	CLASH	23622248	Unspecified
hsa-mir-197-3p	MIMAT0000227	RDH11	51109	PAR-CLIP	23446348	Unspecified
hsa-mir-197-3p	MIMAT0000227	IER3IP1	51124	HITS-CLIP	23313552	Unspecified
hsa-mir-197-3p	MIMAT0000227	IGF2-AS	51214	Microarray	16822819	Unspecified
hsa-mir-197-3p	MIMAT0000227	PHF20	51230	Microarray	16822819	Unspecified
hsa-mir-197-3p	MIMAT0000227	PIPOX	51268	Microarray	16822819	Unspecified
hsa-mir-197-3p	MIMAT0000227	TRPV2	51393	PAR-CLIP	23446348|22012620	Unspecified
hsa-mir-197-3p	MIMAT0000227	ISYNA1	51477	Microarray	16822819	Unspecified
hsa-mir-197-3p	MIMAT0000227	LARS	51520	HITS-CLIP	23313552	Unspecified
hsa-mir-197-3p	MIMAT0000227	TRMO	51531	PAR-CLIP	23446348	Unspecified
hsa-mir-197-3p	MIMAT0000227	GDE1	51573	HITS-CLIP	23824327	Unspecified
hsa-mir-197-3p	MIMAT0000227	MPP6	51678	CLASH	23622248	Unspecified
hsa-mir-197-3p	MIMAT0000227	PHAX	51808	HITS-CLIP//PAR-CLIP	23446348|20371350|23824327	Unspecified
hsa-mir-197-3p	MIMAT0000227	CYCS	54205	HITS-CLIP	23824327	Unspecified
hsa-mir-197-3p	MIMAT0000227	RBM27	54439	HITS-CLIP	23824327	Unspecified
hsa-mir-197-3p	MIMAT0000227	DGCR8	54487	CLASH	23622248	Unspecified
hsa-mir-197-3p	MIMAT0000227	MINDY2	54629	HITS-CLIP	23824327	Unspecified
hsa-mir-197-3p	MIMAT0000227	GPN2	54707	PAR-CLIP	23446348	Unspecified
hsa-mir-197-3p	MIMAT0000227	PGPEP1	54858	PAR-CLIP	23446348	Unspecified
hsa-mir-197-3p	MIMAT0000227	DPP8	54878	HITS-CLIP	23824327	Unspecified
hsa-mir-197-3p	MIMAT0000227	CYP2W1	54905	HITS-CLIP	23824327	Unspecified
hsa-mir-197-3p	MIMAT0000227	MRPS10	55173	HITS-CLIP	27418678	Unspecified
hsa-mir-197-3p	MIMAT0000227	RAVER2	55225	PAR-CLIP	22012620|20371350|27292025	Unspecified
hsa-mir-197-3p	MIMAT0000227	RBM41	55285	PAR-CLIP	20371350	Unspecified
hsa-mir-197-3p	MIMAT0000227	UEVLD	55293	HITS-CLIP	23824327	Unspecified
hsa-mir-197-3p	MIMAT0000227	FBXW7	55294	Microarray	16822819	Unspecified
hsa-mir-197-3p	MIMAT0000227	YOD1	55432	PAR-CLIP	22012620	Unspecified
hsa-mir-197-3p	MIMAT0000227	MIOX	55586	HITS-CLIP	23824327|23313552	Unspecified
hsa-mir-197-3p	MIMAT0000227	NSUN5	55695	Immunohistochemistry//In situ hybridization//Luciferase reporter assay//Western blot	23139153	Unspecified
hsa-mir-197-3p	MIMAT0000227	IARS2	55699	CLASH	23622248	Unspecified
hsa-mir-197-3p	MIMAT0000227	IPO9	55705	HITS-CLIP	23824327	Unspecified
hsa-mir-197-3p	MIMAT0000227	FOXJ2	55810	Luciferase reporter assay//Microarray//qRT-PCR//Western blot	25451482	Unspecified
hsa-mir-197-3p	MIMAT0000227	UTP6	55813	HITS-CLIP	23824327	Unspecified
hsa-mir-197-3p	MIMAT0000227	CENPJ	55835	HITS-CLIP	19536157	Unspecified
hsa-mir-197-3p	MIMAT0000227	ZNF302	55900	Microarray	16822819	Unspecified
hsa-mir-197-3p	MIMAT0000227	ALG1	56052	PAR-CLIP	23446348	Unspecified
hsa-mir-197-3p	MIMAT0000227	LMOD3	56203	PAR-CLIP	23446348	Unspecified
hsa-mir-197-3p	MIMAT0000227	TMX4	56255	CLASH	23622248	Unspecified
hsa-mir-197-3p	MIMAT0000227	TULP4	56995	HITS-CLIP	28735896	Unspecified
hsa-mir-197-3p	MIMAT0000227	TAOK1	57551	HITS-CLIP	23824327	Unspecified
hsa-mir-197-3p	MIMAT0000227	KIAA1456	57604	HITS-CLIP	23706177	Unspecified
hsa-mir-197-3p	MIMAT0000227	TRAPPC1	58485	CLASH	23622248	Unspecified
hsa-mir-197-3p	MIMAT0000227	CACNG8	59283	HITS-CLIP	23313552	Unspecified
hsa-mir-197-3p	MIMAT0000227	CCDC90B	60492	HITS-CLIP	23313552	Unspecified
hsa-mir-197-3p	MIMAT0000227	PDF	64146	HITS-CLIP	23824327	Unspecified
hsa-mir-197-3p	MIMAT0000227	SUDS3	64426	CLASH	23622248	Unspecified
hsa-mir-197-3p	MIMAT0000227	PLEKHG2	64857	CLASH//PAR-CLIP	23622248|22012620	Unspecified
hsa-mir-197-3p	MIMAT0000227	METTL4	64863	CLASH	23622248	Unspecified
hsa-mir-197-3p	MIMAT0000227	RSRC2	65117	CLASH	23622248	Unspecified
hsa-mir-197-3p	MIMAT0000227	WNK1	65125	CLASH//qRT-PCR	23622248|28178938	Unspecified
hsa-mir-197-3p	MIMAT0000227	ZNF747	65988	PAR-CLIP	27292025	Unspecified
hsa-mir-197-3p	MIMAT0000227	TSEN34	79042	CLASH	23622248	Unspecified
hsa-mir-197-3p	MIMAT0000227	PPDPF	79144	HITS-CLIP	23824327	Unspecified
hsa-mir-197-3p	MIMAT0000227	TTPAL	79183	HITS-CLIP	23824327	Unspecified
hsa-mir-197-3p	MIMAT0000227	CDC73	79577	HITS-CLIP	23824327	Unspecified
hsa-mir-197-3p	MIMAT0000227	ZYG11B	79699	HITS-CLIP	23824327	Unspecified
hsa-mir-197-3p	MIMAT0000227	CXorf36	79742	PAR-CLIP	23446348	Unspecified
hsa-mir-197-3p	MIMAT0000227	C1orf115	79762	CLASH	23622248	Unspecified
hsa-mir-197-3p	MIMAT0000227	C12orf49	79794	PAR-CLIP	23446348|20371350	Unspecified
hsa-mir-197-3p	MIMAT0000227	ZMYM1	79830	HITS-CLIP	23824327	Unspecified
hsa-mir-197-3p	MIMAT0000227	SNX22	79856	HITS-CLIP	24906430	Unspecified
hsa-mir-197-3p	MIMAT0000227	SLC35E1	79939	HITS-CLIP	23313552	Unspecified
hsa-mir-197-3p	MIMAT0000227	PHC3	80012	PAR-CLIP	23446348|21572407	Unspecified
hsa-mir-197-3p	MIMAT0000227	ABHD18	80167	HITS-CLIP	23313552	Unspecified
hsa-mir-197-3p	MIMAT0000227	NAA50	80218	PAR-CLIP	23446348	Unspecified
hsa-mir-197-3p	MIMAT0000227	NUBPL	80224	HITS-CLIP	23824327	Unspecified
hsa-mir-197-3p	MIMAT0000227	ORAI2	80228	PAR-CLIP	23446348	Unspecified
hsa-mir-197-3p	MIMAT0000227	PNPLA3	80339	PAR-CLIP	23446348	Unspecified
hsa-mir-197-3p	MIMAT0000227	TSPAN14	81619	HITS-CLIP	23824327	Unspecified
hsa-mir-197-3p	MIMAT0000227	ZMIZ2	83637	HITS-CLIP//PAR-CLIP	23446348|23824327	Unspecified
hsa-mir-197-3p	MIMAT0000227	CRISPLD2	83716	HITS-CLIP	24906430	Unspecified
hsa-mir-197-3p	MIMAT0000227	RBM4B	83759	PAR-CLIP	23446348	Unspecified
hsa-mir-197-3p	MIMAT0000227	KREMEN1	83999	HITS-CLIP	23824327	Unspecified
hsa-mir-197-3p	MIMAT0000227	ANTXR1	84168	HITS-CLIP	23824327	Unspecified
hsa-mir-197-3p	MIMAT0000227	YIPF4	84272	HITS-CLIP	23824327	Unspecified
hsa-mir-197-3p	MIMAT0000227	NOA1	84273	CLASH	23622248	Unspecified
hsa-mir-197-3p	MIMAT0000227	LZIC	84328	HITS-CLIP	23824327	Unspecified
hsa-mir-197-3p	MIMAT0000227	FRMPD3	84443	HITS-CLIP	19536157	Unspecified
hsa-mir-197-3p	MIMAT0000227	RNFT2	84900	CLASH	23622248	Unspecified
hsa-mir-197-3p	MIMAT0000227	UTP4	84916	HITS-CLIP//PAR-CLIP	24398324|23446348|22012620|21572407|20371350	Unspecified
hsa-mir-197-3p	MIMAT0000227	CEP19	84984	PAR-CLIP	23446348	Unspecified
hsa-mir-197-3p	MIMAT0000227	NKD2	85409	PAR-CLIP	22291592	Unspecified
hsa-mir-197-3p	MIMAT0000227	RRP36	88745	HITS-CLIP	23824327	Unspecified
hsa-mir-197-3p	MIMAT0000227	KIR3DX1	90011	HITS-CLIP	23824327	Unspecified
hsa-mir-197-3p	MIMAT0000227	ZNF551	90233	HITS-CLIP	23824327	Unspecified
hsa-mir-197-3p	MIMAT0000227	ZNF616	90317	HITS-CLIP	23824327	Unspecified
hsa-mir-197-3p	MIMAT0000227	BMF	90427	Flow//Luciferase reporter assay//qRT-PCR	24488097	Unspecified
hsa-mir-197-3p	MIMAT0000227	MYOZ3	91977	PAR-CLIP	23708386	Unspecified
hsa-mir-197-3p	MIMAT0000227	INTS4	92105	CLASH	23622248	Unspecified
hsa-mir-197-3p	MIMAT0000227	ZFAND4	93550	HITS-CLIP	19536157	Unspecified
hsa-mir-197-3p	MIMAT0000227	ZNF101	94039	HITS-CLIP	23824327|23313552|27418678	Unspecified
hsa-mir-197-3p	MIMAT0000227	ORMDL3	94103	PAR-CLIP	22012620	Unspecified
hsa-mir-197-3p	MIMAT0000227	MB21D1	115004	PAR-CLIP	21572407|27292025	Unspecified
hsa-mir-197-3p	MIMAT0000227	FAM46B	115572	HITS-CLIP	23824327	Unspecified
hsa-mir-197-3p	MIMAT0000227	LRRC58	116064	PAR-CLIP	23446348|21572407|20371350	Unspecified
hsa-mir-197-3p	MIMAT0000227	NUS1	116150	CLASH	23622248	Unspecified
hsa-mir-197-3p	MIMAT0000227	BORCS7	119032	HITS-CLIP	23824327	Unspecified
hsa-mir-197-3p	MIMAT0000227	FGD4	121512	HITS-CLIP	19536157	Unspecified
hsa-mir-197-3p	MIMAT0000227	SPPL3	121665	HITS-CLIP	23824327	Unspecified
hsa-mir-197-3p	MIMAT0000227	TTC8	123016	CLASH	23622248	Unspecified
hsa-mir-197-3p	MIMAT0000227	ZNF813	126017	HITS-CLIP	23824327	Unspecified
hsa-mir-197-3p	MIMAT0000227	C19orf47	126526	HITS-CLIP	27418678	Unspecified
hsa-mir-197-3p	MIMAT0000227	SHE	126669	HITS-CLIP	23824327	Unspecified
hsa-mir-197-3p	MIMAT0000227	TANGO2	128989	HITS-CLIP	23313552	Unspecified
hsa-mir-197-3p	MIMAT0000227	ICA1L	130026	HITS-CLIP	23824327	Unspecified
hsa-mir-197-3p	MIMAT0000227	DCBLD2	131566	Microarray	16822819	Unspecified
hsa-mir-197-3p	MIMAT0000227	CMBL	134147	PAR-CLIP	22012620	Unspecified
hsa-mir-197-3p	MIMAT0000227	OTUD6A	139562	PAR-CLIP	23446348	Unspecified
hsa-mir-197-3p	MIMAT0000227	CTCFL	140690	HITS-CLIP	23824327	Unspecified
hsa-mir-197-3p	MIMAT0000227	SMCR8	140775	HITS-CLIP	23824327	Unspecified
hsa-mir-197-3p	MIMAT0000227	SAMD8	142891	PAR-CLIP	23446348	Unspecified
hsa-mir-197-3p	MIMAT0000227	EIF5AL1	143244	PAR-CLIP	27292025	Unspecified
hsa-mir-197-3p	MIMAT0000227	ZNF417	147687	HITS-CLIP//PAR-CLIP	21572407|23824327	Unspecified
hsa-mir-197-3p	MIMAT0000227	ZNF784	147808	HITS-CLIP//PAR-CLIP	23592263|20371350|23706177	Unspecified
hsa-mir-197-3p	MIMAT0000227	MANEAL	149175	PAR-CLIP	23446348	Unspecified
hsa-mir-197-3p	MIMAT0000227	PDIK1L	149420	HITS-CLIP	19536157	Unspecified
hsa-mir-197-3p	MIMAT0000227	GDF7	151449	CLASH	23622248	Unspecified
hsa-mir-197-3p	MIMAT0000227	KIAA1958	158405	HITS-CLIP	23824327	Unspecified
hsa-mir-197-3p	MIMAT0000227	GPR156	165829	HITS-CLIP	23824327|23313552	Unspecified
hsa-mir-197-3p	MIMAT0000227	COL22A1	169044	HITS-CLIP	23824327	Unspecified
hsa-mir-197-3p	MIMAT0000227	ZNF384	171017	HITS-CLIP	23824327	Unspecified
hsa-mir-197-3p	MIMAT0000227	ZNF584	201514	PAR-CLIP	23446348|21572407	Unspecified
hsa-mir-197-3p	MIMAT0000227	DENND6A	201627	HITS-CLIP	23824327	Unspecified
hsa-mir-197-3p	MIMAT0000227	TMEM154	201799	HITS-CLIP//PAR-CLIP	23446348|21572407	Unspecified
hsa-mir-197-3p	MIMAT0000227	TMEM192	201931	HITS-CLIP	23824327	Unspecified
hsa-mir-197-3p	MIMAT0000227	ATAD3C	219293	HITS-CLIP	27418678	Unspecified
hsa-mir-197-3p	MIMAT0000227	CYB561A3	220002	HITS-CLIP	23824327	Unspecified
hsa-mir-197-3p	MIMAT0000227	RSBN1L	222194	HITS-CLIP	23824327	Unspecified
hsa-mir-197-3p	MIMAT0000227	FBXL13	222235	PAR-CLIP	23446348|20371350	Unspecified
hsa-mir-197-3p	MIMAT0000227	MSRB3	253827	HITS-CLIP	23824327	Unspecified
hsa-mir-197-3p	MIMAT0000227	UBN2	254048	HITS-CLIP	23824327	Unspecified
hsa-mir-197-3p	MIMAT0000227	STEAP2	261729	CLASH	23622248	Unspecified
hsa-mir-197-3p	MIMAT0000227	HARBI1	283254	HITS-CLIP	23824327	Unspecified
hsa-mir-197-3p	MIMAT0000227	ZDHHC22	283576	HITS-CLIP	23824327	Unspecified
hsa-mir-197-3p	MIMAT0000227	SSC5D	284297	PAR-CLIP	23446348|22012620|20371350	Unspecified
hsa-mir-197-3p	MIMAT0000227	NKPD1	284353	HITS-CLIP	19536157	Unspecified
hsa-mir-197-3p	MIMAT0000227	ACTL9	284382	CLASH	23622248	Unspecified
hsa-mir-197-3p	MIMAT0000227	OVCH2	341277	CLASH	23622248	Unspecified
hsa-mir-197-3p	MIMAT0000227	ZNF677	342926	HITS-CLIP	23824327	Unspecified
hsa-mir-197-3p	MIMAT0000227	LRIT3	345193	PAR-CLIP	22100165	Unspecified
hsa-mir-197-3p	MIMAT0000227	GSTK1	373156	PAR-CLIP	23446348	Unspecified
hsa-mir-197-3p	MIMAT0000227	CLEC17A	388512	HITS-CLIP	23824327	Unspecified
hsa-mir-197-3p	MIMAT0000227	ZNF324B	388569	HITS-CLIP	23824327	Unspecified
hsa-mir-197-3p	MIMAT0000227	C2orf68	388969	HITS-CLIP	23824327	Unspecified
hsa-mir-197-3p	MIMAT0000227	IYD	389434	HITS-CLIP	23313552	Unspecified
hsa-mir-197-3p	MIMAT0000227	ZNF793	390927	HITS-CLIP	23824327	Unspecified
hsa-mir-197-3p	MIMAT0000227	HACD4	401494	PAR-CLIP	23446348|21572407	Unspecified
hsa-mir-197-3p	MIMAT0000227	TRIM72	493829	PAR-CLIP	23446348	Unspecified
hsa-mir-197-3p	MIMAT0000227	ARGFX	503582	HITS-CLIP	27418678	Unspecified
hsa-mir-197-3p	MIMAT0000227	RNF222	643904	PAR-CLIP	22012620	Unspecified
hsa-mir-197-3p	MIMAT0000227	C6orf132	647024	HITS-CLIP	23824327	Unspecified
hsa-mir-197-3p	MIMAT0000227	DNLZ	728489	CLASH	23622248	Unspecified
hsa-mir-197-3p	MIMAT0000227	MORN2	729967	CLASH	23622248	Unspecified
hsa-mir-197-3p	MIMAT0000227	SHISA9	729993	PAR-CLIP	23446348	Unspecified
hsa-mir-197-3p	MIMAT0000227	NEMP2	100131211	PAR-CLIP	26701625	Unspecified
hsa-mir-197-3p	MIMAT0000227	MICA	100507436	HITS-CLIP	23824327	Unspecified
hsa-mir-148a-3p	MIMAT0000243	ACVR1	90	Luciferase reporter assay//qRT-PCR	22408438|25271001	Unspecified
hsa-mir-148a-3p	MIMAT0000243	ADARB1	104	Sequencing	20371350	Unspecified
hsa-mir-148a-3p	MIMAT0000243	ALCAM	214	Luciferase reporter assay//qRT-PCR//Western blot	28063929	Unspecified
hsa-mir-148a-3p	MIMAT0000243	AMELX	265	CLASH	23622248	Unspecified
hsa-mir-148a-3p	MIMAT0000243	APC	324	CLASH	23622248	Unspecified
hsa-mir-148a-3p	MIMAT0000243	APLP2	334	PAR-CLIP	26701625	Unspecified
hsa-mir-148a-3p	MIMAT0000243	BAX	581	Luciferase reporter assay//qRT-PCR//Western blot	27261578	Unspecified
hsa-mir-148a-3p	MIMAT0000243	BCL2	596	Luciferase reporter assay	21455217	Unspecified
hsa-mir-148a-3p	MIMAT0000243	BMP3	651	PAR-CLIP	21572407	Unspecified
hsa-mir-148a-3p	MIMAT0000243	RUNX3	864	qRT-PCR//Western blot	23549984	Unspecified
hsa-mir-148a-3p	MIMAT0000243	CCKBR	887	Luciferase reporter assay//Microarray//qRT-PCR//Western blot	21168126|23975374|20422307|27518872	Unspecified
hsa-mir-148a-3p	MIMAT0000243	CCNA2	890	PAR-CLIP	23592263|21572407|20371350	Unspecified
hsa-mir-148a-3p	MIMAT0000243	CCT6A	908	PAR-CLIP	21572407	Unspecified
hsa-mir-148a-3p	MIMAT0000243	CDC25B	994	Reporter assay//Western blot	21709669	Unspecified
hsa-mir-148a-3p	MIMAT0000243	CDKN1A	1026	PAR-CLIP	26701625	Unspecified
hsa-mir-148a-3p	MIMAT0000243	CDKN1B	1027	In situ hybridization//Luciferase reporter assay//Northern blot//PAR-CLIP//Western blot	21552422|23592263|21572407|27842905	Unspecified
hsa-mir-148a-3p	MIMAT0000243	CEBPG	1054	PAR-CLIP	20371350	Unspecified
hsa-mir-148a-3p	MIMAT0000243	KLF6	1316	PAR-CLIP	23592263	Unspecified
hsa-mir-148a-3p	MIMAT0000243	CSNK2A1	1457	PAR-CLIP	26701625	Unspecified
hsa-mir-148a-3p	MIMAT0000243	DDX6	1656	PAR-CLIP	23592263|26701625	Unspecified
hsa-mir-148a-3p	MIMAT0000243	DNMT1	1786	Flow//Luciferase reporter assay//qRT-PCR//Western blot	20146264|20483747|22167392|24515776|24714841|26872375|27859417	Unspecified
hsa-mir-148a-3p	MIMAT0000243	DNMT3B	1789	GFP reporter assay//Microarray//qRT-PCR//Western blot	18367714|19435428	Unspecified
hsa-mir-148a-3p	MIMAT0000243	ARID3A	1820	PAR-CLIP	23592263	Unspecified
hsa-mir-148a-3p	MIMAT0000243	DYRK1A	1859	Sequencing	20371350	Unspecified
hsa-mir-148a-3p	MIMAT0000243	S1PR1	1901	Immunohistochemistry//Luciferase reporter assay//qRT-PCR//Western blot	24798342|25574238|26004261	Unspecified
hsa-mir-148a-3p	MIMAT0000243	GAS1	2619	PAR-CLIP//Sequencing	20371350|23446348|21572407	Unspecified
hsa-mir-148a-3p	MIMAT0000243	PDIA3	2923	Luciferase reporter assay//qRT-PCR//Western blot	26004124	Unspecified
hsa-mir-148a-3p	MIMAT0000243	HCCS	3052	PAR-CLIP//Sequencing	20371350|27292025	Unspecified
hsa-mir-148a-3p	MIMAT0000243	HLA-A	3105	PAR-CLIP	23592263|26701625	Unspecified
hsa-mir-148a-3p	MIMAT0000243	HLA-C	3107	PAR-CLIP	23592263|26701625	Unspecified
hsa-mir-148a-3p	MIMAT0000243	HLA-G	3135	Luciferase reporter assay	17847008	Unspecified
hsa-mir-148a-3p	MIMAT0000243	HMGB1	3146	CLASH	23622248	Unspecified
hsa-mir-148a-3p	MIMAT0000243	HOXC8	3224	Sequencing	20371350	Unspecified
hsa-mir-148a-3p	MIMAT0000243	HSPA4	3308	CLASH	23622248	Unspecified
hsa-mir-148a-3p	MIMAT0000243	HSP90AA1	3320	PAR-CLIP	21572407	Unspecified
hsa-mir-148a-3p	MIMAT0000243	IGFBP5	3488	PAR-CLIP	20371350	Unspecified
hsa-mir-148a-3p	MIMAT0000243	IKBKB	3551	Luciferase reporter assay//Microarray//Next Generation Sequencing (NGS)//qRT-PCR//Western blot	25630970	Unspecified
hsa-mir-148a-3p	MIMAT0000243	IRS1	3667	Luciferase reporter assay//Western blot	22935141	Unspecified
hsa-mir-148a-3p	MIMAT0000243	ITGA5	3678	Luciferase reporter assay//Microarray//qRT-PCR	21703006	Unspecified
hsa-mir-148a-3p	MIMAT0000243	ITGB8	3696	Luciferase reporter assay//Microarray//PAR-CLIP//qRT-PCR	21703006|23592263	Unspecified
hsa-mir-148a-3p	MIMAT0000243	JARID2	3720	HITS-CLIP	23313552	Unspecified
hsa-mir-148a-3p	MIMAT0000243	KPNA4	3840	HITS-CLIP//PAR-CLIP	23446348|21572407	Unspecified
hsa-mir-148a-3p	MIMAT0000243	LBR	3930	Sequencing	20371350	Unspecified
hsa-mir-148a-3p	MIMAT0000243	LDLR	3949	PAR-CLIP	27292025	Unspecified
hsa-mir-148a-3p	MIMAT0000243	ABLIM1	3983	HITS-CLIP	23824327|27418678	Unspecified
hsa-mir-148a-3p	MIMAT0000243	LNPEP	4012	PAR-CLIP	23446348|20371350	Unspecified
hsa-mir-148a-3p	MIMAT0000243	SMAD2	4087	Flow//Immunofluorescence//Immunohistochemistry//Luciferase reporter assay//qRT-PCR//Western blot	23873106|26983401|26106521|25980823	Unspecified
hsa-mir-148a-3p	MIMAT0000243	MAP3K4	4216	CLASH//Luciferase reporter assay//qRT-PCR//Western blot	23622248|26253263	Unspecified
hsa-mir-148a-3p	MIMAT0000243	MET	4233	Immunoblot//Immunofluorescence//Immunohistochemistry//Luciferase reporter assay//qRT-PCR//Western blot	24013226	Unspecified
hsa-mir-148a-3p	MIMAT0000243	MAP3K9	4293	Luciferase reporter assay//PAR-CLIP//qRT-PCR//Western blot	23592263|26253263	Unspecified
hsa-mir-148a-3p	MIMAT0000243	MMP7	4316	In situ hybridization//Luciferase reporter assay//Microarray//qRT-PCR//Western blot	24283384	Unspecified
hsa-mir-148a-3p	MIMAT0000243	MYC	4609	Immunoblot//Microarray//qRT-PCR	23389829	Unspecified
hsa-mir-148a-3p	MIMAT0000243	NONO	4841	CLASH	23622248	Unspecified
hsa-mir-148a-3p	MIMAT0000243	CNOT4	4850	PAR-CLIP	23592263|21572407|20371350|27292025	Unspecified
hsa-mir-148a-3p	MIMAT0000243	NPTX1	4884	PAR-CLIP	20371350	Unspecified
hsa-mir-148a-3p	MIMAT0000243	OVOL1	5017	HITS-CLIP	19536157	Unspecified
hsa-mir-148a-3p	MIMAT0000243	FURIN	5045	PAR-CLIP	26701625	Unspecified
hsa-mir-148a-3p	MIMAT0000243	SERPINE1	5054	Luciferase reporter assay//Microarray//qRT-PCR	21703006	Unspecified
hsa-mir-148a-3p	MIMAT0000243	SLC25A3	5250	CLASH	23622248	Unspecified
hsa-mir-148a-3p	MIMAT0000243	PPARD	5467	PAR-CLIP	26701625	Unspecified
hsa-mir-148a-3p	MIMAT0000243	PRNP	5621	Sequencing	20371350	Unspecified
hsa-mir-148a-3p	MIMAT0000243	PSMD9	5715	Sequencing	20371350	Unspecified
hsa-mir-148a-3p	MIMAT0000243	PTPN4	5775	Sequencing	20371350	Unspecified
hsa-mir-148a-3p	MIMAT0000243	ROCK1	6093	Immunohistochemistry//Luciferase reporter assay//qRT-PCR//Western blot	21994419|23670799	Unspecified
hsa-mir-148a-3p	MIMAT0000243	RPS17	6218	CLASH	23622248	Unspecified
hsa-mir-148a-3p	MIMAT0000243	SLC2A3	6515	CLASH	23622248	Unspecified
hsa-mir-148a-3p	MIMAT0000243	SORD	6652	HITS-CLIP	23824327	Unspecified
hsa-mir-148a-3p	MIMAT0000243	SOS2	6655	HITS-CLIP	23824327	Unspecified
hsa-mir-148a-3p	MIMAT0000243	STAT3	6774	Luciferase reporter assay//qRT-PCR//Western blot	28280370	Unspecified
hsa-mir-148a-3p	MIMAT0000243	TGFB2	7042	Flow//Immunofluorescence//Luciferase reporter assay//qRT-PCR//Western blot	26983401	Unspecified
hsa-mir-148a-3p	MIMAT0000243	HSP90B1	7184	PAR-CLIP//Sequencing	20371350|26701625	Unspecified
hsa-mir-148a-3p	MIMAT0000243	UBE2D3	7323	PAR-CLIP	23446348	Unspecified
hsa-mir-148a-3p	MIMAT0000243	USP4	7375	Immunohistochemistry//Luciferase reporter assay//qRT-PCR//Western blot	24798342	Unspecified
hsa-mir-148a-3p	MIMAT0000243	VAV2	7410	Luciferase reporter assay//Microarray//qRT-PCR	21703006	Unspecified
hsa-mir-148a-3p	MIMAT0000243	WNT1	7471	Immunohistochemistry//In situ hybridization//Luciferase reporter assay//qRT-PCR//Western blot	28199399|26707142	Unspecified
hsa-mir-148a-3p	MIMAT0000243	WNT10B	7480	Luciferase reporter assay//Microarray//qRT-PCR//Western blot	22890324	Unspecified
hsa-mir-148a-3p	MIMAT0000243	WNT2B	7482	HITS-CLIP	23824327|19536157	Unspecified
hsa-mir-148a-3p	MIMAT0000243	YWHAB	7529	PAR-CLIP	23446348	Unspecified
hsa-mir-148a-3p	MIMAT0000243	FZD5	7855	PAR-CLIP	22012620	Unspecified
hsa-mir-148a-3p	MIMAT0000243	FXR1	8087	PAR-CLIP	26701625	Unspecified
hsa-mir-148a-3p	MIMAT0000243	ANP32A	8125	Sequencing	20371350	Unspecified
hsa-mir-148a-3p	MIMAT0000243	AKAP17A	8227	PAR-CLIP	22012620	Unspecified
hsa-mir-148a-3p	MIMAT0000243	DENR	8562	CLASH	23622248	Unspecified
hsa-mir-148a-3p	MIMAT0000243	STX16	8675	PAR-CLIP	23592263	Unspecified
hsa-mir-148a-3p	MIMAT0000243	NRP1	8829	Immunohistochemistry//Luciferase reporter assay//qRT-PCR//Western blot	26097868	Unspecified
hsa-mir-148a-3p	MIMAT0000243	NR1I2	8856	Luciferase reporter assay//qRT-PCR	18268015	Unspecified
hsa-mir-148a-3p	MIMAT0000243	APLN	8862	HITS-CLIP	28735896	Unspecified
hsa-mir-148a-3p	MIMAT0000243	WASL	8976	PAR-CLIP	23592263	Unspecified
hsa-mir-148a-3p	MIMAT0000243	RPS6KA4	8986	PAR-CLIP	23592263	Unspecified
hsa-mir-148a-3p	MIMAT0000243	GPRC5A	9052	PAR-CLIP	23592263|26701625	Unspecified
hsa-mir-148a-3p	MIMAT0000243	AURKB	9212	CLASH	23622248	Unspecified
hsa-mir-148a-3p	MIMAT0000243	RPS6KA5	9252	Luciferase reporter assay//qRT-PCR//Reporter assay//Western blot	20406806	Unspecified
hsa-mir-148a-3p	MIMAT0000243	S1PR2	9294	HITS-CLIP	23824327	Unspecified
hsa-mir-148a-3p	MIMAT0000243	QKI	9444	Luciferase reporter assay	25971746	Unspecified
hsa-mir-148a-3p	MIMAT0000243	SH3PXD2A	9644	PAR-CLIP	23592263	Unspecified
hsa-mir-148a-3p	MIMAT0000243	SECISBP2L	9728	PAR-CLIP//Sequencing	20371350|23592263|21572407|26701625|27292025	Unspecified
hsa-mir-148a-3p	MIMAT0000243	PHACTR2	9749	HITS-CLIP	23824327	Unspecified
hsa-mir-148a-3p	MIMAT0000243	MLEC	9761	PAR-CLIP	21572407|20371350	Unspecified
hsa-mir-148a-3p	MIMAT0000243	MAFB	9935	Luciferase reporter assay	23225151	Unspecified
hsa-mir-148a-3p	MIMAT0000243	BCL2L11	10018	Immunoblot//Luciferase reporter assay//qRT-PCR	24425048	Unspecified
hsa-mir-148a-3p	MIMAT0000243	STX6	10228	PAR-CLIP	23592263	Unspecified
hsa-mir-148a-3p	MIMAT0000243	SPRY2	10253	Sequencing	20371350	Unspecified
hsa-mir-148a-3p	MIMAT0000243	NDRG1	10397	PAR-CLIP	21572407	Unspecified
hsa-mir-148a-3p	MIMAT0000243	APPBP2	10513	CLASH	23622248	Unspecified
hsa-mir-148a-3p	MIMAT0000243	TXNIP	10628	PAR-CLIP	24398324|23446348	Unspecified
hsa-mir-148a-3p	MIMAT0000243	GNB5	10681	Sequencing	20371350	Unspecified
hsa-mir-148a-3p	MIMAT0000243	SLC12A7	10723	PAR-CLIP	22291592	Unspecified
hsa-mir-148a-3p	MIMAT0000243	RAB10	10890	Sequencing	20371350	Unspecified
hsa-mir-148a-3p	MIMAT0000243	MSL3	10943	CLASH	23622248	Unspecified
hsa-mir-148a-3p	MIMAT0000243	CCNI	10983	CLASH	23622248	Unspecified
hsa-mir-148a-3p	MIMAT0000243	KIF2C	11004	PAR-CLIP	23592263	Unspecified
hsa-mir-148a-3p	MIMAT0000243	DNAJB4	11080	Sequencing	20371350	Unspecified
hsa-mir-148a-3p	MIMAT0000243	RASSF8	11228	Sequencing	20371350	Unspecified
hsa-mir-148a-3p	MIMAT0000243	B4GALT7	11285	PAR-CLIP	23592263	Unspecified
hsa-mir-148a-3p	MIMAT0000243	CBX3	11335	Sequencing	20371350	Unspecified
hsa-mir-148a-3p	MIMAT0000243	PPP6R1	22870	PAR-CLIP	23592263|27292025	Unspecified
hsa-mir-148a-3p	MIMAT0000243	KIAA0907	22889	HITS-CLIP	23313552|21572407	Unspecified
hsa-mir-148a-3p	MIMAT0000243	BTBD3	22903	HITS-CLIP//PAR-CLIP//Sequencing	20371350|23592263|24398324|23446348|22012620|21572407|27292025	Unspecified
hsa-mir-148a-3p	MIMAT0000243	RALY	22913	PAR-CLIP	26701625	Unspecified
hsa-mir-148a-3p	MIMAT0000243	WDTC1	23038	CLASH	23622248	Unspecified
hsa-mir-148a-3p	MIMAT0000243	WAPL	23063	Sequencing	20371350	Unspecified
hsa-mir-148a-3p	MIMAT0000243	MYCBP2	23077	CLASH	23622248	Unspecified
hsa-mir-148a-3p	MIMAT0000243	CDK19	23097	PAR-CLIP//Sequencing	20371350|22100165	Unspecified
hsa-mir-148a-3p	MIMAT0000243	MRPS27	23107	PAR-CLIP	23592263	Unspecified
hsa-mir-148a-3p	MIMAT0000243	TNRC6B	23112	PAR-CLIP	23592263	Unspecified
hsa-mir-148a-3p	MIMAT0000243	GPATCH8	23131	Sequencing	20371350	Unspecified
hsa-mir-148a-3p	MIMAT0000243	KDM6B	23135	PAR-CLIP	27292025	Unspecified
hsa-mir-148a-3p	MIMAT0000243	ARL6IP1	23204	PAR-CLIP	27292025	Unspecified
hsa-mir-148a-3p	MIMAT0000243	DTX4	23220	HITS-CLIP	19536157	Unspecified
hsa-mir-148a-3p	MIMAT0000243	DICER1	23405	PAR-CLIP	23592263|21572407	Unspecified
hsa-mir-148a-3p	MIMAT0000243	ZFYVE26	23503	PAR-CLIP	23592263|22012620	Unspecified
hsa-mir-148a-3p	MIMAT0000243	POFUT1	23509	Sequencing	20371350	Unspecified
hsa-mir-148a-3p	MIMAT0000243	SNAPIN	23557	PAR-CLIP//Sequencing	20371350|23592263	Unspecified
hsa-mir-148a-3p	MIMAT0000243	DSTYK	25778	Sequencing	20371350	Unspecified
hsa-mir-148a-3p	MIMAT0000243	TTLL1	25809	PAR-CLIP	23592263	Unspecified
hsa-mir-148a-3p	MIMAT0000243	POC1A	25886	PAR-CLIP	23592263	Unspecified
hsa-mir-148a-3p	MIMAT0000243	PTPN23	25930	CLASH	23622248	Unspecified
hsa-mir-148a-3p	MIMAT0000243	VPS41	27072	CLASH	23622248	Unspecified
hsa-mir-148a-3p	MIMAT0000243	FOXP1	27086	HITS-CLIP	23824327	Unspecified
hsa-mir-148a-3p	MIMAT0000243	UQCRQ	27089	Sequencing	20371350	Unspecified
hsa-mir-148a-3p	MIMAT0000243	2002-08-01	27161	PAR-CLIP	24398324|21572407	Unspecified
hsa-mir-148a-3p	MIMAT0000243	TNRC6A	27327	PAR-CLIP//Sequencing	20371350|22012620	Unspecified
hsa-mir-148a-3p	MIMAT0000243	GOLIM4	27333	CLASH	23622248	Unspecified
hsa-mir-148a-3p	MIMAT0000243	TMEM14A	28978	Sequencing	20371350	Unspecified
hsa-mir-148a-3p	MIMAT0000243	YPEL1	29799	HITS-CLIP	19536157	Unspecified
hsa-mir-148a-3p	MIMAT0000243	BAZ2B	29994	PAR-CLIP	21572407	Unspecified
hsa-mir-148a-3p	MIMAT0000243	TMED7	51014	Luciferase reporter assay	21552422	Unspecified
hsa-mir-148a-3p	MIMAT0000243	GLRX5	51218	PAR-CLIP	21572407	Unspecified
hsa-mir-148a-3p	MIMAT0000243	ETV7	51513	PAR-CLIP	23592263	Unspecified
hsa-mir-148a-3p	MIMAT0000243	RAB14	51552	PAR-CLIP	23592263	Unspecified
hsa-mir-148a-3p	MIMAT0000243	MYO3A	53904	PAR-CLIP	22012620	Unspecified
hsa-mir-148a-3p	MIMAT0000243	CYCS	54205	Sequencing	20371350	Unspecified
hsa-mir-148a-3p	MIMAT0000243	ERRFI1	54206	Immunoblot//Luciferase reporter assay//qRT-PCR	24425048	Unspecified
hsa-mir-148a-3p	MIMAT0000243	SLC38A2	54407	PAR-CLIP	23592263|21572407	Unspecified
hsa-mir-148a-3p	MIMAT0000243	INO80	54617	Luciferase reporter assay//Western blot	27764804	Unspecified
hsa-mir-148a-3p	MIMAT0000243	OTUD4	54726	PAR-CLIP	20371350	Unspecified
hsa-mir-148a-3p	MIMAT0000243	RBM23	55147	PAR-CLIP	22012620	Unspecified
hsa-mir-148a-3p	MIMAT0000243	CEP55	55165	PAR-CLIP	21572407|20371350	Unspecified
hsa-mir-148a-3p	MIMAT0000243	ARL8B	55207	PAR-CLIP	23592263	Unspecified
hsa-mir-148a-3p	MIMAT0000243	RBM38	55544	PAR-CLIP	23592263	Unspecified
hsa-mir-148a-3p	MIMAT0000243	RCC2	55920	PAR-CLIP	23592263	Unspecified
hsa-mir-148a-3p	MIMAT0000243	FAM212B	55924	HITS-CLIP	19536157	Unspecified
hsa-mir-148a-3p	MIMAT0000243	TMEM9B	56674	Sequencing	20371350	Unspecified
hsa-mir-148a-3p	MIMAT0000243	PBXIP1	57326	Luciferase reporter assay//Sequencing	20371350|23321675	Unspecified
hsa-mir-148a-3p	MIMAT0000243	ZNF490	57474	Sequencing	20371350	Unspecified
hsa-mir-148a-3p	MIMAT0000243	ARRDC3	57561	Sequencing	20371350	Unspecified
hsa-mir-148a-3p	MIMAT0000243	KIAA1456	57604	PAR-CLIP	26701625	Unspecified
hsa-mir-148a-3p	MIMAT0000243	KIAA1549	57670	Sequencing	20371350	Unspecified
hsa-mir-148a-3p	MIMAT0000243	TGIF2	60436	Luciferase reporter assay//Western blot	18768788	Unspecified
hsa-mir-148a-3p	MIMAT0000243	MPP5	64398	Sequencing	20371350	Unspecified
hsa-mir-148a-3p	MIMAT0000243	ZDHHC6	64429	PAR-CLIP	23592263	Unspecified
hsa-mir-148a-3p	MIMAT0000243	UNKL	64718	Microarray	22995316	Unspecified
hsa-mir-148a-3p	MIMAT0000243	MTMR9	66036	Sequencing	20371350	Unspecified
hsa-mir-148a-3p	MIMAT0000243	RNF219	79596	PAR-CLIP	20371350	Unspecified
hsa-mir-148a-3p	MIMAT0000243	VPS37B	79720	PAR-CLIP	23446348	Unspecified
hsa-mir-148a-3p	MIMAT0000243	COLEC12	81035	HITS-CLIP	23824327	Unspecified
hsa-mir-148a-3p	MIMAT0000243	OR2C3	81472	CLASH	23622248	Unspecified
hsa-mir-148a-3p	MIMAT0000243	PLA2G12A	81579	HITS-CLIP	23824327	Unspecified
hsa-mir-148a-3p	MIMAT0000243	RAB1B	81876	PAR-CLIP//Sequencing	20371350|26701625	Unspecified
hsa-mir-148a-3p	MIMAT0000243	RAB34	83871	PAR-CLIP//Sequencing	20371350|21572407	Unspecified
hsa-mir-148a-3p	MIMAT0000243	TMEM246	84302	PAR-CLIP	27292025	Unspecified
hsa-mir-148a-3p	MIMAT0000243	MRPL45	84311	CLASH	23622248	Unspecified
hsa-mir-148a-3p	MIMAT0000243	NEURL4	84461	PAR-CLIP	27292025	Unspecified
hsa-mir-148a-3p	MIMAT0000243	USP38	84640	CLASH	23622248	Unspecified
hsa-mir-148a-3p	MIMAT0000243	FAM104A	84923	PAR-CLIP	20371350	Unspecified
hsa-mir-148a-3p	MIMAT0000243	ZIC5	85416	PAR-CLIP	23592263	Unspecified
hsa-mir-148a-3p	MIMAT0000243	CHRFAM7A	89832	HITS-CLIP	23824327	Unspecified
hsa-mir-148a-3p	MIMAT0000243	PHLDB2	90102	PAR-CLIP	26701625	Unspecified
hsa-mir-148a-3p	MIMAT0000243	MCFD2	90411	PAR-CLIP	27292025	Unspecified
hsa-mir-148a-3p	MIMAT0000243	STARD13	90627	PAR-CLIP	24398324|20371350	Unspecified
hsa-mir-148a-3p	MIMAT0000243	AP5B1	91056	HITS-CLIP	23824327	Unspecified
hsa-mir-148a-3p	MIMAT0000243	SESTD1	91404	Sequencing	20371350	Unspecified
hsa-mir-148a-3p	MIMAT0000243	RFT1	91869	PAR-CLIP	23446348	Unspecified
hsa-mir-148a-3p	MIMAT0000243	DCUN1D3	123879	PAR-CLIP	20371350	Unspecified
hsa-mir-148a-3p	MIMAT0000243	VPS37A	137492	PAR-CLIP	21572407	Unspecified
hsa-mir-148a-3p	MIMAT0000243	ASB6	140459	PAR-CLIP	21572407	Unspecified
hsa-mir-148a-3p	MIMAT0000243	DYNLL2	140735	Sequencing	20371350	Unspecified
hsa-mir-148a-3p	MIMAT0000243	SESN3	143686	PAR-CLIP	20371350	Unspecified
hsa-mir-148a-3p	MIMAT0000243	IL23R	149233	HITS-CLIP	23824327	Unspecified
hsa-mir-148a-3p	MIMAT0000243	PDIK1L	149420	PAR-CLIP	22291592	Unspecified
hsa-mir-148a-3p	MIMAT0000243	SIK1	150094	PAR-CLIP	23592263|23446348|21572407	Unspecified
hsa-mir-148a-3p	MIMAT0000243	PAPD4	167153	PAR-CLIP//Sequencing	20371350|21572407	Unspecified
hsa-mir-148a-3p	MIMAT0000243	ZNF92	168374	Sequencing	20371350	Unspecified
hsa-mir-148a-3p	MIMAT0000243	2003-08-01	192669	PAR-CLIP	21572407	Unspecified
hsa-mir-148a-3p	MIMAT0000243	PLPP4	196051	HITS-CLIP	23824327	Unspecified
hsa-mir-148a-3p	MIMAT0000243	RAB12	201475	PAR-CLIP//Sequencing	20371350|21572407	Unspecified
hsa-mir-148a-3p	MIMAT0000243	PATL1	219988	PAR-CLIP	23592263	Unspecified
hsa-mir-148a-3p	MIMAT0000243	VGLL2	245806	HITS-CLIP	23313552	Unspecified
hsa-mir-148a-3p	MIMAT0000243	PAN3	255967	Sequencing	20371350	Unspecified
hsa-mir-148a-3p	MIMAT0000243	KANSL1	284058	Sequencing	20371350	Unspecified
hsa-mir-148a-3p	MIMAT0000243	EOGT	285203	PAR-CLIP	23592263|21572407|27292025	Unspecified
hsa-mir-148a-3p	MIMAT0000243	TRIM59	286827	Sequencing	20371350	Unspecified
hsa-mir-148a-3p	MIMAT0000243	LYSMD1	388695	Sequencing	20371350	Unspecified
hsa-mir-127-3p	MIMAT0000446	GRK2	156	PAR-CLIP	27292025	Unspecified
hsa-mir-127-3p	MIMAT0000446	BCL6	604	Immunoblot//Luciferase reporter assay//Microarray//Northern blot//qRT-PCR//Western blot	17581274|16766263|24282530	Unspecified
hsa-mir-127-3p	MIMAT0000446	PRDM1	639	Luciferase reporter assay//qRT-PCR//Western blot	19530237	Unspecified
hsa-mir-127-3p	MIMAT0000446	DAGLA	747	HITS-CLIP	24374217	Unspecified
hsa-mir-127-3p	MIMAT0000446	SEPT7	989	Luciferase reporter assay	24604520	Unspecified
hsa-mir-127-3p	MIMAT0000446	SLC29A1	2030	HITS-CLIP	24374217	Unspecified
hsa-mir-127-3p	MIMAT0000446	KCNA6	3742	HITS-CLIP	24374217	Unspecified
hsa-mir-127-3p	MIMAT0000446	LGALS8	3964	HITS-CLIP	24374217	Unspecified
hsa-mir-127-3p	MIMAT0000446	MGMT	4255	Microarray//qRT-PCR//Western blot	27057640	Unspecified
hsa-mir-127-3p	MIMAT0000446	MMP13	4322	Luciferase reporter assay	23762330	Unspecified
hsa-mir-127-3p	MIMAT0000446	SERPINB9	5272	Luciferase reporter assay//qRT-PCR//Western blot	24517116	Unspecified
hsa-mir-127-3p	MIMAT0000446	PIK3CG	5294	ELISA//qRT-PCR	25347932	Unspecified
hsa-mir-127-3p	MIMAT0000446	MAPK4	5596	Luciferase reporter assay//qRT-PCR//Western blot	23880861	Unspecified
hsa-mir-127-3p	MIMAT0000446	SFRP1	6422	Luciferase reporter assay//qRT-PCR//Western blot	24517116	Unspecified
hsa-mir-127-3p	MIMAT0000446	SKI	6497	Luciferase reporter assay//qRT-PCR//Western blot	24517116	Unspecified
hsa-mir-127-3p	MIMAT0000446	TGM2	7052	HITS-CLIP	24374217	Unspecified
hsa-mir-127-3p	MIMAT0000446	XBP1	7494	Luciferase reporter assay	19530237	Unspecified
hsa-mir-127-3p	MIMAT0000446	XRCC3	7517	Luciferase reporter assay//qRT-PCR//Western blot	27590853	Unspecified
hsa-mir-127-3p	MIMAT0000446	BAG5	9529	Luciferase reporter assay//qRT-PCR	27571744	Unspecified
hsa-mir-127-3p	MIMAT0000446	ZWINT	11130	Luciferase reporter assay//qRT-PCR//Western blot	24517116	Unspecified
hsa-mir-127-3p	MIMAT0000446	SEC31A	22872	HITS-CLIP	24374217	Unspecified
hsa-mir-127-3p	MIMAT0000446	COTL1	23406	PAR-CLIP	27292025	Unspecified
hsa-mir-127-3p	MIMAT0000446	NBEA	26960	HITS-CLIP	24374217	Unspecified
hsa-mir-127-3p	MIMAT0000446	BOLA1	51027	HITS-CLIP	23824327	Unspecified
hsa-mir-127-3p	MIMAT0000446	RGMA	56963	Luciferase reporter assay//qRT-PCR//Western blot	24517116	Unspecified
hsa-mir-127-3p	MIMAT0000446	ACTR3B	57180	HITS-CLIP	24374217	Unspecified
hsa-mir-127-3p	MIMAT0000446	USP35	57558	HITS-CLIP	24374217	Unspecified
hsa-mir-127-3p	MIMAT0000446	KMT5A	387893	Luciferase reporter assay//Western blot	22720056|26707641	Unspecified
hsa-mir-127-3p	MIMAT0000446	ACTR3C	653857	HITS-CLIP	24374217	Unspecified
hsa-mir-155-5p	MIMAT0000646	ACOX1	51	PAR-CLIP	22100165	Unspecified
hsa-mir-155-5p	MIMAT0000646	ADAM10	102	Proteomics	21030878	Unspecified
hsa-mir-155-5p	MIMAT0000646	ADD3	120	HITS-CLIP	22473208	Unspecified
hsa-mir-155-5p	MIMAT0000646	ADH5	128	Proteomics	18668040	Unspecified
hsa-mir-155-5p	MIMAT0000646	AP1G1	164	Proteomics	18668040	Unspecified
hsa-mir-155-5p	MIMAT0000646	AGL	178	Proteomics	18668040	Unspecified
hsa-mir-155-5p	MIMAT0000646	AGTR1	185	Luciferase reporter assay//Northern blot//qRT-PCR//Quantitative proteomic approach//Real time PCR//Reporter assay//Western blot	17668390|19177201|17588946|20735984|16675453|21310411|22664914	Unspecified
hsa-mir-155-5p	MIMAT0000646	AKT1	207	PAR-CLIP	22100165	Unspecified
hsa-mir-155-5p	MIMAT0000646	ALDH9A1	223	Proteomics	18668040	Unspecified
hsa-mir-155-5p	MIMAT0000646	ALDH3A2	224	Proteomics	18668040	Unspecified
hsa-mir-155-5p	MIMAT0000646	ANPEP	290	Proteomics	18668040	Unspecified
hsa-mir-155-5p	MIMAT0000646	ANXA2	302	Immunocytochemistry//Immunohistochemistry//In situ hybridization//Luciferase reporter assay//Microarray//Proteomics//qRT-PCR//Western blot	18668040|24604078	Unspecified
hsa-mir-155-5p	MIMAT0000646	APAF1	317	Reporter assay	20584899	Unspecified
hsa-mir-155-5p	MIMAT0000646	APC	324	Luciferase reporter assay//Proteomics//qRT-PCR//Western blot	19136465|20584899|23796566|22610915	Unspecified
hsa-mir-155-5p	MIMAT0000646	RHOA	387	Luciferase reporter assay//qRT-PCR//Western blot	18794355|28146427	Unspecified
hsa-mir-155-5p	MIMAT0000646	ASNS	440	Proteomics	18668040	Unspecified
hsa-mir-155-5p	MIMAT0000646	ASPH	444	Proteomics	18668040	Unspecified
hsa-mir-155-5p	MIMAT0000646	ATP6V1C1	528	Proteomics//pSILAC	18668040	Unspecified
hsa-mir-155-5p	MIMAT0000646	AXL	558	Proteomics	18668040	Unspecified
hsa-mir-155-5p	MIMAT0000646	BACH1	571	HITS-CLIP//Immunohistochemistry//In situ hybridization//Luciferase reporter assay//Microarray//qRT-PCR//Reporter assay//Western blot	19193853|17881434|18299402|18367535|21541331|20584899|23313552|25128227	Unspecified
hsa-mir-155-5p	MIMAT0000646	BCAT1	586	Microarray	19193853	Unspecified
hsa-mir-155-5p	MIMAT0000646	CCND1	595	Flow//Luciferase reporter assay//Proteomics//qRT-PCR//Western blot	18668040|22858023|26955820	Unspecified
hsa-mir-155-5p	MIMAT0000646	BCL6	604	Luciferase reporter assay//qRT-PCR//Western blot	23041630|26986233	Unspecified
hsa-mir-155-5p	MIMAT0000646	KLF9	687	Microarray	23807165	Unspecified
hsa-mir-155-5p	MIMAT0000646	CALU	813	HITS-CLIP//Proteomics	18668040|22473208	Unspecified
hsa-mir-155-5p	MIMAT0000646	CARS	833	Proteomics	18668040	Unspecified
hsa-mir-155-5p	MIMAT0000646	CASP3	836	Luciferase reporter assay	26574931	Unspecified
hsa-mir-155-5p	MIMAT0000646	CAT	847	Proteomics	18668040	Unspecified
hsa-mir-155-5p	MIMAT0000646	RUNX2	860	Luciferase reporter assay//qRT-PCR//Western blot	20427544	Unspecified
hsa-mir-155-5p	MIMAT0000646	CBFB	865	Proteomics//pSILAC	18668040	Unspecified
hsa-mir-155-5p	MIMAT0000646	CBL	867	HITS-CLIP	22473208	Unspecified
hsa-mir-155-5p	MIMAT0000646	CCND2	894	qRT-PCR//Western blot	26986233	Unspecified
hsa-mir-155-5p	MIMAT0000646	CCNT2	905	HITS-CLIP	22473208	Unspecified
hsa-mir-155-5p	MIMAT0000646	CD36	948	Proteomics	20584899	Unspecified
hsa-mir-155-5p	MIMAT0000646	ENTPD1	953	HITS-CLIP	22473208	Unspecified
hsa-mir-155-5p	MIMAT0000646	CD68	968	Western blot	21030878	Unspecified
hsa-mir-155-5p	MIMAT0000646	CD81	975	Proteomics	18668040	Unspecified
hsa-mir-155-5p	MIMAT0000646	CDH2	1000	Proteomics	19386588	Unspecified
hsa-mir-155-5p	MIMAT0000646	CDH6	1004	Proteomics	20584899	Unspecified
hsa-mir-155-5p	MIMAT0000646	CDH13	1012	Proteomics	18668040	Unspecified
hsa-mir-155-5p	MIMAT0000646	CDK2	1017	Proteomics	18668040	Unspecified
hsa-mir-155-5p	MIMAT0000646	CDK4	1019	Proteomics	18668040	Unspecified
hsa-mir-155-5p	MIMAT0000646	CDK5	1020	Proteomics	18668040	Unspecified
hsa-mir-155-5p	MIMAT0000646	CDKN1B	1027	PAR-CLIP	23592263|23446348|22012620|20371350	Unspecified
hsa-mir-155-5p	MIMAT0000646	CDKN2A	1029	Proteomics	18668040	Unspecified
hsa-mir-155-5p	MIMAT0000646	CEBPB	1051	Chip//ELISA//HITS-CLIP//Immunoblot//Immunocytochemistry//Immunofluorescence//Luciferase reporter assay//Microarray//Proteomics//pSILAC//qRT-PCR//QRTPCR//Western blot	18367535|19193853|20427544|18668040|21813606|19596814|19887047|23749759|23612310|22473208	Unspecified
hsa-mir-155-5p	MIMAT0000646	CFL2	1073	Proteomics	18668040	Unspecified
hsa-mir-155-5p	MIMAT0000646	CLTA	1211	Proteomics	18668040	Unspecified
hsa-mir-155-5p	MIMAT0000646	CLTC	1213	Proteomics	18668040	Unspecified
hsa-mir-155-5p	MIMAT0000646	COL4A2	1284	Proteomics	18668040	Unspecified
hsa-mir-155-5p	MIMAT0000646	CPD	1362	Proteomics	18668040	Unspecified
hsa-mir-155-5p	MIMAT0000646	CPT1A	1374	Proteomics	18668040	Unspecified
hsa-mir-155-5p	MIMAT0000646	CRAT	1384	Proteomics	18668040	Unspecified
hsa-mir-155-5p	MIMAT0000646	CS	1431	PAR-CLIP	26701625	Unspecified
hsa-mir-155-5p	MIMAT0000646	MAPK14	1432	Luciferase reporter assay//Microarray	23807165|25535908	Unspecified
hsa-mir-155-5p	MIMAT0000646	CSE1L	1434	Proteomics	18668040	Unspecified
hsa-mir-155-5p	MIMAT0000646	CSF1R	1436	ELISA//Luciferase reporter assay//qRT-PCR//Western blot	21355095|24198819	Unspecified
hsa-mir-155-5p	MIMAT0000646	CSNK1A1	1452	HITS-CLIP//Luciferase reporter assay//Proteomics//Reporter assay	22350414|18668040|20584899|22473208	Unspecified
hsa-mir-155-5p	MIMAT0000646	CSNK1G2	1455	PAR-CLIP	22291592	Unspecified
hsa-mir-155-5p	MIMAT0000646	CSRP2	1466	PAR-CLIP	23592263|21572407	Unspecified
hsa-mir-155-5p	MIMAT0000646	CTLA4	1493	Microarray	19193853	Unspecified
hsa-mir-155-5p	MIMAT0000646	CTNNA1	1495	Proteomics	18668040	Unspecified
hsa-mir-155-5p	MIMAT0000646	CTNNB1	1499	Proteomics//pSILAC	18668040	Unspecified
hsa-mir-155-5p	MIMAT0000646	CUX1	1523	Microarray//pSILAC//qRT-PCR	19193853|18668040	Unspecified
hsa-mir-155-5p	MIMAT0000646	CYP1A1	1543	PAR-CLIP	22291592	Unspecified
hsa-mir-155-5p	MIMAT0000646	CYP51A1	1595	Proteomics//pSILAC	18668040	Unspecified
hsa-mir-155-5p	MIMAT0000646	DAG1	1605	Proteomics	18668040	Unspecified
hsa-mir-155-5p	MIMAT0000646	DBN1	1627	Proteomics	18668040	Unspecified
hsa-mir-155-5p	MIMAT0000646	ECI1	1632	Proteomics	18668040	Unspecified
hsa-mir-155-5p	MIMAT0000646	DDB2	1643	Proteomics	18668040	Unspecified
hsa-mir-155-5p	MIMAT0000646	DDX10	1662	Proteomics	18668040	Unspecified
hsa-mir-155-5p	MIMAT0000646	TIMM8A	1678	Proteomics	18668040	Unspecified
hsa-mir-155-5p	MIMAT0000646	DHCR24	1718	Proteomics	18668040	Unspecified
hsa-mir-155-5p	MIMAT0000646	DMD	1756	Proteomics	18668040	Unspecified
hsa-mir-155-5p	MIMAT0000646	DNMT1	1786	Proteomics	18668040	Unspecified
hsa-mir-155-5p	MIMAT0000646	DOCK1	1793	Immunocytochemistry//Immunohistochemistry//In situ hybridization//Luciferase reporter assay//Microarray//qRT-PCR//Western blot	24604078	Unspecified
hsa-mir-155-5p	MIMAT0000646	DR1	1810	Proteomics	20584899	Unspecified
hsa-mir-155-5p	MIMAT0000646	DSG2	1829	Proteomics//pSILAC	18668040	Unspecified
hsa-mir-155-5p	MIMAT0000646	E2F2	1870	HITS-CLIP//Immunohistochemistry//Luciferase reporter assay//Microarray//qRT-PCR//Reporter assay//Western blot	20584899|19759154|22473208|25128227|26967247	Unspecified
hsa-mir-155-5p	MIMAT0000646	S1PR1	1901	HITS-CLIP	22473208	Unspecified
hsa-mir-155-5p	MIMAT0000646	EDN1	1906	Luciferase reporter assay	19783678	Unspecified
hsa-mir-155-5p	MIMAT0000646	PHC2	1912	HITS-CLIP//Proteomics//pSILAC//Reporter assay	18668040|20584899|22473208	Unspecified
hsa-mir-155-5p	MIMAT0000646	EEF1A2	1917	Proteomics	18668040	Unspecified
hsa-mir-155-5p	MIMAT0000646	EEF2	1938	PAR-CLIP	20371350	Unspecified
hsa-mir-155-5p	MIMAT0000646	EGFR	1956	Proteomics	18668040	Unspecified
hsa-mir-155-5p	MIMAT0000646	EIF4A1	1973	Proteomics	18668040	Unspecified
hsa-mir-155-5p	MIMAT0000646	EIF4G2	1982	Proteomics	18668040	Unspecified
hsa-mir-155-5p	MIMAT0000646	ELK4	2005	PAR-CLIP	21572407	Unspecified
hsa-mir-155-5p	MIMAT0000646	EPB41L2	2037	Proteomics	18668040	Unspecified
hsa-mir-155-5p	MIMAT0000646	EPRS	2058	Proteomics	18668040	Unspecified
hsa-mir-155-5p	MIMAT0000646	ESRRA	2101	Proteomics	18668040	Unspecified
hsa-mir-155-5p	MIMAT0000646	ETS1	2113	Luciferase reporter assay//Microarray//Northern blot//qRT-PCR//Reporter assay//Western blot	19193853|18950466|21310411|20584899|23616573	Unspecified
hsa-mir-155-5p	MIMAT0000646	EZH1	2145	HITS-CLIP	22473208	Unspecified
hsa-mir-155-5p	MIMAT0000646	F5	2153	Proteomics	18668040	Unspecified
hsa-mir-155-5p	MIMAT0000646	FDFT1	2222	Proteomics	18668040	Unspecified
hsa-mir-155-5p	MIMAT0000646	FGF2	2247	Proteomics	18668040	Unspecified
hsa-mir-155-5p	MIMAT0000646	FGF7	2252	Luciferase reporter assay//Microarray//Proteomics	19701459|19177201|18668040|23807165	Unspecified
hsa-mir-155-5p	MIMAT0000646	FKBP3	2287	Proteomics	18668040	Unspecified
hsa-mir-155-5p	MIMAT0000646	FOXE1	2304	HITS-CLIP	19536157	Unspecified
hsa-mir-155-5p	MIMAT0000646	FOXO3	2309	Flow//Immunoblot//Immunofluorescence//Immunohistochemistry//Luciferase reporter assay//Microarray//Proteomics//qRT-PCR//Western blot	20371610|21304824|19650740|23970205|23250986|27091996|28006785|28401267	Unspecified
hsa-mir-155-5p	MIMAT0000646	FLI1	2313	Proteomics//Western blot	18950466|20584899	Unspecified
hsa-mir-155-5p	MIMAT0000646	FLNA	2316	Proteomics	18668040	Unspecified
hsa-mir-155-5p	MIMAT0000646	FLNB	2317	Proteomics	18668040	Unspecified
hsa-mir-155-5p	MIMAT0000646	FLT1	2321	qRT-PCR	21310411	Unspecified
hsa-mir-155-5p	MIMAT0000646	FOS	2353	ChIP//Microarray//mRNA decay//qRT-PCR//Western blot	23807165|27513856	Unspecified
hsa-mir-155-5p	MIMAT0000646	GALC	2581	HITS-CLIP	22473208	Unspecified
hsa-mir-155-5p	MIMAT0000646	GATM	2628	Reporter assay	20584899|18668040	Unspecified
hsa-mir-155-5p	MIMAT0000646	B4GALT1	2683	Proteomics	18668040	Unspecified
hsa-mir-155-5p	MIMAT0000646	GLB1	2720	Proteomics	18668040	Unspecified
hsa-mir-155-5p	MIMAT0000646	GCLC	2729	Proteomics	18668040	Unspecified
hsa-mir-155-5p	MIMAT0000646	GLG1	2734	Proteomics	18668040	Unspecified
hsa-mir-155-5p	MIMAT0000646	GNAS	2778	HITS-CLIP//Proteomics	18668040|22473208	Unspecified
hsa-mir-155-5p	MIMAT0000646	GPM6B	2824	Reporter assay	20680360	Unspecified
hsa-mir-155-5p	MIMAT0000646	NR3C1	2908	Proteomics	18668040	Unspecified
hsa-mir-155-5p	MIMAT0000646	GSK3B	2932	Proteomics	19289835	Unspecified
hsa-mir-155-5p	MIMAT0000646	MSH6	2956	Luciferase reporter assay//Northern blot//Western blot	20351277	Unspecified
hsa-mir-155-5p	MIMAT0000646	HAL	3034	Reporter assay	20584899	Unspecified
hsa-mir-155-5p	MIMAT0000646	HIF1A	3091	Immunohistochemistry//qRT-PCR//Western blot	25143000	Unspecified
hsa-mir-155-5p	MIMAT0000646	HIVEP2	3097	Luciferase reporter assay//qRT-PCR//Reporter assay//Western blot	18367535|20427544|20584899	Unspecified
hsa-mir-155-5p	MIMAT0000646	HK2	3099	Proteomics	18668040	Unspecified
hsa-mir-155-5p	MIMAT0000646	HLA-DPA1	3113	HITS-CLIP	22473208	Unspecified
hsa-mir-155-5p	MIMAT0000646	HMGCS1	3157	HITS-CLIP	22473208	Unspecified
hsa-mir-155-5p	MIMAT0000646	DNAJB1	3337	HITS-CLIP//Proteomics//pSILAC	18668040|22473208	Unspecified
hsa-mir-155-5p	MIMAT0000646	ICAM1	3383	Luciferase reporter assay//qRT-PCR	19949084|21310411	Unspecified
hsa-mir-155-5p	MIMAT0000646	IFNGR1	3459	Flow//Luciferase reporter assay//Northern blot	19877012	Unspecified
hsa-mir-155-5p	MIMAT0000646	IGF2R	3482	Proteomics	18668040	Unspecified
hsa-mir-155-5p	MIMAT0000646	CYR61	3491	Luciferase reporter assay//Microarray//Proteomics//qRT-PCR//Western blot	20452491|18668040|24705102	Unspecified
hsa-mir-155-5p	MIMAT0000646	JCHAIN	3512	HITS-CLIP//Reporter assay	20584899|22473208	Unspecified
hsa-mir-155-5p	MIMAT0000646	RBPJ	3516	Proteomics	18668040	Unspecified
hsa-mir-155-5p	MIMAT0000646	IL2	3558	qRT-PCR	22785227	Unspecified
hsa-mir-155-5p	MIMAT0000646	IL6	3569	Proteomics	20584899|18668040	Unspecified
hsa-mir-155-5p	MIMAT0000646	CXCL8	3576	Western blot	21030878	Unspecified
hsa-mir-155-5p	MIMAT0000646	IL13RA1	3597	Luciferase reporter assay	21097505	Unspecified
hsa-mir-155-5p	MIMAT0000646	INPP5A	3632	HITS-CLIP	22473208	Unspecified
hsa-mir-155-5p	MIMAT0000646	INPP5D	3635	EMSA//Flow//GFP reporter assay//Immunohistochemistry//In situ hybridization//Luciferase reporter assay//Northern blot//qRT-PCR//Reporter assay//Western blot	19890474|20041145|19359473|19641183|22982040|24522920|25971362	Unspecified
hsa-mir-155-5p	MIMAT0000646	EIF3E	3646	Proteomics	18668040	Unspecified
hsa-mir-155-5p	MIMAT0000646	ITGB4	3691	Proteomics	18668040	Unspecified
hsa-mir-155-5p	MIMAT0000646	ITGB5	3693	Proteomics	18668040	Unspecified
hsa-mir-155-5p	MIMAT0000646	ITK	3702	qRT-PCR	22785227	Unspecified
hsa-mir-155-5p	MIMAT0000646	JARID2	3720	ChIP-seq//In situ hybridization//Luciferase reporter assay//PAR-CLIP//qRT-PCR//Reporter assay//Western blot	19759154|23185331|20584899|22012620|25097177|26497687	Unspecified
hsa-mir-155-5p	MIMAT0000646	JUN	3725	Luciferase reporter assay//qRT-PCR//Western blot	22508041	Unspecified
hsa-mir-155-5p	MIMAT0000646	JUNB	3726	Proteomics	18668040	Unspecified
hsa-mir-155-5p	MIMAT0000646	JUP	3728	Proteomics	18668040	Unspecified
hsa-mir-155-5p	MIMAT0000646	KCNN3	3782	HITS-CLIP	22473208	Unspecified
hsa-mir-155-5p	MIMAT0000646	KIF22	3835	Proteomics	18668040	Unspecified
hsa-mir-155-5p	MIMAT0000646	KPNA5	3841	HITS-CLIP	22473208	Unspecified
hsa-mir-155-5p	MIMAT0000646	TNPO1	3842	HITS-CLIP//Proteomics	21310411|22473208	Unspecified
hsa-mir-155-5p	MIMAT0000646	KRAS	3845	HITS-CLIP//Microarray//Proteomics//pSILAC//Reporter assay	19193853|18668040|20584899|22473208	Unspecified
hsa-mir-155-5p	MIMAT0000646	KRT6B	3854	Proteomics	18668040	Unspecified
hsa-mir-155-5p	MIMAT0000646	FADS1	3992	Proteomics//pSILAC	18668040	Unspecified
hsa-mir-155-5p	MIMAT0000646	LPL	4023	Proteomics//pSILAC	18668040	Unspecified
hsa-mir-155-5p	MIMAT0000646	TACSTD2	4070	Proteomics//pSILAC	18668040	Unspecified
hsa-mir-155-5p	MIMAT0000646	MARCKS	4082	Proteomics	18668040	Unspecified
hsa-mir-155-5p	MIMAT0000646	SMAD1	4086	Luciferase reporter assay//Proteomics//pSILAC//qRT-PCR//Western blot	20427544|18668040	Unspecified
hsa-mir-155-5p	MIMAT0000646	SMAD2	4087	HITS-CLIP//Luciferase reporter assay//qRT-PCR//Reporter assay//Western blot	21036908|20584899|22426647|22473208	Unspecified
hsa-mir-155-5p	MIMAT0000646	SMAD3	4088	Western blot	21036908	Unspecified
hsa-mir-155-5p	MIMAT0000646	SMAD4	4089	Western blot	21036908	Unspecified
hsa-mir-155-5p	MIMAT0000646	SMAD5	4090	immunoblot//Luciferase reporter assay//Proteomics//qRT-PCR//Western blot	18367535|20133617|20427544|18668040	Unspecified
hsa-mir-155-5p	MIMAT0000646	MCAM	4162	Proteomics	18668040	Unspecified
hsa-mir-155-5p	MIMAT0000646	MECP2	4204	Immunohistochemistry//Luciferase reporter assay//Microarray//qRT-PCR//Western blot	19897480|20388499	Unspecified
hsa-mir-155-5p	MIMAT0000646	MEF2A	4205	HITS-CLIP//Reporter assay	20584899|22473208	Unspecified
hsa-mir-155-5p	MIMAT0000646	MEIS1	4211	Luciferase reporter assay//Proteomics//qRT-PCR//Western blot	18950466|18668040	Unspecified
hsa-mir-155-5p	MIMAT0000646	MEST	4232	Proteomics	20584899	Unspecified
hsa-mir-155-5p	MIMAT0000646	MIA2	4253	Proteomics	18668040	Unspecified
hsa-mir-155-5p	MIMAT0000646	MGST2	4258	Proteomics	18668040	Unspecified
hsa-mir-155-5p	MIMAT0000646	MITF	4286	Luciferase reporter assay	22771905|25853464	Unspecified
hsa-mir-155-5p	MIMAT0000646	MKLN1	4289	HITS-CLIP	22473208	Unspecified
hsa-mir-155-5p	MIMAT0000646	MLH1	4292	Immunohistochemistry//Luciferase reporter assay//Northern blot//qRT-PCR//Western blot	20351277|23715647	Unspecified
hsa-mir-155-5p	MIMAT0000646	MAP3K10	4294	HITS-CLIP//Luciferase reporter assay//Reporter assay	23189122|20584899|22473208	Unspecified
hsa-mir-155-5p	MIMAT0000646	MMP16	4325	Immunohistochemistry//Luciferase reporter assay//qRT-PCR//Western blot//Zymography	22348515	Unspecified
hsa-mir-155-5p	MIMAT0000646	MOV10	4343	Proteomics	18668040	Unspecified
hsa-mir-155-5p	MIMAT0000646	MPP2	4355	Proteomics	18668040	Unspecified
hsa-mir-155-5p	MIMAT0000646	MSH2	4436	Luciferase reporter assay//Northern blot//Western blot	20351277	Unspecified
hsa-mir-155-5p	MIMAT0000646	MTAP	4507	Proteomics	18668040	Unspecified
hsa-mir-155-5p	MIMAT0000646	MUT	4594	Proteomics	18668040	Unspecified
hsa-mir-155-5p	MIMAT0000646	MXI1	4601	Luciferase reporter assay//qRT-PCR//Western blot	24376632	Unspecified
hsa-mir-155-5p	MIMAT0000646	MYB	4602	Immunohistochemistry//Luciferase reporter assay//Microarray//Northern blot//qRT-PCR//Reporter assay//Western blot	21062812|20680360|23807165	Unspecified
hsa-mir-155-5p	MIMAT0000646	MYBL1	4603	Reporter assay	20584899|18668040	Unspecified
hsa-mir-155-5p	MIMAT0000646	MYC	4609	Luciferase reporter assay//qRT-PCR//Western blot	24969405	Unspecified
hsa-mir-155-5p	MIMAT0000646	MYD88	4615	Western blot	21030878	Unspecified
hsa-mir-155-5p	MIMAT0000646	MYLK	4638	Luciferase reporter assay//qRT-PCR//Western blot	24486510	Unspecified
hsa-mir-155-5p	MIMAT0000646	MYO1D	4642	Reporter assay	20584899	Unspecified
hsa-mir-155-5p	MIMAT0000646	MYO1E	4643	Proteomics//pSILAC	18668040	Unspecified
hsa-mir-155-5p	MIMAT0000646	MYO6	4646	Proteomics	18668040	Unspecified
hsa-mir-155-5p	MIMAT0000646	MYO10	4651	Luciferase reporter assay//Proteomics//pSILAC//qRT-PCR//Western blot	20427544|18668040	Unspecified
hsa-mir-155-5p	MIMAT0000646	NARS	4677	HITS-CLIP//PAR-CLIP//Proteomics//pSILAC//Reporter assay	18668040|20584899|22473208|23592263	Unspecified
hsa-mir-155-5p	MIMAT0000646	NASP	4678	Proteomics	18668040	Unspecified
hsa-mir-155-5p	MIMAT0000646	NEU1	4758	Proteomics	18668040	Unspecified
hsa-mir-155-5p	MIMAT0000646	NEUROG1	4762	Proteomics	18668040	Unspecified
hsa-mir-155-5p	MIMAT0000646	NFKB1	4790	Immunofluorescence//Immunohistochemistry//Luciferase reporter assay//Proteomics//qRT-PCR//Western blot	21030878|26934326	Unspecified
hsa-mir-155-5p	MIMAT0000646	NFYC	4802	Proteomics	18668040	Unspecified
hsa-mir-155-5p	MIMAT0000646	NKX3-1	4824	Western blot	24282594	Unspecified
hsa-mir-155-5p	MIMAT0000646	NOS3	4846	Luciferase reporter assay//qRT-PCR//Western blot	23108656	Unspecified
hsa-mir-155-5p	MIMAT0000646	NOTCH2	4853	Proteomics	18668040	Unspecified
hsa-mir-155-5p	MIMAT0000646	NOVA1	4857	Reporter assay	20584899	Unspecified
hsa-mir-155-5p	MIMAT0000646	SLC11A2	4891	HITS-CLIP	22473208	Unspecified
hsa-mir-155-5p	MIMAT0000646	NT5E	4907	Proteomics//pSILAC	18668040	Unspecified
hsa-mir-155-5p	MIMAT0000646	OLR1	4973	Western blot	21030878	Unspecified
hsa-mir-155-5p	MIMAT0000646	OXCT1	5019	Proteomics	18668040	Unspecified
hsa-mir-155-5p	MIMAT0000646	PEBP1	5037	Proteomics	18668040	Unspecified
hsa-mir-155-5p	MIMAT0000646	PAK2	5062	HITS-CLIP//Reporter assay	20584899|22473208	Unspecified
hsa-mir-155-5p	MIMAT0000646	PCCA	5095	PAR-CLIP	22100165	Unspecified
hsa-mir-155-5p	MIMAT0000646	PCCB	5096	Proteomics	18668040	Unspecified
hsa-mir-155-5p	MIMAT0000646	PCDH9	5101	Reporter assay	20584899	Unspecified
hsa-mir-155-5p	MIMAT0000646	PCNT	5116	Proteomics	18668040	Unspecified
hsa-mir-155-5p	MIMAT0000646	PDE3A	5139	HITS-CLIP//Proteomics//pSILAC	18668040|23313552	Unspecified
hsa-mir-155-5p	MIMAT0000646	PDK1	5163	HITS-CLIP//Proteomics	18668040|22473208	Unspecified
hsa-mir-155-5p	MIMAT0000646	PFDN4	5203	Proteomics	18668040	Unspecified
hsa-mir-155-5p	MIMAT0000646	PIK3CA	5290	HITS-CLIP	22473208	Unspecified
hsa-mir-155-5p	MIMAT0000646	PIK3R1	5295	Luciferase reporter assay//qRT-PCR//Western blot	22609116	Unspecified
hsa-mir-155-5p	MIMAT0000646	PLAUR	5329	Proteomics	18668040	Unspecified
hsa-mir-155-5p	MIMAT0000646	PLK1	5347	Proteomics	18668040	Unspecified
hsa-mir-155-5p	MIMAT0000646	PLS1	5357	Reporter assay	20584899	Unspecified
hsa-mir-155-5p	MIMAT0000646	UBL3	5412	PAR-CLIP	21572407	Unspecified
hsa-mir-155-5p	MIMAT0000646	PODXL	5420	Proteomics//pSILAC	18668040	Unspecified
hsa-mir-155-5p	MIMAT0000646	POLR2C	5432	HITS-CLIP//Proteomics	18668040|22473208	Unspecified
hsa-mir-155-5p	MIMAT0000646	CTSA	5476	Proteomics	18668040	Unspecified
hsa-mir-155-5p	MIMAT0000646	PPL	5493	Microarray//Proteomics//pSILAC//qRT-PCR	18668040|22815788	Unspecified
hsa-mir-155-5p	MIMAT0000646	PPM1G	5496	Proteomics	18668040	Unspecified
hsa-mir-155-5p	MIMAT0000646	PPP2R2A	5520	Proteomics	18668040	Unspecified
hsa-mir-155-5p	MIMAT0000646	PPP5C	5536	pSILAC	18668040	Unspecified
hsa-mir-155-5p	MIMAT0000646	PKIA	5569	ChIP-seq//Immunoblot//Luciferase reporter assay//qRT-PCR	22473996	Unspecified
hsa-mir-155-5p	MIMAT0000646	PRKAR1A	5573	Reporter assay	20584899	Unspecified
hsa-mir-155-5p	MIMAT0000646	PRKAR2A	5576	Proteomics	18668040	Unspecified
hsa-mir-155-5p	MIMAT0000646	PRKCI	5584	Proteomics//pSILAC	18668040	Unspecified
hsa-mir-155-5p	MIMAT0000646	PKN2	5586	HITS-CLIP//Proteomics//pSILAC//Reporter assay	18668040|20584899|22473208	Unspecified
hsa-mir-155-5p	MIMAT0000646	MAPK13	5603	Luciferase reporter assay	25535908	Unspecified
hsa-mir-155-5p	MIMAT0000646	HTRA1	5654	Proteomics	18668040	Unspecified
hsa-mir-155-5p	MIMAT0000646	PSEN1	5663	Proteomics	18668040	Unspecified
hsa-mir-155-5p	MIMAT0000646	PTEN	5728	Immunohistochemistry//Luciferase reporter assay//qRT-PCR//Western blot	27811366|28132399	Unspecified
hsa-mir-155-5p	MIMAT0000646	TWF1	5756	Microarray//Proteomics//pSILAC//qRT-PCR	18668040|20584899|22815788	Unspecified
hsa-mir-155-5p	MIMAT0000646	PTMS	5763	Proteomics	18668040	Unspecified
hsa-mir-155-5p	MIMAT0000646	PTN	5764	Microarray//qRT-PCR	22815788	Unspecified
hsa-mir-155-5p	MIMAT0000646	PTPRJ	5795	Proteomics//pSILAC	18668040	Unspecified
hsa-mir-155-5p	MIMAT0000646	RAD1	5810	Proteomics	18668040	Unspecified
hsa-mir-155-5p	MIMAT0000646	PYGL	5836	Proteomics	18668040	Unspecified
hsa-mir-155-5p	MIMAT0000646	RAB2A	5862	Proteomics	18668040	Unspecified
hsa-mir-155-5p	MIMAT0000646	RAB3B	5865	Microarray	23807165	Unspecified
hsa-mir-155-5p	MIMAT0000646	RAB6A	5870	Proteomics//pSILAC	18668040	Unspecified
hsa-mir-155-5p	MIMAT0000646	RAB27B	5874	Proteomics//pSILAC	18668040	Unspecified
hsa-mir-155-5p	MIMAT0000646	RAB5C	5878	PAR-CLIP//Proteomics//pSILAC	18668040|27292025	Unspecified
hsa-mir-155-5p	MIMAT0000646	RAC1	5879	HITS-CLIP//Reporter assay	20584899|22473208	Unspecified
hsa-mir-155-5p	MIMAT0000646	RAD23B	5887	Proteomics	18668040	Unspecified
hsa-mir-155-5p	MIMAT0000646	RAD51	5888	Flow//Immunofluorescence//Immunohistochemistry//Luciferase reporter assay//qRT-PCR//Western blot	24616504	Unspecified
hsa-mir-155-5p	MIMAT0000646	RAP1B	5908	Proteomics	18668040	Unspecified
hsa-mir-155-5p	MIMAT0000646	RARS	5917	Proteomics	18668040	Unspecified
hsa-mir-155-5p	MIMAT0000646	RCN2	5955	HITS-CLIP//Proteomics//pSILAC	18668040|22473208	Unspecified
hsa-mir-155-5p	MIMAT0000646	RHEBP1	6008	PAR-CLIP	22100165|22291592|20371350	Unspecified
hsa-mir-155-5p	MIMAT0000646	RHEB	6009	Microarray//Proteomics//pSILAC//Reporter assay	18668040|20584899|23807165	Unspecified
hsa-mir-155-5p	MIMAT0000646	RING1	6015	Proteomics	18668040	Unspecified
hsa-mir-155-5p	MIMAT0000646	RNF2	6045	Proteomics	18668040	Unspecified
hsa-mir-155-5p	MIMAT0000646	RORA	6095	PAR-CLIP	21572407|20371350	Unspecified
hsa-mir-155-5p	MIMAT0000646	RP2	6102	Proteomics	18668040	Unspecified
hsa-mir-155-5p	MIMAT0000646	RPL39	6170	Proteomics	18668040	Unspecified
hsa-mir-155-5p	MIMAT0000646	RPS20	6224	HITS-CLIP	22473208	Unspecified
hsa-mir-155-5p	MIMAT0000646	RREB1	6239	Proteomics	20584899	Unspecified
hsa-mir-155-5p	MIMAT0000646	RRM2	6241	Proteomics	18668040	Unspecified
hsa-mir-155-5p	MIMAT0000646	S100A11	6282	Proteomics	18668040	Unspecified
hsa-mir-155-5p	MIMAT0000646	SCD	6319	Proteomics	18668040	Unspecified
hsa-mir-155-5p	MIMAT0000646	CCL2	6347	Proteomics	18668040	Unspecified
hsa-mir-155-5p	MIMAT0000646	SDCBP	6386	Immunocytochemistry//Immunohistochemistry//In situ hybridization//Luciferase reporter assay//Microarray//Proteomics//pSILAC//qRT-PCR//Reporter assay//Western blot	18668040|20584899|24604078	Unspecified
hsa-mir-155-5p	MIMAT0000646	SEL1L	6400	Luciferase reporter assay//qRT-PCR//Western blot	23661430	Unspecified
hsa-mir-155-5p	MIMAT0000646	SELE	6401	Luciferase reporter assay	19949084	Unspecified
hsa-mir-155-5p	MIMAT0000646	SRSF1	6426	HITS-CLIP	22473208	Unspecified
hsa-mir-155-5p	MIMAT0000646	SRSF2	6427	Proteomics	18668040	Unspecified
hsa-mir-155-5p	MIMAT0000646	SKI	6497	Immunohistochemistry//Luciferase reporter assay//Northern blot//qRT-PCR//Western blot	21062812|21466664	Unspecified
hsa-mir-155-5p	MIMAT0000646	SLC1A5	6510	Proteomics	18668040	Unspecified
hsa-mir-155-5p	MIMAT0000646	SLC7A1	6541	Proteomics	18668040	Unspecified
hsa-mir-155-5p	MIMAT0000646	SLC12A4	6560	Proteomics	18668040	Unspecified
hsa-mir-155-5p	MIMAT0000646	SMARCA4	6597	HITS-CLIP//qRT-PCR//Reporter assay//Western blot	20584899|22473208|28251496	Unspecified
hsa-mir-155-5p	MIMAT0000646	SMARCD2	6603	Proteomics	18668040	Unspecified
hsa-mir-155-5p	MIMAT0000646	SMARCE1	6605	Proteomics	18668040	Unspecified
hsa-mir-155-5p	MIMAT0000646	SNTB2	6645	Proteomics	18668040	Unspecified
hsa-mir-155-5p	MIMAT0000646	SP1	6667	HITS-CLIP	22473208	Unspecified
hsa-mir-155-5p	MIMAT0000646	UAP1	6675	Proteomics	18668040	Unspecified
hsa-mir-155-5p	MIMAT0000646	SPI1	6688	HITS-CLIP//Immunoprecipitaion//Luciferase reporter assay//Proteomics//qRT-PCR//Reporter assay//Western blot	19386588|20680360|18668040|25288398|22473208|25092144	Unspecified
hsa-mir-155-5p	MIMAT0000646	SRPK2	6733	Proteomics	18668040	Unspecified
hsa-mir-155-5p	MIMAT0000646	TROVE2	6738	Proteomics	18668040	Unspecified
hsa-mir-155-5p	MIMAT0000646	STAT1	6772	Luciferase reporter assay//Western blot	28418858	Unspecified
hsa-mir-155-5p	MIMAT0000646	STAT3	6774	Proteomics	18668040	Unspecified
hsa-mir-155-5p	MIMAT0000646	STIM1	6786	Proteomics	18668040	Unspecified
hsa-mir-155-5p	MIMAT0000646	AURKA	6790	Proteomics	18668040	Unspecified
hsa-mir-155-5p	MIMAT0000646	STRN	6801	Proteomics	18668040	Unspecified
hsa-mir-155-5p	MIMAT0000646	STX5	6811	Proteomics	18668040	Unspecified
hsa-mir-155-5p	MIMAT0000646	STXBP2	6813	Proteomics	18668040	Unspecified
hsa-mir-155-5p	MIMAT0000646	SUPT5H	6829	Proteomics	18668040	Unspecified
hsa-mir-155-5p	MIMAT0000646	SYPL1	6856	Proteomics//pSILAC	18668040	Unspecified
hsa-mir-155-5p	MIMAT0000646	TBCA	6902	Proteomics//pSILAC//Reporter assay	18668040|20584899	Unspecified
hsa-mir-155-5p	MIMAT0000646	TCEA1	6917	Proteomics	18668040	Unspecified
hsa-mir-155-5p	MIMAT0000646	TCF4	6925	HITS-CLIP	22473208	Unspecified
hsa-mir-155-5p	MIMAT0000646	GCFC2	6936	Reporter assay	20584899	Unspecified
hsa-mir-155-5p	MIMAT0000646	TCF12	6938	Reporter assay	20584899	Unspecified
hsa-mir-155-5p	MIMAT0000646	TMBIM6	7009	Proteomics	18668040	Unspecified
hsa-mir-155-5p	MIMAT0000646	TERF1	7013	immunohistochemistry//Luciferase reporter assay//Western blotting	24876105	Unspecified
hsa-mir-155-5p	MIMAT0000646	TFAM	7019	Luciferase reporter assay//qRT-PCR	25869329	Unspecified
hsa-mir-155-5p	MIMAT0000646	TFCP2	7024	Proteomics	18668040	Unspecified
hsa-mir-155-5p	MIMAT0000646	TFPI	7035	Proteomics	18668040	Unspecified
hsa-mir-155-5p	MIMAT0000646	TGM2	7052	Proteomics	18668040	Unspecified
hsa-mir-155-5p	MIMAT0000646	THBS1	7057	Proteomics	18668040	Unspecified
hsa-mir-155-5p	MIMAT0000646	THRB	7068	Luciferase reporter assay//Real time PCR	24849932	Unspecified
hsa-mir-155-5p	MIMAT0000646	TJP1	7082	Proteomics	18668040	Unspecified
hsa-mir-155-5p	MIMAT0000646	TLE4	7091	Microarray//Reporter assay	19193853|20584899	Unspecified
hsa-mir-155-5p	MIMAT0000646	TNFAIP2	7127	Proteomics	18668040	Unspecified
hsa-mir-155-5p	MIMAT0000646	TPBG	7162	Proteomics	18668040	Unspecified
hsa-mir-155-5p	MIMAT0000646	TPD52	7163	Proteomics	18668040	Unspecified
hsa-mir-155-5p	MIMAT0000646	TPP2	7174	Proteomics	18668040	Unspecified
hsa-mir-155-5p	MIMAT0000646	TRIO	7204	Proteomics	18668040	Unspecified
hsa-mir-155-5p	MIMAT0000646	TRPS1	7227	Microarray//qRT-PCR	22815788	Unspecified
hsa-mir-155-5p	MIMAT0000646	TTF1	7270	Reporter assay	20584899	Unspecified
hsa-mir-155-5p	MIMAT0000646	TXNRD1	7296	Proteomics//pSILAC	18668040	Unspecified
hsa-mir-155-5p	MIMAT0000646	TYRP1	7306	HITS-CLIP	19536157	Unspecified
hsa-mir-155-5p	MIMAT0000646	UBE2D2	7322	Proteomics	18668040	Unspecified
hsa-mir-155-5p	MIMAT0000646	UBE2D3	7323	Proteomics	18668040	Unspecified
hsa-mir-155-5p	MIMAT0000646	UBE2G1	7326	HITS-CLIP	22473208	Unspecified
hsa-mir-155-5p	MIMAT0000646	UBE2H	7328	Proteomics	18668040	Unspecified
hsa-mir-155-5p	MIMAT0000646	UGDH	7358	Proteomics	18668040	Unspecified
hsa-mir-155-5p	MIMAT0000646	UGT8	7368	Proteomics	18668040	Unspecified
hsa-mir-155-5p	MIMAT0000646	UQCRB	7381	PAR-CLIP	22100165	Unspecified
hsa-mir-155-5p	MIMAT0000646	UQCRFS1	7386	Luciferase reporter assay//Western blot	20550618	Unspecified
hsa-mir-155-5p	MIMAT0000646	VAV2	7410	Proteomics	18668040	Unspecified
hsa-mir-155-5p	MIMAT0000646	VBP1	7411	Proteomics	18668040	Unspecified
hsa-mir-155-5p	MIMAT0000646	VCAM1	7412	qRT-PCR	21310411	Unspecified
hsa-mir-155-5p	MIMAT0000646	VHL	7428	Luciferase reporter assay//qRT-PCR	23353819	Unspecified
hsa-mir-155-5p	MIMAT0000646	LAT2	7462	Microarray	19193853	Unspecified
hsa-mir-155-5p	MIMAT0000646	WEE1	7465	Microarray//Reporter assay	20584899|23807165	Unspecified
hsa-mir-155-5p	MIMAT0000646	WNT5A	7474	Proteomics	20584899	Unspecified
hsa-mir-155-5p	MIMAT0000646	WRB	7485	Proteomics	18668040	Unspecified
hsa-mir-155-5p	MIMAT0000646	XPC	7508	Proteomics	18668040	Unspecified
hsa-mir-155-5p	MIMAT0000646	XPNPEP1	7511	HITS-CLIP	22473208	Unspecified
hsa-mir-155-5p	MIMAT0000646	XPO1	7514	Proteomics	18668040	Unspecified
hsa-mir-155-5p	MIMAT0000646	YWHAZ	7534	HITS-CLIP//Reporter assay	20584899|22473208	Unspecified
hsa-mir-155-5p	MIMAT0000646	ZFP36	7538	PAR-CLIP	23592263	Unspecified
hsa-mir-155-5p	MIMAT0000646	ZIC3	7547	Luciferase reporter assay	18367535|19177201	Unspecified
hsa-mir-155-5p	MIMAT0000646	ZNF28	7576	HITS-CLIP//Reporter assay	20584899|22473208	Unspecified
hsa-mir-155-5p	MIMAT0000646	ZKSCAN1	7586	HITS-CLIP	22473208	Unspecified
hsa-mir-155-5p	MIMAT0000646	ZNF148	7707	PAR-CLIP	23592263|21572407	Unspecified
hsa-mir-155-5p	MIMAT0000646	VEZF1	7716	HITS-CLIP//Proteomics//pSILAC	18668040|22473208	Unspecified
hsa-mir-155-5p	MIMAT0000646	ZNF207	7756	Proteomics	18668040	Unspecified
hsa-mir-155-5p	MIMAT0000646	ZNF236	7776	Microarray	19193853	Unspecified
hsa-mir-155-5p	MIMAT0000646	SLC30A1	7779	PAR-CLIP//Proteomics//pSILAC	18668040|23592263|21572407	Unspecified
hsa-mir-155-5p	MIMAT0000646	LUZP1	7798	Proteomics	18668040	Unspecified
hsa-mir-155-5p	MIMAT0000646	DEK	7913	Proteomics	18668040	Unspecified
hsa-mir-155-5p	MIMAT0000646	ALDH5A1	7915	Proteomics	18668040	Unspecified
hsa-mir-155-5p	MIMAT0000646	ABHD16A	7920	Proteomics	18668040	Unspecified
hsa-mir-155-5p	MIMAT0000646	CHAF1B	8208	Proteomics	18668040	Unspecified
hsa-mir-155-5p	MIMAT0000646	PNPLA4	8228	Proteomics	18668040	Unspecified
hsa-mir-155-5p	MIMAT0000646	PICALM	8301	HITS-CLIP//Proteomics//pSILAC//Reporter assay	18668040|20584899|22473208	Unspecified
hsa-mir-155-5p	MIMAT0000646	STK24	8428	Proteomics	18668040	Unspecified
hsa-mir-155-5p	MIMAT0000646	CUL4B	8450	Proteomics//pSILAC	18668040	Unspecified
hsa-mir-155-5p	MIMAT0000646	PPFIBP1	8496	Proteomics	18668040	Unspecified
hsa-mir-155-5p	MIMAT0000646	YBX3	8531	Proteomics	18668040	Unspecified
hsa-mir-155-5p	MIMAT0000646	COPS3	8533	Proteomics	18668040	Unspecified
hsa-mir-155-5p	MIMAT0000646	DEGS1	8560	Proteomics	18668040	Unspecified
hsa-mir-155-5p	MIMAT0000646	YARS	8565	Proteomics	18668040	Unspecified
hsa-mir-155-5p	MIMAT0000646	AKR7A2	8574	Proteomics	18668040	Unspecified
hsa-mir-155-5p	MIMAT0000646	PSMG1	8624	Proteomics//pSILAC	18668040	Unspecified
hsa-mir-155-5p	MIMAT0000646	AKR1C3	8644	Proteomics	18668040	Unspecified
hsa-mir-155-5p	MIMAT0000646	SOCS1	8651	ELISA//HITS-CLIP//Immunoprecipitaion//Luciferase reporter assay//Microarray//Northern blot//Proteomics//qRT-PCR//Western blot	20354188|21355095|22387553|22771905|18668040|22473208|24351865|23436936|27470349|25998827|27817193|27811366	Unspecified
hsa-mir-155-5p	MIMAT0000646	DDX3Y	8653	HITS-CLIP	22473208	Unspecified
hsa-mir-155-5p	MIMAT0000646	EIF3A	8661	Proteomics	18668040	Unspecified
hsa-mir-155-5p	MIMAT0000646	EIF3C	8663	Proteomics	18668040	Unspecified
hsa-mir-155-5p	MIMAT0000646	EIF3F	8665	Proteomics	18668040	Unspecified
hsa-mir-155-5p	MIMAT0000646	EIF3G	8666	Proteomics	18668040	Unspecified
hsa-mir-155-5p	MIMAT0000646	EIF3J	8669	Proteomics	18668040	Unspecified
hsa-mir-155-5p	MIMAT0000646	PEA15	8682	Microarray//qRT-PCR	22815788	Unspecified
hsa-mir-155-5p	MIMAT0000646	FADD	8772	GFP reporter assay//Immunohistochemistry//In situ hybridization//Luciferase reporter assay//Microarray//qRT-PCR//Western blot	21706480	Unspecified
hsa-mir-155-5p	MIMAT0000646	TNFRSF10A	8797	Proteomics//pSILAC	18668040	Unspecified
hsa-mir-155-5p	MIMAT0000646	TRIM24	8805	Proteomics	20584899	Unspecified
hsa-mir-155-5p	MIMAT0000646	GMPS	8833	Proteomics	18668040	Unspecified
hsa-mir-155-5p	MIMAT0000646	ALDH1A2	8854	Proteomics	18668040	Unspecified
hsa-mir-155-5p	MIMAT0000646	SGPL1	8879	Proteomics	18668040	Unspecified
hsa-mir-155-5p	MIMAT0000646	FUBP1	8880	Proteomics	18668040	Unspecified
hsa-mir-155-5p	MIMAT0000646	EIF2B2	8892	Proteomics	18668040	Unspecified
hsa-mir-155-5p	MIMAT0000646	EIF2B5	8893	Proteomics	18668040	Unspecified
hsa-mir-155-5p	MIMAT0000646	BUD31	8896	Proteomics	18668040	Unspecified
hsa-mir-155-5p	MIMAT0000646	FUBP3	8939	Proteomics	18668040	Unspecified
hsa-mir-155-5p	MIMAT0000646	MPZL1	9019	Proteomics//pSILAC	18668040	Unspecified
hsa-mir-155-5p	MIMAT0000646	MAP3K14	9020	HITS-CLIP//Reporter assay	20584899|22473208	Unspecified
hsa-mir-155-5p	MIMAT0000646	SOCS3	9021	qRT-PCR	23428672	Unspecified
hsa-mir-155-5p	MIMAT0000646	UBA3	9039	Proteomics	18668040	Unspecified
hsa-mir-155-5p	MIMAT0000646	DOK2	9046	PAR-CLIP	22291592	Unspecified
hsa-mir-155-5p	MIMAT0000646	CLDN1	9076	Immunocytochemistry//Immunohistochemistry//In situ hybridization//Luciferase reporter assay//Microarray//Proteomics//pSILAC//qRT-PCR//Western blot	18668040|24604078	Unspecified
hsa-mir-155-5p	MIMAT0000646	USP8	9101	HITS-CLIP	22473208	Unspecified
hsa-mir-155-5p	MIMAT0000646	INA	9118	Proteomics	18668040	Unspecified
hsa-mir-155-5p	MIMAT0000646	CNOT9	9125	Proteomics	18668040	Unspecified
hsa-mir-155-5p	MIMAT0000646	AIFM1	9131	Proteomics	18668040	Unspecified
hsa-mir-155-5p	MIMAT0000646	SLC33A1	9197	Reporter assay	20584899	Unspecified
hsa-mir-155-5p	MIMAT0000646	AURKB	9212	Proteomics	18668040	Unspecified
hsa-mir-155-5p	MIMAT0000646	XPR1	9213	PAR-CLIP	22100165	Unspecified
hsa-mir-155-5p	MIMAT0000646	NOLC1	9221	Proteomics	18668040	Unspecified
hsa-mir-155-5p	MIMAT0000646	AIMP1	9255	Proteomics	18668040	Unspecified
hsa-mir-155-5p	MIMAT0000646	BCL7C	9274	Proteomics	18668040	Unspecified
hsa-mir-155-5p	MIMAT0000646	SOCS6	9306	Luciferase reporter assay//Next Generation Sequencing (NGS)//qRT-PCR//Western blot	26692956|27570566|27811366	Unspecified
hsa-mir-155-5p	MIMAT0000646	TRIP13	9319	HITS-CLIP//Proteomics//pSILAC//Reporter assay	18668040|20584899|22473208	Unspecified
hsa-mir-155-5p	MIMAT0000646	VAMP3	9341	PAR-CLIP//Proteomics//pSILAC	18668040|27292025	Unspecified
hsa-mir-155-5p	MIMAT0000646	SNAP29	9342	Proteomics//pSILAC	18668040	Unspecified
hsa-mir-155-5p	MIMAT0000646	SLC9A3R2	9351	Proteomics	18668040	Unspecified
hsa-mir-155-5p	MIMAT0000646	CIAO1	9391	Proteomics	18668040	Unspecified
hsa-mir-155-5p	MIMAT0000646	EIF4E2	9470	Proteomics	18668040	Unspecified
hsa-mir-155-5p	MIMAT0000646	ADAMTS4	9507	PAR-CLIP	23446348	Unspecified
hsa-mir-155-5p	MIMAT0000646	EEF1E1	9521	Proteomics	19136465	Unspecified
hsa-mir-155-5p	MIMAT0000646	SCAMP1	9522	Proteomics//pSILAC	18668040	Unspecified
hsa-mir-155-5p	MIMAT0000646	VPS4B	9525	Proteomics	18668040	Unspecified
hsa-mir-155-5p	MIMAT0000646	BAG5	9529	HITS-CLIP//Proteomics	18668040|22473208	Unspecified
hsa-mir-155-5p	MIMAT0000646	ZNF254	9534	HITS-CLIP//Reporter assay	20584899|22473208	Unspecified
hsa-mir-155-5p	MIMAT0000646	H2AFY	9555	Proteomics	18668040	Unspecified
hsa-mir-155-5p	MIMAT0000646	CDC42BPB	9578	Proteomics	18668040	Unspecified
hsa-mir-155-5p	MIMAT0000646	NUP155	9631	Proteomics	18668040	Unspecified
hsa-mir-155-5p	MIMAT0000646	FEZ2	9637	HITS-CLIP	22473208	Unspecified
hsa-mir-155-5p	MIMAT0000646	IKBKE	9641	Immunofluorescence//Immunohistochemistry//Luciferase reporter assay//Proteomics//qRT-PCR//Western blot	18753206|19177201|20584899|24151514|26934326	Unspecified
hsa-mir-155-5p	MIMAT0000646	SH3PXD2A	9644	Luciferase reporter assay//qRT-PCR	22797699	Unspecified
hsa-mir-155-5p	MIMAT0000646	TTC37	9652	Proteomics	18668040	Unspecified
hsa-mir-155-5p	MIMAT0000646	MARF1	9665	HITS-CLIP//Reporter assay	20584899|22473208	Unspecified
hsa-mir-155-5p	MIMAT0000646	PHF14	9678	Reporter assay	20584899	Unspecified
hsa-mir-155-5p	MIMAT0000646	N4BP1	9683	HITS-CLIP	22473208	Unspecified
hsa-mir-155-5p	MIMAT0000646	CLINT1	9685	Proteomics	18668040	Unspecified
hsa-mir-155-5p	MIMAT0000646	RAPGEF2	9693	Reporter assay	20584899	Unspecified
hsa-mir-155-5p	MIMAT0000646	DOCK4	9732	Microarray	19193853	Unspecified
hsa-mir-155-5p	MIMAT0000646	PHACTR2	9749	PAR-CLIP	22100165	Unspecified
hsa-mir-155-5p	MIMAT0000646	MATR3	9782	Luciferase reporter assay//Reporter assay	17881434	Unspecified
hsa-mir-155-5p	MIMAT0000646	SERTAD2	9792	Microarray	19193853	Unspecified
hsa-mir-155-5p	MIMAT0000646	CKAP5	9793	Luciferase reporter assay//Proteomics//qRT-PCR//Western blot	21799781|18668040	Unspecified
hsa-mir-155-5p	MIMAT0000646	TOMM20	9804	Reporter assay	20584899	Unspecified
hsa-mir-155-5p	MIMAT0000646	NCAPD2	9918	Proteomics	18668040	Unspecified
hsa-mir-155-5p	MIMAT0000646	LPGAT1	9926	Proteomics	18668040	Unspecified
hsa-mir-155-5p	MIMAT0000646	KIF14	9928	Proteomics	18668040	Unspecified
hsa-mir-155-5p	MIMAT0000646	MAFB	9935	Luciferase reporter assay//Microarray//qRT-PCR	19193853|22797699	Unspecified
hsa-mir-155-5p	MIMAT0000646	DMTF1	9988	HITS-CLIP	22473208	Unspecified
hsa-mir-155-5p	MIMAT0000646	CHAF1A	10036	Proteomics//pSILAC	18668040	Unspecified
hsa-mir-155-5p	MIMAT0000646	UBA2	10054	Proteomics	18668040	Unspecified
hsa-mir-155-5p	MIMAT0000646	NR1H3	10062	Luciferase reporter assay//qRT-PCR//Western blot	27746237	Unspecified
hsa-mir-155-5p	MIMAT0000646	ARPC3	10094	HITS-CLIP//Reporter assay	20584899|22473208	Unspecified
hsa-mir-155-5p	MIMAT0000646	ACTR2	10097	Reporter assay	20584899	Unspecified
hsa-mir-155-5p	MIMAT0000646	TSPAN3	10099	Proteomics	18668040	Unspecified
hsa-mir-155-5p	MIMAT0000646	NAMPT	10135	Microarray	19193853	Unspecified
hsa-mir-155-5p	MIMAT0000646	HNRNPA3P1	10151	Microarray	19193853	Unspecified
hsa-mir-155-5p	MIMAT0000646	ABI2	10152	HITS-CLIP	22473208	Unspecified
hsa-mir-155-5p	MIMAT0000646	PSME3	10197	Proteomics	18668040	Unspecified
hsa-mir-155-5p	MIMAT0000646	PATJ	10207	Flow//Immunoblot//Microarray//qRT-PCR	23603793	Unspecified
hsa-mir-155-5p	MIMAT0000646	DCAF7	10238	Proteomics//pSILAC	18668040	Unspecified
hsa-mir-155-5p	MIMAT0000646	ABCC4	10257	Proteomics	18668040	Unspecified
hsa-mir-155-5p	MIMAT0000646	BET1	10282	Proteomics//pSILAC	18668040	Unspecified
hsa-mir-155-5p	MIMAT0000646	RTN3	10313	Proteomics	18668040	Unspecified
hsa-mir-155-5p	MIMAT0000646	NSA2	10412	Proteomics	18668040	Unspecified
hsa-mir-155-5p	MIMAT0000646	PGRMC2	10424	HITS-CLIP//Proteomics	18668040|22473208	Unspecified
hsa-mir-155-5p	MIMAT0000646	SEC24B	10427	Proteomics	18668040	Unspecified
hsa-mir-155-5p	MIMAT0000646	FAM3C	10447	Proteomics	18668040	Unspecified
hsa-mir-155-5p	MIMAT0000646	HAX1	10456	Proteomics	18668040	Unspecified
hsa-mir-155-5p	MIMAT0000646	ZBTB18	10472	PAR-CLIP	23446348|21572407|20371350	Unspecified
hsa-mir-155-5p	MIMAT0000646	DDX17	10521	Proteomics	18668040	Unspecified
hsa-mir-155-5p	MIMAT0000646	IPO8	10526	Proteomics	18668040	Unspecified
hsa-mir-155-5p	MIMAT0000646	SSSCA1	10534	Proteomics	18668040	Unspecified
hsa-mir-155-5p	MIMAT0000646	P3H3	10536	Proteomics	18668040	Unspecified
hsa-mir-155-5p	MIMAT0000646	ARL6IP5	10550	HITS-CLIP//Proteomics//Reporter assay	18668040|20584899|22473208	Unspecified
hsa-mir-155-5p	MIMAT0000646	SLC35A1	10559	PAR-CLIP	22100165|22291592	Unspecified
hsa-mir-155-5p	MIMAT0000646	CCT2	10576	PAR-CLIP//Proteomics	18668040|23592263|23446348|20371350	Unspecified
hsa-mir-155-5p	MIMAT0000646	DRAP1	10589	Proteomics	18668040	Unspecified
hsa-mir-155-5p	MIMAT0000646	PDLIM5	10611	pSILAC//Western blot	18668040|20584899	Unspecified
hsa-mir-155-5p	MIMAT0000646	RRAGA	10670	Proteomics	18668040	Unspecified
hsa-mir-155-5p	MIMAT0000646	GNA13	10672	Proteomics//pSILAC	18668040	Unspecified
hsa-mir-155-5p	MIMAT0000646	NFAT5	10725	HITS-CLIP	22473208	Unspecified
hsa-mir-155-5p	MIMAT0000646	STAG2	10735	Proteomics	18668040	Unspecified
hsa-mir-155-5p	MIMAT0000646	NES	10763	Proteomics	18668040	Unspecified
hsa-mir-155-5p	MIMAT0000646	NCKAP1	10787	Proteomics	18668040	Unspecified
hsa-mir-155-5p	MIMAT0000646	ZNF273	10793	Proteomics	20584899	Unspecified
hsa-mir-155-5p	MIMAT0000646	MTHFD2	10797	Proteomics	18668040	Unspecified
hsa-mir-155-5p	MIMAT0000646	CCR9	10803	Proteomics	19193853	Unspecified
hsa-mir-155-5p	MIMAT0000646	CD3EAP	10849	Proteomics	18668040	Unspecified
hsa-mir-155-5p	MIMAT0000646	FGL2	10875	HITS-CLIP	22473208	Unspecified
hsa-mir-155-5p	MIMAT0000646	MAN1A2	10905	Proteomics	18668040	Unspecified
hsa-mir-155-5p	MIMAT0000646	PAPOLA	10914	Microarray	19193853	Unspecified
hsa-mir-155-5p	MIMAT0000646	SPIN1	10927	Proteomics	18668040	Unspecified
hsa-mir-155-5p	MIMAT0000646	EHD1	10938	Microarray	19193853	Unspecified
hsa-mir-155-5p	MIMAT0000646	PRSS21	10942	Proteomics	18668040	Unspecified
hsa-mir-155-5p	MIMAT0000646	TOMM34	10953	Proteomics	18668040	Unspecified
hsa-mir-155-5p	MIMAT0000646	METAP2	10988	Proteomics	18668040	Unspecified
hsa-mir-155-5p	MIMAT0000646	SLC27A2	11001	Proteomics	18668040	Unspecified
hsa-mir-155-5p	MIMAT0000646	GLIPR1	11010	Proteomics	18668040	Unspecified
hsa-mir-155-5p	MIMAT0000646	NUPL2	11097	Proteomics	18668040	Unspecified
hsa-mir-155-5p	MIMAT0000646	KIF3A	11127	HITS-CLIP	22473208	Unspecified
hsa-mir-155-5p	MIMAT0000646	CDC37	11140	HITS-CLIP	22473208	Unspecified
hsa-mir-155-5p	MIMAT0000646	FSTL1	11167	Proteomics	18668040	Unspecified
hsa-mir-155-5p	MIMAT0000646	PSIP1	11168	ChIP-seq//Flow//Luciferase reporter assay//Microarray//Proteomics//qRT-PCR//Western blot	18668040|23028330|26497687	Unspecified
hsa-mir-155-5p	MIMAT0000646	AKAP10	11216	HITS-CLIP	22473208	Unspecified
hsa-mir-155-5p	MIMAT0000646	PRAF2	11230	pSILAC	18668040	Unspecified
hsa-mir-155-5p	MIMAT0000646	PDCD10	11235	Proteomics	18668040	Unspecified
hsa-mir-155-5p	MIMAT0000646	PACSIN2	11252	Proteomics	18668040	Unspecified
hsa-mir-155-5p	MIMAT0000646	ACOT7	11332	Proteomics	18668040	Unspecified
hsa-mir-155-5p	MIMAT0000646	PDAP1	11333	Proteomics	18668040	Unspecified
hsa-mir-155-5p	MIMAT0000646	EXOC3	11336	Proteomics	18668040	Unspecified
hsa-mir-155-5p	MIMAT0000646	COG2	22796	Proteomics	18668040	Unspecified
hsa-mir-155-5p	MIMAT0000646	HSPA4L	22824	Proteomics	18668040	Unspecified
hsa-mir-155-5p	MIMAT0000646	ZNF652	22834	Luciferase reporter assay//Microarray//qRT-PCR//Reporter assay//Western blot	18367535|20584899|22797073|25128227	Unspecified
hsa-mir-155-5p	MIMAT0000646	RAB11FIP2	22841	PAR-CLIP//Reporter assay	20584899|22100165	Unspecified
hsa-mir-155-5p	MIMAT0000646	AAK1	22848	HITS-CLIP	22473208	Unspecified
hsa-mir-155-5p	MIMAT0000646	INPP5F	22876	Reporter assay	20584899	Unspecified
hsa-mir-155-5p	MIMAT0000646	TRAK1	22906	Reporter assay	20584899	Unspecified
hsa-mir-155-5p	MIMAT0000646	SACM1L	22908	Proteomics//pSILAC	18668040	Unspecified
hsa-mir-155-5p	MIMAT0000646	SHANK2	22941	Luciferase reporter assay//qRT-PCR	22797699	Unspecified
hsa-mir-155-5p	MIMAT0000646	TRIM32	22954	ChIP-seq//HITS-CLIP//Luciferase reporter assay//Microarray//Proteomics//pSILAC//qRT-PCR//Western blot	18668040|22473208|25128227|26497687	Unspecified
hsa-mir-155-5p	MIMAT0000646	PALLD	23022	Proteomics	18668040	Unspecified
hsa-mir-155-5p	MIMAT0000646	KDM1A	23028	Proteomics	18668040	Unspecified
hsa-mir-155-5p	MIMAT0000646	CLUAP1	23059	HITS-CLIP//Reporter assay	20584899|22473208	Unspecified
hsa-mir-155-5p	MIMAT0000646	MRPS27	23107	HITS-CLIP//Proteomics//Reporter assay	18668040|20584899|22473208	Unspecified
hsa-mir-155-5p	MIMAT0000646	TAB2	23118	HITS-CLIP//Luciferase reporter assay//Microarray//qRT-PCR//Reporter assay//Western blot	19193853|20852130|23449975|20680360|20584899|22473208	Unspecified
hsa-mir-155-5p	MIMAT0000646	PLXND1	23129	Proteomics//pSILAC	18668040	Unspecified
hsa-mir-155-5p	MIMAT0000646	RGL1	23179	HITS-CLIP	22473208	Unspecified
hsa-mir-155-5p	MIMAT0000646	RCOR1	23186	HITS-CLIP//Proteomics//pSILAC	18668040|22473208	Unspecified
hsa-mir-155-5p	MIMAT0000646	CYFIP1	23191	Proteomics	18668040	Unspecified
hsa-mir-155-5p	MIMAT0000646	GANAB	23193	HITS-CLIP	22473208	Unspecified
hsa-mir-155-5p	MIMAT0000646	FAM120A	23196	Proteomics	18262046	Unspecified
hsa-mir-155-5p	MIMAT0000646	PSME4	23198	Proteomics	18668040	Unspecified
hsa-mir-155-5p	MIMAT0000646	SYNE2	23224	Proteomics//pSILAC	18668040	Unspecified
hsa-mir-155-5p	MIMAT0000646	ANKRD12	23253	PAR-CLIP	22100165	Unspecified
hsa-mir-155-5p	MIMAT0000646	CAMTA1	23261	Microarray//Proteomics	19193853|18668040	Unspecified
hsa-mir-155-5p	MIMAT0000646	EXOC7	23265	Proteomics	18668040	Unspecified
hsa-mir-155-5p	MIMAT0000646	WWC1	23286	HITS-CLIP//Reporter assay	20584899|22473208	Unspecified
hsa-mir-155-5p	MIMAT0000646	NEMP1	23306	HITS-CLIP	22473208	Unspecified
hsa-mir-155-5p	MIMAT0000646	DPY19L1	23333	HITS-CLIP//PAR-CLIP	22473208|23592263	Unspecified
hsa-mir-155-5p	MIMAT0000646	UBR4	23352	PAR-CLIP//Proteomics	18668040|26701625	Unspecified
hsa-mir-155-5p	MIMAT0000646	UFL1	23376	Proteomics//pSILAC	18668040	Unspecified
hsa-mir-155-5p	MIMAT0000646	KIAA0368	23392	Proteomics	18668040	Unspecified
hsa-mir-155-5p	MIMAT0000646	EXOSC2	23404	Reporter assay	20584899	Unspecified
hsa-mir-155-5p	MIMAT0000646	SIRT1	23411	HITS-CLIP	22473208	Unspecified
hsa-mir-155-5p	MIMAT0000646	TRAM1	23471	HITS-CLIP//Proteomics//pSILAC	18668040|22473208	Unspecified
hsa-mir-155-5p	MIMAT0000646	SUZ12	23512	Proteomics	18668040	Unspecified
hsa-mir-155-5p	MIMAT0000646	MORC3	23515	Reporter assay	20584899	Unspecified
hsa-mir-155-5p	MIMAT0000646	SLC39A14	23516	Proteomics	18668040	Unspecified
hsa-mir-155-5p	MIMAT0000646	SKIV2L2	23517	Proteomics	20584899	Unspecified
hsa-mir-155-5p	MIMAT0000646	CARHSP1	23589	Reporter assay	20584899	Unspecified
hsa-mir-155-5p	MIMAT0000646	LEMD3	23592	Proteomics	18668040	Unspecified
hsa-mir-155-5p	MIMAT0000646	NUP62	23636	Proteomics	18668040	Unspecified
hsa-mir-155-5p	MIMAT0000646	LDOC1	23641	Luciferase reporter assay//Reporter assay	17881434	Unspecified
hsa-mir-155-5p	MIMAT0000646	ARFIP2	23647	Proteomics//pSILAC	18668040	Unspecified
hsa-mir-155-5p	MIMAT0000646	SLC7A11	23657	Proteomics	18668040	Unspecified
hsa-mir-155-5p	MIMAT0000646	ZKSCAN5	23660	HITS-CLIP//Proteomics	20584899|22473208	Unspecified
hsa-mir-155-5p	MIMAT0000646	SH3BP4	23677	Proteomics//pSILAC	18668040	Unspecified
hsa-mir-155-5p	MIMAT0000646	GABARAPL1	23710	Reporter assay	20584899	Unspecified
hsa-mir-155-5p	MIMAT0000646	IFIT5	24138	HITS-CLIP	22473208	Unspecified
hsa-mir-155-5p	MIMAT0000646	ATXN10	25814	Proteomics	18668040	Unspecified
hsa-mir-155-5p	MIMAT0000646	METTL7A	25840	Proteomics//pSILAC	18668040	Unspecified
hsa-mir-155-5p	MIMAT0000646	INTS7	25896	Proteomics	18668040	Unspecified
hsa-mir-155-5p	MIMAT0000646	CNOT10	25904	Proteomics	18668040	Unspecified
hsa-mir-155-5p	MIMAT0000646	GEMIN5	25929	Proteomics	18668040	Unspecified
hsa-mir-155-5p	MIMAT0000646	CLIC4	25932	Proteomics	20584899	Unspecified
hsa-mir-155-5p	MIMAT0000646	SAMHD1	25939	Flow//Luciferase reporter assay//qRT-PCR//Western blot	25890101	Unspecified
hsa-mir-155-5p	MIMAT0000646	SIN3A	25942	Proteomics	18668040	Unspecified
hsa-mir-155-5p	MIMAT0000646	KBTBD2	25948	Microarray//Reporter assay	19193853|20584899	Unspecified
hsa-mir-155-5p	MIMAT0000646	KANK2	25959	Proteomics	18668040	Unspecified
hsa-mir-155-5p	MIMAT0000646	RPAP1	26015	Proteomics	18668040	Unspecified
hsa-mir-155-5p	MIMAT0000646	UPF2	26019	HITS-CLIP//Proteomics//Reporter assay	18668040|20584899|22473208	Unspecified
hsa-mir-155-5p	MIMAT0000646	LTN1	26046	Proteomics	18668040	Unspecified
hsa-mir-155-5p	MIMAT0000646	ZNF500	26048	HITS-CLIP	23824327	Unspecified
hsa-mir-155-5p	MIMAT0000646	RAI14	26064	Proteomics//pSILAC	18668040	Unspecified
hsa-mir-155-5p	MIMAT0000646	HERC4	26091	Reporter assay	20584899	Unspecified
hsa-mir-155-5p	MIMAT0000646	CHTOP	26097	Proteomics	18668040	Unspecified
hsa-mir-155-5p	MIMAT0000646	GAPVD1	26130	Proteomics	18668040	Unspecified
hsa-mir-155-5p	MIMAT0000646	ARL5A	26225	Proteomics	18668040	Unspecified
hsa-mir-155-5p	MIMAT0000646	PHGDH	26227	Proteomics	18668040	Unspecified
hsa-mir-155-5p	MIMAT0000646	SERGEF	26297	HITS-CLIP	22473208	Unspecified
hsa-mir-155-5p	MIMAT0000646	CNNM3	26505	Proteomics	18668040	Unspecified
hsa-mir-155-5p	MIMAT0000646	INTS6	26512	Reporter assay	20584899	Unspecified
hsa-mir-155-5p	MIMAT0000646	TIMM13	26517	Proteomics	18668040	Unspecified
hsa-mir-155-5p	MIMAT0000646	HBP1	26959	Luciferase reporter assay//qRT-PCR//Reporter assay//Western blot	20584899|24675724	Unspecified
hsa-mir-155-5p	MIMAT0000646	DNAJC2	27000	Proteomics	18668040	Unspecified
hsa-mir-155-5p	MIMAT0000646	CNPPD1	27013	HITS-CLIP	23824327	Unspecified
hsa-mir-155-5p	MIMAT0000646	GHITM	27069	PAR-CLIP//Proteomics	18668040|20371350	Unspecified
hsa-mir-155-5p	MIMAT0000646	TAF5L	27097	Reporter assay	20584899	Unspecified
hsa-mir-155-5p	MIMAT0000646	PALD1	27143	Reporter assay	20584899	Unspecified
hsa-mir-155-5p	MIMAT0000646	BRPF3	27154	Proteomics//pSILAC//Western blot	18668040|17668390|17588946|16675453	Unspecified
hsa-mir-155-5p	MIMAT0000646	ARFIP1	27236	Proteomics//pSILAC//Reporter assay	18668040|20584899	Unspecified
hsa-mir-155-5p	MIMAT0000646	PDCD4	27250	HITS-CLIP	22473208	Unspecified
hsa-mir-155-5p	MIMAT0000646	LSM3	27258	Proteomics	18668040	Unspecified
hsa-mir-155-5p	MIMAT0000646	RAB30	27314	HITS-CLIP//Proteomics	18668040|23313552	Unspecified
hsa-mir-155-5p	MIMAT0000646	MAT2B	27430	Proteomics	18668040	Unspecified
hsa-mir-155-5p	MIMAT0000646	HDHD5	27440	Proteomics	18668040	Unspecified
hsa-mir-155-5p	MIMAT0000646	OSTM1	28962	HITS-CLIP	22473208	Unspecified
hsa-mir-155-5p	MIMAT0000646	SPCS1	28972	Proteomics	18668040	Unspecified
hsa-mir-155-5p	MIMAT0000646	NOB1	28987	Proteomics	18668040	Unspecified
hsa-mir-155-5p	MIMAT0000646	MRPL18	29074	Reporter assay	20584899	Unspecified
hsa-mir-155-5p	MIMAT0000646	SSU72	29101	HITS-CLIP	22473208	Unspecified
hsa-mir-155-5p	MIMAT0000646	PACSIN3	29763	Proteomics	18668040	Unspecified
hsa-mir-155-5p	MIMAT0000646	TMOD3	29766	Proteomics	18668040	Unspecified
hsa-mir-155-5p	MIMAT0000646	GMPPA	29926	Proteomics	18668040	Unspecified
hsa-mir-155-5p	MIMAT0000646	DPP7	29952	Proteomics//pSILAC	18668040	Unspecified
hsa-mir-155-5p	MIMAT0000646	STRN3	29966	HITS-CLIP	22473208	Unspecified
hsa-mir-155-5p	MIMAT0000646	PSAT1	29968	Proteomics	18668040	Unspecified
hsa-mir-155-5p	MIMAT0000646	UBQLN2	29978	Proteomics	18668040	Unspecified
hsa-mir-155-5p	MIMAT0000646	UBQLN1	29979	Proteomics//Reporter assay	18668040|20584899	Unspecified
hsa-mir-155-5p	MIMAT0000646	PNPLA8	50640	Proteomics	18668040	Unspecified
hsa-mir-155-5p	MIMAT0000646	TPRKB	51002	HITS-CLIP//Proteomics	18668040|22473208	Unspecified
hsa-mir-155-5p	MIMAT0000646	PAM16	51025	Proteomics	18668040	Unspecified
hsa-mir-155-5p	MIMAT0000646	GOLT1B	51026	Proteomics//Reporter assay	18668040|20584899	Unspecified
hsa-mir-155-5p	MIMAT0000646	VPS36	51028	HITS-CLIP//Proteomics	18668040|22473208	Unspecified
hsa-mir-155-5p	MIMAT0000646	UBXN1	51035	Proteomics	18668040	Unspecified
hsa-mir-155-5p	MIMAT0000646	TXNDC12	51060	Proteomics//pSILAC	18668040	Unspecified
hsa-mir-155-5p	MIMAT0000646	NMD3	51068	Proteomics	18668040	Unspecified
hsa-mir-155-5p	MIMAT0000646	KLHL5	51088	Reporter assay	20584899	Unspecified
hsa-mir-155-5p	MIMAT0000646	MECR	51102	Proteomics	18668040	Unspecified
hsa-mir-155-5p	MIMAT0000646	IER3IP1	51124	Proteomics	18668040	Unspecified
hsa-mir-155-5p	MIMAT0000646	KCTD3	51133	HITS-CLIP	22473208	Unspecified
hsa-mir-155-5p	MIMAT0000646	CEP83	51134	Reporter assay	20584899	Unspecified
hsa-mir-155-5p	MIMAT0000646	HSD17B12	51144	Proteomics//pSILAC	18668040	Unspecified
hsa-mir-155-5p	MIMAT0000646	C3orf18	51161	Reporter assay//Western blot	21036908|20584899	Unspecified
hsa-mir-155-5p	MIMAT0000646	KRCC1	51315	Reporter assay	20584899	Unspecified
hsa-mir-155-5p	MIMAT0000646	MEX3C	51320	HITS-CLIP	22473208	Unspecified
hsa-mir-155-5p	MIMAT0000646	CDC40	51362	Reporter assay	20584899	Unspecified
hsa-mir-155-5p	MIMAT0000646	PCYOX1	51449	Proteomics	18668040	Unspecified
hsa-mir-155-5p	MIMAT0000646	REV1	51455	HITS-CLIP	22473208	Unspecified
hsa-mir-155-5p	MIMAT0000646	UBE2J1	51465	Proteomics//pSILAC	18668040	Unspecified
hsa-mir-155-5p	MIMAT0000646	HSD17B7	51478	Proteomics	18668040	Unspecified
hsa-mir-155-5p	MIMAT0000646	ANKFY1	51479	Proteomics//pSILAC	18668040	Unspecified
hsa-mir-155-5p	MIMAT0000646	RTFDC1	51507	Proteomics	20584899	Unspecified
hsa-mir-155-5p	MIMAT0000646	LARS	51520	Proteomics	18668040	Unspecified
hsa-mir-155-5p	MIMAT0000646	RAB14	51552	Proteomics	18668040	Unspecified
hsa-mir-155-5p	MIMAT0000646	CUTA	51596	Proteomics	18668040	Unspecified
hsa-mir-155-5p	MIMAT0000646	ATP6V1H	51606	Proteomics	18668040	Unspecified
hsa-mir-155-5p	MIMAT0000646	LUC7L2	51631	Proteomics	18668040	Unspecified
hsa-mir-155-5p	MIMAT0000646	FAM96B	51647	Proteomics	18668040	Unspecified
hsa-mir-155-5p	MIMAT0000646	HSPB11	51668	Proteomics	18668040	Unspecified
hsa-mir-155-5p	MIMAT0000646	SARAF	51669	HITS-CLIP	22473208	Unspecified
hsa-mir-155-5p	MIMAT0000646	SELENOT	51714	PAR-CLIP	23592263	Unspecified
hsa-mir-155-5p	MIMAT0000646	RAB23	51715	Proteomics//pSILAC	18668040	Unspecified
hsa-mir-155-5p	MIMAT0000646	CAB39	51719	HITS-CLIP//Microarray//qRT-PCR//Reporter assay	20584899|22473208|22815788	Unspecified
hsa-mir-155-5p	MIMAT0000646	LUC7L3	51747	Proteomics	18668040	Unspecified
hsa-mir-155-5p	MIMAT0000646	RSF1	51773	Proteomics	20209161	Unspecified
hsa-mir-155-5p	MIMAT0000646	BTBD1	53339	HITS-CLIP	22473208	Unspecified
hsa-mir-155-5p	MIMAT0000646	TM6SF1	53346	Luciferase reporter assay//Reporter assay	17881434	Unspecified
hsa-mir-155-5p	MIMAT0000646	POLE3	54107	Proteomics//pSILAC//Reporter assay	18668040|20584899	Unspecified
hsa-mir-155-5p	MIMAT0000646	CHRAC1	54108	Proteomics	18668040	Unspecified
hsa-mir-155-5p	MIMAT0000646	GAR1	54433	Proteomics	18668040	Unspecified
hsa-mir-155-5p	MIMAT0000646	KCTD5	54442	HITS-CLIP	22473208	Unspecified
hsa-mir-155-5p	MIMAT0000646	PLEKHA5	54477	Proteomics	18668040	Unspecified
hsa-mir-155-5p	MIMAT0000646	TMX3	54495	Proteomics	18668040	Unspecified
hsa-mir-155-5p	MIMAT0000646	PUS7	54517	Proteomics	18668040	Unspecified
hsa-mir-155-5p	MIMAT0000646	GNL3L	54552	Proteomics	20584899	Unspecified
hsa-mir-155-5p	MIMAT0000646	ARL15	54622	Proteomics//Reporter assay	18668040|20584899	Unspecified
hsa-mir-155-5p	MIMAT0000646	SLC35F2	54733	HITS-CLIP//Reporter assay	20584899|22473208	Unspecified
hsa-mir-155-5p	MIMAT0000646	LY6K	54742	Proteomics//pSILAC	18668040	Unspecified
hsa-mir-155-5p	MIMAT0000646	KLHL28	54813	PAR-CLIP	21572407	Unspecified
hsa-mir-155-5p	MIMAT0000646	QPCTL	54814	Proteomics	18668040	Unspecified
hsa-mir-155-5p	MIMAT0000646	WBP1L	54838	Reporter assay	20584899	Unspecified
hsa-mir-155-5p	MIMAT0000646	QRICH1	54870	Proteomics	18668040	Unspecified
hsa-mir-155-5p	MIMAT0000646	RETSAT	54884	Proteomics	18668040	Unspecified
hsa-mir-155-5p	MIMAT0000646	TBC1D8B	54885	Reporter assay	20584899	Unspecified
hsa-mir-155-5p	MIMAT0000646	NSD3	54904	Reporter assay	21030878	Unspecified
hsa-mir-155-5p	MIMAT0000646	DNAAF5	54919	Proteomics	18668040	Unspecified
hsa-mir-155-5p	MIMAT0000646	IMPAD1	54928	Proteomics	18668040	Unspecified
hsa-mir-155-5p	MIMAT0000646	MRPL16	54948	Proteomics	18668040	Unspecified
hsa-mir-155-5p	MIMAT0000646	MARC2	54996	Proteomics	18668040	Unspecified
hsa-mir-155-5p	MIMAT0000646	C17orf80	55028	Reporter assay	20584899	Unspecified
hsa-mir-155-5p	MIMAT0000646	PDPR	55066	Proteomics	20371610	Unspecified
hsa-mir-155-5p	MIMAT0000646	DET1	55070	ChIP-seq//Luciferase reporter assay//Reporter assay//Western blot	18367535|20584899|26497687	Unspecified
hsa-mir-155-5p	MIMAT0000646	ARGLU1	55082	Proteomics	18668040	Unspecified
hsa-mir-155-5p	MIMAT0000646	TMEM33	55161	Proteomics	18668040	Unspecified
hsa-mir-155-5p	MIMAT0000646	CEP55	55165	Proteomics	18668040	Unspecified
hsa-mir-155-5p	MIMAT0000646	INTS10	55174	Proteomics	18668040	Unspecified
hsa-mir-155-5p	MIMAT0000646	RIF1	55183	Proteomics	18668040	Unspecified
hsa-mir-155-5p	MIMAT0000646	PBRM1	55193	Proteomics//Reporter assay	18668040|20584899	Unspecified
hsa-mir-155-5p	MIMAT0000646	RPRD1A	55197	Proteomics	18668040	Unspecified
hsa-mir-155-5p	MIMAT0000646	ARL8B	55207	Proteomics	18668040	Unspecified
hsa-mir-155-5p	MIMAT0000646	DCUN1D2	55208	Reporter assay	20584899	Unspecified
hsa-mir-155-5p	MIMAT0000646	ETNK2	55224	Microarray//qRT-PCR	22815788	Unspecified
hsa-mir-155-5p	MIMAT0000646	OGFOD1	55239	Proteomics	18668040	Unspecified
hsa-mir-155-5p	MIMAT0000646	FBXW7	55294	Luciferase reporter assay//qRT-PCR	27904771	Unspecified
hsa-mir-155-5p	MIMAT0000646	LIN7C	55327	HITS-CLIP//Proteomics//Reporter assay	18668040|20584899|22473208	Unspecified
hsa-mir-155-5p	MIMAT0000646	STRBP	55342	Proteomics	18668040	Unspecified
hsa-mir-155-5p	MIMAT0000646	LRRC59	55379	HITS-CLIP//Proteomics//Reporter assay	18668040|20584899|22473208	Unspecified
hsa-mir-155-5p	MIMAT0000646	IL17RB	55540	Reporter assay	20584899	Unspecified
hsa-mir-155-5p	MIMAT0000646	SOX6	55553	Luciferase reporter assay//qRT-PCR//Western blot	21989846	Unspecified
hsa-mir-155-5p	MIMAT0000646	CDV3	55573	PAR-CLIP	20371350	Unspecified
hsa-mir-155-5p	MIMAT0000646	TRMT1	55621	Proteomics	18668040	Unspecified
hsa-mir-155-5p	MIMAT0000646	LRRC40	55631	Proteomics	18668040	Unspecified
hsa-mir-155-5p	MIMAT0000646	CHD7	55636	HITS-CLIP	22473208	Unspecified
hsa-mir-155-5p	MIMAT0000646	INTS8	55656	Proteomics	18668040	Unspecified
hsa-mir-155-5p	MIMAT0000646	YEATS2	55689	HITS-CLIP	22473208	Unspecified
hsa-mir-155-5p	MIMAT0000646	NSUN5	55695	Proteomics	18668040	Unspecified
hsa-mir-155-5p	MIMAT0000646	RBM22	55696	Proteomics	18668040	Unspecified
hsa-mir-155-5p	MIMAT0000646	WDR11	55717	Proteomics	18668040	Unspecified
hsa-mir-155-5p	MIMAT0000646	CNDP2	55748	Proteomics	18668040	Unspecified
hsa-mir-155-5p	MIMAT0000646	SEPT11	55752	Proteomics	19193853	Unspecified
hsa-mir-155-5p	MIMAT0000646	ZNF83	55769	Reporter assay	20584899	Unspecified
hsa-mir-155-5p	MIMAT0000646	EXOC2	55770	Proteomics	18668040	Unspecified
hsa-mir-155-5p	MIMAT0000646	RIOK2	55781	Proteomics	18668040	Unspecified
hsa-mir-155-5p	MIMAT0000646	LRIF1	55791	HITS-CLIP//Reporter assay	20584899|22473208	Unspecified
hsa-mir-155-5p	MIMAT0000646	MBNL3	55796	Reporter assay	20584899	Unspecified
hsa-mir-155-5p	MIMAT0000646	KDM3A	55818	Immunohistochemistry//In situ hybridization//Luciferase reporter assay//Microarray//qRT-PCR//Western blot	21541331	Unspecified
hsa-mir-155-5p	MIMAT0000646	ERBIN	55914	Proteomics	18668040	Unspecified
hsa-mir-155-5p	MIMAT0000646	SLC25A40	55972	Proteomics//pSILAC	18668040	Unspecified
hsa-mir-155-5p	MIMAT0000646	CTNNBL1	56259	Proteomics	18668040	Unspecified
hsa-mir-155-5p	MIMAT0000646	POLE4	56655	Proteomics//pSILAC	18668040	Unspecified
hsa-mir-155-5p	MIMAT0000646	MFF	56947	Proteomics	18668040	Unspecified
hsa-mir-155-5p	MIMAT0000646	CIAPIN1	57019	HITS-CLIP//Reporter assay	20584899|22473208	Unspecified
hsa-mir-155-5p	MIMAT0000646	C16orf62	57020	Proteomics//Reporter assay	18668040|20584899	Unspecified
hsa-mir-155-5p	MIMAT0000646	TWSG1	57045	HITS-CLIP	22473208	Unspecified
hsa-mir-155-5p	MIMAT0000646	AGTRAP	57085	HITS-CLIP	22473208	Unspecified
hsa-mir-155-5p	MIMAT0000646	ATP13A1	57130	Proteomics	18668040	Unspecified
hsa-mir-155-5p	MIMAT0000646	PELI1	57162	Microarray//Proteomics	19193853|18668040	Unspecified
hsa-mir-155-5p	MIMAT0000646	CORO1B	57175	Proteomics	18668040	Unspecified
hsa-mir-155-5p	MIMAT0000646	SLC39A10	57181	Microarray	19193853	Unspecified
hsa-mir-155-5p	MIMAT0000646	ZNF248	57209	HITS-CLIP//Reporter assay	20584899|22473208	Unspecified
hsa-mir-155-5p	MIMAT0000646	ERGIC1	57222	Proteomics	18668040	Unspecified
hsa-mir-155-5p	MIMAT0000646	MRS2	57380	Proteomics	18668040	Unspecified
hsa-mir-155-5p	MIMAT0000646	CNOT6	57472	PAR-CLIP	23446348	Unspecified
hsa-mir-155-5p	MIMAT0000646	MAVS	57506	Proteomics	18668040	Unspecified
hsa-mir-155-5p	MIMAT0000646	RPTOR	57521	Luciferase reporter assay//Western blot	27284727	Unspecified
hsa-mir-155-5p	MIMAT0000646	TBC1D14	57533	HITS-CLIP//Reporter assay	20584899|22473208	Unspecified
hsa-mir-155-5p	MIMAT0000646	KLHL42	57542	HITS-CLIP	22473208	Unspecified
hsa-mir-155-5p	MIMAT0000646	FAM135A	57579	Reporter assay	18950466|21310411	Unspecified
hsa-mir-155-5p	MIMAT0000646	WDFY1	57590	HITS-CLIP//Proteomics//pSILAC	18668040|22473208	Unspecified
hsa-mir-155-5p	MIMAT0000646	HOMEZ	57594	ChIP-seq//Luciferase reporter assay//Western blot	26497687	Unspecified
hsa-mir-155-5p	MIMAT0000646	ZNF492	57615	HITS-CLIP	22473208	Unspecified
hsa-mir-155-5p	MIMAT0000646	TSHZ3	57616	Luciferase reporter assay	19177201	Unspecified
hsa-mir-155-5p	MIMAT0000646	VPS18	57617	Reporter assay	20584899	Unspecified
hsa-mir-155-5p	MIMAT0000646	GPAM	57678	Proteomics	18668040	Unspecified
hsa-mir-155-5p	MIMAT0000646	CHD8	57680	PAR-CLIP	22100165	Unspecified
hsa-mir-155-5p	MIMAT0000646	ZSWIM6	57688	HITS-CLIP	22473208	Unspecified
hsa-mir-155-5p	MIMAT0000646	RBAK	57786	Microarray//qRT-PCR//Reporter assay	20584899|25128227	Unspecified
hsa-mir-155-5p	MIMAT0000646	SNX6	58533	Proteomics	18668040	Unspecified
hsa-mir-155-5p	MIMAT0000646	PLEKHA2	59339	PAR-CLIP	22012620	Unspecified
hsa-mir-155-5p	MIMAT0000646	GNB4	59345	Proteomics	18668040	Unspecified
hsa-mir-155-5p	MIMAT0000646	C12orf10	60314	Proteomics	18668040	Unspecified
hsa-mir-155-5p	MIMAT0000646	SLC25A19	60386	Proteomics	18668040	Unspecified
hsa-mir-155-5p	MIMAT0000646	RNF123	63891	ELISA//Immunofluorescence//Immunohistochemistry//Luciferase reporter assay//Next Generation Sequencing (NGS)//qRT-PCR//Reverse-phase protein array//Western blot	21355095|28389511	Unspecified
hsa-mir-155-5p	MIMAT0000646	GOLPH3	64083	Proteomics	18668040	Unspecified
hsa-mir-155-5p	MIMAT0000646	NCAPG	64151	Proteomics	18668040	Unspecified
hsa-mir-155-5p	MIMAT0000646	ATL2	64225	Proteomics	18668040	Unspecified
hsa-mir-155-5p	MIMAT0000646	MPP5	64398	HITS-CLIP//Reporter assay	20584899|22473208	Unspecified
hsa-mir-155-5p	MIMAT0000646	HHIP	64399	PAR-CLIP	22100165	Unspecified
hsa-mir-155-5p	MIMAT0000646	ATG3	64422	Proteomics//pSILAC	18668040	Unspecified
hsa-mir-155-5p	MIMAT0000646	NUCKS1	64710	Proteomics	18668040	Unspecified
hsa-mir-155-5p	MIMAT0000646	ATPAF1	64756	Proteomics	18668040	Unspecified
hsa-mir-155-5p	MIMAT0000646	MARC1	64757	Proteomics//pSILAC	18668040	Unspecified
hsa-mir-155-5p	MIMAT0000646	CREB3L2	64764	HITS-CLIP	22473208	Unspecified
hsa-mir-155-5p	MIMAT0000646	FNDC3B	64778	Proteomics	18668040	Unspecified
hsa-mir-155-5p	MIMAT0000646	GNPNAT1	64841	Proteomics	18668040	Unspecified
hsa-mir-155-5p	MIMAT0000646	RAPH1	65059	Microarray	23807165	Unspecified
hsa-mir-155-5p	MIMAT0000646	WNK1	65125	Microarray//qRT-PCR	22815788	Unspecified
hsa-mir-155-5p	MIMAT0000646	DDRGK1	65992	Proteomics	18668040	Unspecified
hsa-mir-155-5p	MIMAT0000646	MRPS34	65993	Proteomics	18668040	Unspecified
hsa-mir-155-5p	MIMAT0000646	SECISBP2	79048	HITS-CLIP//Reporter assay	20584899|22473208	Unspecified
hsa-mir-155-5p	MIMAT0000646	KDELC1	79070	Proteomics	18668040	Unspecified
hsa-mir-155-5p	MIMAT0000646	RBM42	79171	Proteomics	18668040	Unspecified
hsa-mir-155-5p	MIMAT0000646	DCAF10	79269	HITS-CLIP	22473208	Unspecified
hsa-mir-155-5p	MIMAT0000646	CDC73	79577	Proteomics	18668040	Unspecified
hsa-mir-155-5p	MIMAT0000646	CARS2	79587	Proteomics	18668040	Unspecified
hsa-mir-155-5p	MIMAT0000646	NAA16	79612	HITS-CLIP	22473208	Unspecified
hsa-mir-155-5p	MIMAT0000646	DYNC2H1	79659	Proteomics	18668040	Unspecified
hsa-mir-155-5p	MIMAT0000646	DHX40	79665	Proteomics//pSILAC//Reporter assay	18668040|20584899	Unspecified
hsa-mir-155-5p	MIMAT0000646	FASTKD1	79675	Proteomics	18668040	Unspecified
hsa-mir-155-5p	MIMAT0000646	SAP30L	79685	Reporter assay	20584899	Unspecified
hsa-mir-155-5p	MIMAT0000646	COLGALT1	79709	HITS-CLIP//Proteomics	18668040|22473208	Unspecified
hsa-mir-155-5p	MIMAT0000646	CCDC82	79780	HITS-CLIP//Reporter assay	20584899|22473208	Unspecified
hsa-mir-155-5p	MIMAT0000646	L2HGDH	79944	Proteomics	18668040	Unspecified
hsa-mir-155-5p	MIMAT0000646	ERMP1	79956	Proteomics//pSILAC	18668040	Unspecified
hsa-mir-155-5p	MIMAT0000646	JADE1	79960	HITS-CLIP//Luciferase reporter assay//Reporter assay	17881434|22473208	Unspecified
hsa-mir-155-5p	MIMAT0000646	NAA25	80018	Proteomics	18668040	Unspecified
hsa-mir-155-5p	MIMAT0000646	VCPIP1	80124	HITS-CLIP	22473208	Unspecified
hsa-mir-155-5p	MIMAT0000646	ZNF703	80139	PAR-CLIP	24398324|23446348|21572407|20371350	Unspecified
hsa-mir-155-5p	MIMAT0000646	THOC7	80145	Proteomics	18668040	Unspecified
hsa-mir-155-5p	MIMAT0000646	MUS81	80198	Proteomics	18668040	Unspecified
hsa-mir-155-5p	MIMAT0000646	CHD9	80205	HITS-CLIP//Reporter assay	20584899|22473208	Unspecified
hsa-mir-155-5p	MIMAT0000646	NAA50	80218	Proteomics	18668040	Unspecified
hsa-mir-155-5p	MIMAT0000646	EDEM3	80267	Proteomics//pSILAC	18668040	Unspecified
hsa-mir-155-5p	MIMAT0000646	GRPEL1	80273	Proteomics	18668040	Unspecified
hsa-mir-155-5p	MIMAT0000646	CDK5RAP3	80279	Proteomics//pSILAC	18668040|20584899	Unspecified
hsa-mir-155-5p	MIMAT0000646	CPEB4	80315	HITS-CLIP	22473208	Unspecified
hsa-mir-155-5p	MIMAT0000646	WDR82	80335	HITS-CLIP	22473208	Unspecified
hsa-mir-155-5p	MIMAT0000646	LNPK	80856	Proteomics	18668040	Unspecified
hsa-mir-155-5p	MIMAT0000646	FIP1L1	81608	Proteomics	18668040	Unspecified
hsa-mir-155-5p	MIMAT0000646	CAB39L	81617	Proteomics	18668040	Unspecified
hsa-mir-155-5p	MIMAT0000646	TSPAN14	81619	HITS-CLIP//Reporter assay	20584899|22473208	Unspecified
hsa-mir-155-5p	MIMAT0000646	DIAPH3	81624	Proteomics	18668040	Unspecified
hsa-mir-155-5p	MIMAT0000646	VANGL1	81839	Proteomics	20584899	Unspecified
hsa-mir-155-5p	MIMAT0000646	ZNF611	81856	Western blot	20584899	Unspecified
hsa-mir-155-5p	MIMAT0000646	HSDL1	83693	HITS-CLIP//Proteomics//pSILAC	18668040|22473208	Unspecified
hsa-mir-155-5p	MIMAT0000646	MARVELD1	83742	HITS-CLIP	23824327	Unspecified
hsa-mir-155-5p	MIMAT0000646	LONP2	83752	Proteomics	18668040	Unspecified
hsa-mir-155-5p	MIMAT0000646	RAB34	83871	Proteomics//pSILAC	18668040	Unspecified
hsa-mir-155-5p	MIMAT0000646	FCAMR	83953	PAR-CLIP	22100165	Unspecified
hsa-mir-155-5p	MIMAT0000646	OBSCN	84033	Proteomics	18668040	Unspecified
hsa-mir-155-5p	MIMAT0000646	ARMC2	84071	Reporter assay	20584899	Unspecified
hsa-mir-155-5p	MIMAT0000646	RAB6C	84084	Proteomics	18668040	Unspecified
hsa-mir-155-5p	MIMAT0000646	ZNF644	84146	PAR-CLIP	20371350	Unspecified
hsa-mir-155-5p	MIMAT0000646	ANTXR1	84168	Proteomics	20584899|18668040	Unspecified
hsa-mir-155-5p	MIMAT0000646	POLR1B	84172	Proteomics	18668040	Unspecified
hsa-mir-155-5p	MIMAT0000646	FAR1	84188	HITS-CLIP//Proteomics//pSILAC	18668040|22473208	Unspecified
hsa-mir-155-5p	MIMAT0000646	PHF6	84295	Proteomics	18668040	Unspecified
hsa-mir-155-5p	MIMAT0000646	CMSS1	84319	Proteomics	18668040	Unspecified
hsa-mir-155-5p	MIMAT0000646	CARD11	84433	Microarray//Reporter assay	20584899|23807165	Unspecified
hsa-mir-155-5p	MIMAT0000646	MCM8	84515	HITS-CLIP//Reporter assay	20584899|22473208	Unspecified
hsa-mir-155-5p	MIMAT0000646	KIAA1841	84542	PAR-CLIP	22100165	Unspecified
hsa-mir-155-5p	MIMAT0000646	GPT2	84706	Proteomics	18668040	Unspecified
hsa-mir-155-5p	MIMAT0000646	CBR4	84869	Proteomics//Reporter assay	18668040|20584899	Unspecified
hsa-mir-155-5p	MIMAT0000646	TBRG1	84897	ChIP-seq//Luciferase reporter assay//Western blot	26497687	Unspecified
hsa-mir-155-5p	MIMAT0000646	NFATC2IP	84901	HITS-CLIP//Luciferase reporter assay	17881434|22473208	Unspecified
hsa-mir-155-5p	MIMAT0000646	MASTL	84930	HITS-CLIP//Reporter assay	18668040|20584899|22473208	Unspecified
hsa-mir-155-5p	MIMAT0000646	TNKS1BP1	85456	Proteomics	18668040	Unspecified
hsa-mir-155-5p	MIMAT0000646	SSH2	85464	HITS-CLIP	22473208	Unspecified
hsa-mir-155-5p	MIMAT0000646	PNPT1	87178	Proteomics	18668040	Unspecified
hsa-mir-155-5p	MIMAT0000646	MIDN	90007	HITS-CLIP	22473208|19536157	Unspecified
hsa-mir-155-5p	MIMAT0000646	OTULIN	90268	Proteomics	18668040	Unspecified
hsa-mir-155-5p	MIMAT0000646	ZNF468	90333	HITS-CLIP	22473208	Unspecified
hsa-mir-155-5p	MIMAT0000646	ZNF160	90338	HITS-CLIP	22473208	Unspecified
hsa-mir-155-5p	MIMAT0000646	ERI1	90459	Proteomics	18668040	Unspecified
hsa-mir-155-5p	MIMAT0000646	FMNL3	91010	Proteomics	18668040	Unspecified
hsa-mir-155-5p	MIMAT0000646	CHURC1	91612	HITS-CLIP	22473208	Unspecified
hsa-mir-155-5p	MIMAT0000646	CHRDL1	91851	HITS-CLIP	23824327|23313552|27418678	Unspecified
hsa-mir-155-5p	MIMAT0000646	ZNF300	91975	HITS-CLIP	22473208	Unspecified
hsa-mir-155-5p	MIMAT0000646	INTS4	92105	Proteomics	18668040	Unspecified
hsa-mir-155-5p	MIMAT0000646	OXNAD1	92106	Proteomics	18668040	Unspecified
hsa-mir-155-5p	MIMAT0000646	UBTD2	92181	Reporter assay	20584899	Unspecified
hsa-mir-155-5p	MIMAT0000646	SPECC1	92521	Proteomics	18668040	Unspecified
hsa-mir-155-5p	MIMAT0000646	SLC38A5	92745	Proteomics	18668040	Unspecified
hsa-mir-155-5p	MIMAT0000646	ZNF561	93134	Reporter assay	20584899	Unspecified
hsa-mir-155-5p	MIMAT0000646	TADA2B	93624	HITS-CLIP	22473208	Unspecified
hsa-mir-155-5p	MIMAT0000646	PAXBP1	94104	PAR-CLIP//Proteomics	18668040|20371350	Unspecified
hsa-mir-155-5p	MIMAT0000646	TP53INP1	94241	HITS-CLIP//Immunohistochemistry//Luciferase reporter assay//Microarray//qRT-PCR//Reporter assay//Western blot	17911264|21093163|20584899|23807165|23209550|22473208|24152184|25128227|23568502|25601564	Unspecified
hsa-mir-155-5p	MIMAT0000646	CEP41	95681	Reporter assay	20584899	Unspecified
hsa-mir-155-5p	MIMAT0000646	RDH13	112724	Proteomics	18668040	Unspecified
hsa-mir-155-5p	MIMAT0000646	CYP2U1	113612	Reporter assay	20584899	Unspecified
hsa-mir-155-5p	MIMAT0000646	FMNL2	114793	Proteomics//pSILAC	18668040	Unspecified
hsa-mir-155-5p	MIMAT0000646	OSBPL9	114883	Proteomics	18668040	Unspecified
hsa-mir-155-5p	MIMAT0000646	OSBPL10	114884	Proteomics	18668040	Unspecified
hsa-mir-155-5p	MIMAT0000646	TMEM123	114908	HITS-CLIP	22473208	Unspecified
hsa-mir-155-5p	MIMAT0000646	RAB3IP	117177	PAR-CLIP	22100165	Unspecified
hsa-mir-155-5p	MIMAT0000646	SSX2IP	117178	Reporter assay	20584899	Unspecified
hsa-mir-155-5p	MIMAT0000646	UBE2J2	118424	Proteomics	18668040	Unspecified
hsa-mir-155-5p	MIMAT0000646	ANAPC16	119504	Reporter assay	20584899	Unspecified
hsa-mir-155-5p	MIMAT0000646	IKBIP	121457	Proteomics//pSILAC	18668040	Unspecified
hsa-mir-155-5p	MIMAT0000646	CSNK1A1L	122011	Proteomics	18668040	Unspecified
hsa-mir-155-5p	MIMAT0000646	TTC8	123016	HITS-CLIP	22473208	Unspecified
hsa-mir-155-5p	MIMAT0000646	MTFMT	123263	Proteomics	18668040	Unspecified
hsa-mir-155-5p	MIMAT0000646	MSI2	124540	pSILAC//Western blot	18668040|20584899	Unspecified
hsa-mir-155-5p	MIMAT0000646	OVCA2	124641	Proteomics	18668040	Unspecified
hsa-mir-155-5p	MIMAT0000646	SWSAP1	126074	HITS-CLIP	22473208	Unspecified
hsa-mir-155-5p	MIMAT0000646	FITM2	128486	PAR-CLIP	22291592	Unspecified
hsa-mir-155-5p	MIMAT0000646	DNAJC19	131118	pSILAC//qRT-PCR	18668040|20584899	Unspecified
hsa-mir-155-5p	MIMAT0000646	PRRC1	133619	PAR-CLIP	21572407|20371350	Unspecified
hsa-mir-155-5p	MIMAT0000646	CD109	135228	Proteomics	18668040	Unspecified
hsa-mir-155-5p	MIMAT0000646	UBXN2B	137886	HITS-CLIP	22473208	Unspecified
hsa-mir-155-5p	MIMAT0000646	FAM199X	139231	HITS-CLIP//Reporter assay	20584899|22473208	Unspecified
hsa-mir-155-5p	MIMAT0000646	ASB6	140459	Proteomics	18668040	Unspecified
hsa-mir-155-5p	MIMAT0000646	BRI3BP	140707	Proteomics	18668040	Unspecified
hsa-mir-155-5p	MIMAT0000646	KDELC2	143888	Proteomics	18668040	Unspecified
hsa-mir-155-5p	MIMAT0000646	KRT80	144501	Proteomics//pSILAC	18668040	Unspecified
hsa-mir-155-5p	MIMAT0000646	ZNF98	148198	HITS-CLIP	22473208	Unspecified
hsa-mir-155-5p	MIMAT0000646	ZNF714	148206	Microarray//qRT-PCR	22815788	Unspecified
hsa-mir-155-5p	MIMAT0000646	SLC30A7	148867	Proteomics	18668040	Unspecified
hsa-mir-155-5p	MIMAT0000646	WTH3DI	150786	pSILAC	18668040	Unspecified
hsa-mir-155-5p	MIMAT0000646	GLIPR2	152007	Proteomics	18668040	Unspecified
hsa-mir-155-5p	MIMAT0000646	CREBRF	153222	Microarray	19193853	Unspecified
hsa-mir-155-5p	MIMAT0000646	TMEM167A	153339	Proteomics	20584899	Unspecified
hsa-mir-155-5p	MIMAT0000646	MBLAC2	153364	Proteomics	18668040	Unspecified
hsa-mir-155-5p	MIMAT0000646	FAM91A1	157769	Reporter assay	20584899	Unspecified
hsa-mir-155-5p	MIMAT0000646	MOSPD2	158747	Proteomics//pSILAC	18668040	Unspecified
hsa-mir-155-5p	MIMAT0000646	TMTC3	160418	Proteomics	18668040	Unspecified
hsa-mir-155-5p	MIMAT0000646	SPRED1	161742	PAR-CLIP	23446348	Unspecified
hsa-mir-155-5p	MIMAT0000646	DENND1B	163486	PAR-CLIP	22291592	Unspecified
hsa-mir-155-5p	MIMAT0000646	ZNF431	170959	HITS-CLIP//Microarray//PAR-CLIP//qRT-PCR	22473208|23592263|23446348|22815788	Unspecified
hsa-mir-155-5p	MIMAT0000646	ZNF384	171017	Proteomics	18668040	Unspecified
hsa-mir-155-5p	MIMAT0000646	2004-08-01	192670	Reporter assay	20584899	Unspecified
hsa-mir-155-5p	MIMAT0000646	ARID2	196528	Luciferase reporter assay//Proteomics//pSILAC//Reporter assay	18367535|18668040|20584899	Unspecified
hsa-mir-155-5p	MIMAT0000646	FAM76A	199870	PAR-CLIP	22291592	Unspecified
hsa-mir-155-5p	MIMAT0000646	PDE12	201626	HITS-CLIP//Proteomics	18668040|22473208	Unspecified
hsa-mir-155-5p	MIMAT0000646	TAPT1	202018	HITS-CLIP	22473208	Unspecified
hsa-mir-155-5p	MIMAT0000646	C3orf58	205428	Proteomics//pSILAC	18668040	Unspecified
hsa-mir-155-5p	MIMAT0000646	TYSND1	219743	Proteomics	18668040	Unspecified
hsa-mir-155-5p	MIMAT0000646	TMEM136	219902	PAR-CLIP	23446348	Unspecified
hsa-mir-155-5p	MIMAT0000646	HNRNPA3	220988	Proteomics	19193853|17881434	Unspecified
hsa-mir-155-5p	MIMAT0000646	ARL5B	221079	HITS-CLIP//PAR-CLIP//Proteomics//pSILAC	18668040|22473208|21572407	Unspecified
hsa-mir-155-5p	MIMAT0000646	TDRD6	221400	HITS-CLIP	23824327	Unspecified
hsa-mir-155-5p	MIMAT0000646	FOXK1	221937	Proteomics	18668040	Unspecified
hsa-mir-155-5p	MIMAT0000646	LNX2	222484	Reporter assay	20584899	Unspecified
hsa-mir-155-5p	MIMAT0000646	RICTOR	253260	Proteomics	18668040	Unspecified
hsa-mir-155-5p	MIMAT0000646	ZBTB38	253461	HITS-CLIP	22473208	Unspecified
hsa-mir-155-5p	MIMAT0000646	LCLAT1	253558	Proteomics//pSILAC	18668040	Unspecified
hsa-mir-155-5p	MIMAT0000646	MMS22L	253714	Proteomics	20584899	Unspecified
hsa-mir-155-5p	MIMAT0000646	LCORL	254251	HITS-CLIP//Reporter assay	20584899|22473208	Unspecified
hsa-mir-155-5p	MIMAT0000646	GCSAM	257144	Luciferase reporter assay//Western blot	22096245	Unspecified
hsa-mir-155-5p	MIMAT0000646	FAM177A1	283635	Reporter assay	20584899	Unspecified
hsa-mir-155-5p	MIMAT0000646	FAM98B	283742	Proteomics	18668040	Unspecified
hsa-mir-155-5p	MIMAT0000646	KANSL1	284058	PAR-CLIP	23592263|24398324|21572407	Unspecified
hsa-mir-155-5p	MIMAT0000646	ZNF493	284443	Reporter assay	20584899	Unspecified
hsa-mir-155-5p	MIMAT0000646	EOGT	285203	Proteomics	18668040	Unspecified
hsa-mir-155-5p	MIMAT0000646	ARL10	285598	Proteomics//pSILAC	18668040	Unspecified
hsa-mir-155-5p	MIMAT0000646	PAXX	286257	Proteomics	18668040	Unspecified
hsa-mir-155-5p	MIMAT0000646	CCDC137	339230	Proteomics	18668040	Unspecified
hsa-mir-155-5p	MIMAT0000646	ZNF260	339324	HITS-CLIP	22473208	Unspecified
hsa-mir-155-5p	MIMAT0000646	ZNF678	339500	PAR-CLIP	21572407	Unspecified
hsa-mir-155-5p	MIMAT0000646	AMIGO2	347902	Proteomics//pSILAC	18668040	Unspecified
hsa-mir-155-5p	MIMAT0000646	GEN1	348654	PAR-CLIP	27292025	Unspecified
hsa-mir-155-5p	MIMAT0000646	TICAM2	353376	Proteomics	18668040	Unspecified
hsa-mir-155-5p	MIMAT0000646	IRF2BP2	359948	HITS-CLIP	22473208	Unspecified
hsa-mir-155-5p	MIMAT0000646	PTAR1	375743	HITS-CLIP	22473208	Unspecified
hsa-mir-155-5p	MIMAT0000646	AGRN	375790	Proteomics	17881434	Unspecified
hsa-mir-155-5p	MIMAT0000646	KMT5A	387893	HITS-CLIP	22473208	Unspecified
hsa-mir-155-5p	MIMAT0000646	CISD2	493856	Proteomics	18668040	Unspecified
hsa-mir-155-5p	MIMAT0000646	EIF3CL	728689	Proteomics	18668040	Unspecified
hsa-mir-155-5p	MIMAT0000646	MTRNR2L7	100288485	PAR-CLIP	22012620	Unspecified
hsa-mir-155-5p	MIMAT0000646	MTRNR2L1	100462977	HITS-CLIP//PAR-CLIP	27292025|27418678	Unspecified
hsa-mir-155-5p	MIMAT0000646	MTRNR2L3	100462983	PAR-CLIP	20371350	Unspecified
hsa-mir-155-5p	MIMAT0000646	MTRNR2L5	100463289	PAR-CLIP	22012620|20371350	Unspecified
hsa-mir-155-5p	MIMAT0000646	MTRNR2L9	100463487	PAR-CLIP	20371350	Unspecified
hsa-mir-484	MIMAT0002174	AARS	16	CLASH	23622248	Unspecified
hsa-mir-484	MIMAT0002174	ABCF1	23	CLASH//HITS-CLIP//PAR-CLIP	23622248|22012620|21572407	Unspecified
hsa-mir-484	MIMAT0002174	ABL1	25	CLASH	23622248	Unspecified
hsa-mir-484	MIMAT0002174	ACADS	35	CLASH	23622248	Unspecified
hsa-mir-484	MIMAT0002174	ACLY	47	CLASH	23622248	Unspecified
hsa-mir-484	MIMAT0002174	ACTA2	59	CLASH	23622248	Unspecified
hsa-mir-484	MIMAT0002174	ACTB	60	CLASH	23622248	Unspecified
hsa-mir-484	MIMAT0002174	ADA	100	CLASH	23622248	Unspecified
hsa-mir-484	MIMAT0002174	ADAM10	102	CLASH	23622248	Unspecified
hsa-mir-484	MIMAT0002174	ADAR	103	CLASH	23622248	Unspecified
hsa-mir-484	MIMAT0002174	PARP1	142	CLASH	23622248	Unspecified
hsa-mir-484	MIMAT0002174	ADRA1A	148	CLASH	23622248	Unspecified
hsa-mir-484	MIMAT0002174	AP1B1	162	CLASH	23622248	Unspecified
hsa-mir-484	MIMAT0002174	AP1G1	164	CLASH	23622248	Unspecified
hsa-mir-484	MIMAT0002174	AGL	178	CLASH	23622248	Unspecified
hsa-mir-484	MIMAT0002174	ALAS1	211	CLASH	23622248	Unspecified
hsa-mir-484	MIMAT0002174	AMPD2	271	CLASH	23622248	Unspecified
hsa-mir-484	MIMAT0002174	ANXA6	309	HITS-CLIP	28735896	Unspecified
hsa-mir-484	MIMAT0002174	ANXA11	311	CLASH	23622248	Unspecified
hsa-mir-484	MIMAT0002174	APEX1	328	PAR-CLIP	23592263|26701625	Unspecified
hsa-mir-484	MIMAT0002174	BIRC5	332	CLASH	23622248	Unspecified
hsa-mir-484	MIMAT0002174	APLP1	333	CLASH	23622248	Unspecified
hsa-mir-484	MIMAT0002174	APP	351	CLASH	23622248	Unspecified
hsa-mir-484	MIMAT0002174	APRT	353	CLASH	23622248	Unspecified
hsa-mir-484	MIMAT0002174	ARHGDIA	396	CLASH	23622248	Unspecified
hsa-mir-484	MIMAT0002174	ASNA1	439	CLASH	23622248	Unspecified
hsa-mir-484	MIMAT0002174	ATP1A1	476	CLASH	23622248	Unspecified
hsa-mir-484	MIMAT0002174	ATP1A2	477	HITS-CLIP	23824327	Unspecified
hsa-mir-484	MIMAT0002174	ATP2A2	488	CLASH	23622248	Unspecified
hsa-mir-484	MIMAT0002174	ATP5J	522	CLASH	23622248	Unspecified
hsa-mir-484	MIMAT0002174	AUP1	550	CLASH	23622248	Unspecified
hsa-mir-484	MIMAT0002174	BCAT2	587	CLASH	23622248	Unspecified
hsa-mir-484	MIMAT0002174	BCL2L1	598	CLASH	23622248	Unspecified
hsa-mir-484	MIMAT0002174	BLMH	642	CLASH	23622248	Unspecified
hsa-mir-484	MIMAT0002174	DST	667	CLASH	23622248	Unspecified
hsa-mir-484	MIMAT0002174	BRCA1	672	CLASH	23622248	Unspecified
hsa-mir-484	MIMAT0002174	BTG1	694	CLASH	23622248	Unspecified
hsa-mir-484	MIMAT0002174	C1QBP	708	CLASH	23622248	Unspecified
hsa-mir-484	MIMAT0002174	CAMK2D	817	CLASH	23622248	Unspecified
hsa-mir-484	MIMAT0002174	CAMLG	819	CLASH	23622248	Unspecified
hsa-mir-484	MIMAT0002174	CAPZB	832	CLASH	23622248	Unspecified
hsa-mir-484	MIMAT0002174	CASP7	840	CLASH	23622248	Unspecified
hsa-mir-484	MIMAT0002174	RUNX2	860	CLASH	23622248	Unspecified
hsa-mir-484	MIMAT0002174	SERPINH1	871	CLASH	23622248	Unspecified
hsa-mir-484	MIMAT0002174	CBR1	873	CLASH	23622248	Unspecified
hsa-mir-484	MIMAT0002174	CCNF	899	PAR-CLIP	23592263	Unspecified
hsa-mir-484	MIMAT0002174	CCNT2	905	CLASH	23622248	Unspecified
hsa-mir-484	MIMAT0002174	CD3E	916	PAR-CLIP	23592263	Unspecified
hsa-mir-484	MIMAT0002174	ADGRE5	976	CLASH	23622248	Unspecified
hsa-mir-484	MIMAT0002174	CDC25A	993	CLASH	23622248	Unspecified
hsa-mir-484	MIMAT0002174	CDC34	997	CLASH	23622248	Unspecified
hsa-mir-484	MIMAT0002174	CDC42	998	CLASH	23622248	Unspecified
hsa-mir-484	MIMAT0002174	CDX2	1045	CLASH	23622248	Unspecified
hsa-mir-484	MIMAT0002174	CFL1	1072	CLASH	23622248	Unspecified
hsa-mir-484	MIMAT0002174	CHD4	1108	CLASH	23622248	Unspecified
hsa-mir-484	MIMAT0002174	AP2M1	1173	CLASH	23622248	Unspecified
hsa-mir-484	MIMAT0002174	CLTC	1213	CLASH	23622248	Unspecified
hsa-mir-484	MIMAT0002174	CNGA4	1262	PAR-CLIP	20371350	Unspecified
hsa-mir-484	MIMAT0002174	COX8A	1351	CLASH	23622248	Unspecified
hsa-mir-484	MIMAT0002174	CLDN7	1366	CLASH	23622248	Unspecified
hsa-mir-484	MIMAT0002174	CTPS1	1503	CLASH	23622248	Unspecified
hsa-mir-484	MIMAT0002174	CTSD	1509	CLASH	23622248	Unspecified
hsa-mir-484	MIMAT0002174	DGKA	1606	CLASH	23622248	Unspecified
hsa-mir-484	MIMAT0002174	DDX6	1656	CLASH	23622248	Unspecified
hsa-mir-484	MIMAT0002174	DHX15	1665	CLASH	23622248	Unspecified
hsa-mir-484	MIMAT0002174	DHCR24	1718	CLASH	23622248	Unspecified
hsa-mir-484	MIMAT0002174	CYB5R3	1727	CLASH	23622248	Unspecified
hsa-mir-484	MIMAT0002174	DNASE1L1	1774	CLASH	23622248	Unspecified
hsa-mir-484	MIMAT0002174	DNMT1	1786	CLASH	23622248	Unspecified
hsa-mir-484	MIMAT0002174	ARID3A	1820	CLASH	23622248	Unspecified
hsa-mir-484	MIMAT0002174	ATN1	1822	CLASH	23622248	Unspecified
hsa-mir-484	MIMAT0002174	TSC22D3	1831	CLASH	23622248	Unspecified
hsa-mir-484	MIMAT0002174	DVL2	1856	CLASH	23622248	Unspecified
hsa-mir-484	MIMAT0002174	ECE1	1889	CLASH	23622248	Unspecified
hsa-mir-484	MIMAT0002174	EEF1A1	1915	CLASH	23622248	Unspecified
hsa-mir-484	MIMAT0002174	EEF2	1938	CLASH	23622248	Unspecified
hsa-mir-484	MIMAT0002174	EFNB3	1949	CLASH	23622248	Unspecified
hsa-mir-484	MIMAT0002174	MEGF8	1954	CLASH	23622248	Unspecified
hsa-mir-484	MIMAT0002174	EIF4A1	1973	CLASH	23622248	Unspecified
hsa-mir-484	MIMAT0002174	EIF4B	1975	CLASH	23622248	Unspecified
hsa-mir-484	MIMAT0002174	EIF4G2	1982	CLASH	23622248	Unspecified
hsa-mir-484	MIMAT0002174	ELK4	2005	CLASH	23622248	Unspecified
hsa-mir-484	MIMAT0002174	EMD	2010	CLASH	23622248	Unspecified
hsa-mir-484	MIMAT0002174	ENO1	2023	CLASH	23622248	Unspecified
hsa-mir-484	MIMAT0002174	DMTN	2039	CLASH	23622248	Unspecified
hsa-mir-484	MIMAT0002174	CLN8	2055	CLASH	23622248	Unspecified
hsa-mir-484	MIMAT0002174	EZH2	2146	CLASH	23622248	Unspecified
hsa-mir-484	MIMAT0002174	FARSA	2193	CLASH	23622248	Unspecified
hsa-mir-484	MIMAT0002174	FASN	2194	CLASH	23622248	Unspecified
hsa-mir-484	MIMAT0002174	FAU	2197	CLASH	23622248	Unspecified
hsa-mir-484	MIMAT0002174	FGB	2244	PAR-CLIP	23446348	Unspecified
hsa-mir-484	MIMAT0002174	FKBP4	2288	CLASH	23622248	Unspecified
hsa-mir-484	MIMAT0002174	FLII	2314	CLASH	23622248	Unspecified
hsa-mir-484	MIMAT0002174	FLNA	2316	CLASH	23622248	Unspecified
hsa-mir-484	MIMAT0002174	FLNB	2317	CLASH	23622248	Unspecified
hsa-mir-484	MIMAT0002174	XRCC6	2547	CLASH	23622248	Unspecified
hsa-mir-484	MIMAT0002174	GAPDH	2597	CLASH	23622248	Unspecified
hsa-mir-484	MIMAT0002174	GART	2618	CLASH	23622248	Unspecified
hsa-mir-484	MIMAT0002174	GEM	2669	PAR-CLIP	26701625	Unspecified
hsa-mir-484	MIMAT0002174	B4GALT1	2683	CLASH	23622248	Unspecified
hsa-mir-484	MIMAT0002174	GCLM	2730	HITS-CLIP	23824327	Unspecified
hsa-mir-484	MIMAT0002174	GLUL	2752	CLASH	23622248	Unspecified
hsa-mir-484	MIMAT0002174	GNB2	2783	CLASH	23622248	Unspecified
hsa-mir-484	MIMAT0002174	GNL1	2794	CLASH	23622248	Unspecified
hsa-mir-484	MIMAT0002174	GNS	2799	CLASH	23622248	Unspecified
hsa-mir-484	MIMAT0002174	GOLGA3	2802	CLASH	23622248	Unspecified
hsa-mir-484	MIMAT0002174	GOT2	2806	CLASH	23622248	Unspecified
hsa-mir-484	MIMAT0002174	GPR26	2849	PAR-CLIP	22012620	Unspecified
hsa-mir-484	MIMAT0002174	GRB2	2885	PAR-CLIP	26701625	Unspecified
hsa-mir-484	MIMAT0002174	GRIA4	2893	CLASH	23622248	Unspecified
hsa-mir-484	MIMAT0002174	MSH6	2956	CLASH	23622248	Unspecified
hsa-mir-484	MIMAT0002174	GTF2B	2959	CLASH	23622248	Unspecified
hsa-mir-484	MIMAT0002174	GTF2H3	2967	CLASH	23622248	Unspecified
hsa-mir-484	MIMAT0002174	GTF2H4	2968	CLASH	23622248	Unspecified
hsa-mir-484	MIMAT0002174	GTF2I	2969	CLASH	23622248	Unspecified
hsa-mir-484	MIMAT0002174	GTF3C1	2975	CLASH	23622248	Unspecified
hsa-mir-484	MIMAT0002174	H1F0	3005	CLASH	23622248	Unspecified
hsa-mir-484	MIMAT0002174	H2AFX	3014	CLASH	23622248	Unspecified
hsa-mir-484	MIMAT0002174	HADHA	3030	CLASH	23622248	Unspecified
hsa-mir-484	MIMAT0002174	HCFC1	3054	CLASH	23622248	Unspecified
hsa-mir-484	MIMAT0002174	HCLS1	3059	CLASH	23622248	Unspecified
hsa-mir-484	MIMAT0002174	HDLBP	3069	CLASH	23622248	Unspecified
hsa-mir-484	MIMAT0002174	HIVEP2	3097	CLASH	23622248	Unspecified
hsa-mir-484	MIMAT0002174	HK2	3099	CLASH	23622248	Unspecified
hsa-mir-484	MIMAT0002174	HLA-C	3107	CLASH	23622248	Unspecified
hsa-mir-484	MIMAT0002174	HMGN1	3150	CLASH	23622248	Unspecified
hsa-mir-484	MIMAT0002174	HNRNPA1	3178	CLASH	23622248	Unspecified
hsa-mir-484	MIMAT0002174	HNRNPC	3183	CLASH	23622248	Unspecified
hsa-mir-484	MIMAT0002174	HNRNPH2	3188	CLASH	23622248	Unspecified
hsa-mir-484	MIMAT0002174	HNRNPK	3190	CLASH	23622248	Unspecified
hsa-mir-484	MIMAT0002174	HOXA5	3202	Sequencing	20371350	Unspecified
hsa-mir-484	MIMAT0002174	HOXA11	3207	CLASH	23622248	Unspecified
hsa-mir-484	MIMAT0002174	HOXC11	3227	CLASH	23622248	Unspecified
hsa-mir-484	MIMAT0002174	HSD17B4	3295	CLASH	23622248	Unspecified
hsa-mir-484	MIMAT0002174	DNAJB2	3300	CLASH	23622248	Unspecified
hsa-mir-484	MIMAT0002174	HSPA1B	3304	CLASH	23622248	Unspecified
hsa-mir-484	MIMAT0002174	HSP90AA1	3320	CLASH	23622248	Unspecified
hsa-mir-484	MIMAT0002174	HSP90AB1	3326	CLASH	23622248	Unspecified
hsa-mir-484	MIMAT0002174	NDST1	3340	CLASH	23622248	Unspecified
hsa-mir-484	MIMAT0002174	IFNAR2	3455	CLASH	23622248	Unspecified
hsa-mir-484	MIMAT0002174	IGF1R	3480	CLASH	23622248	Unspecified
hsa-mir-484	MIMAT0002174	IL2	3558	CLASH	23622248	Unspecified
hsa-mir-484	MIMAT0002174	ILF2	3608	CLASH	23622248	Unspecified
hsa-mir-484	MIMAT0002174	ILF3	3609	CLASH	23622248	Unspecified
hsa-mir-484	MIMAT0002174	IMPA2	3613	CLASH	23622248	Unspecified
hsa-mir-484	MIMAT0002174	ITGA5	3678	CLASH	23622248	Unspecified
hsa-mir-484	MIMAT0002174	ITGA9	3680	CLASH	23622248	Unspecified
hsa-mir-484	MIMAT0002174	EIF6	3692	CLASH	23622248	Unspecified
hsa-mir-484	MIMAT0002174	STT3A	3703	CLASH	23622248	Unspecified
hsa-mir-484	MIMAT0002174	IVD	3712	CLASH	23622248	Unspecified
hsa-mir-484	MIMAT0002174	JAG2	3714	CLASH	23622248	Unspecified
hsa-mir-484	MIMAT0002174	KARS	3735	CLASH	23622248	Unspecified
hsa-mir-484	MIMAT0002174	KCNJ14	3770	Sequencing	20371350	Unspecified
hsa-mir-484	MIMAT0002174	KPNB1	3837	CLASH	23622248	Unspecified
hsa-mir-484	MIMAT0002174	IPO5	3843	CLASH	23622248	Unspecified
hsa-mir-484	MIMAT0002174	LAMB2	3913	CLASH	23622248	Unspecified
hsa-mir-484	MIMAT0002174	LAMP1	3916	CLASH	23622248	Unspecified
hsa-mir-484	MIMAT0002174	STMN1	3925	CLASH	23622248	Unspecified
hsa-mir-484	MIMAT0002174	LBR	3930	CLASH	23622248	Unspecified
hsa-mir-484	MIMAT0002174	LDLR	3949	HITS-CLIP	23313552	Unspecified
hsa-mir-484	MIMAT0002174	LETM1	3954	CLASH	23622248	Unspecified
hsa-mir-484	MIMAT0002174	LMNB1	4001	CLASH	23622248	Unspecified
hsa-mir-484	MIMAT0002174	LRCH4	4034	CLASH	23622248	Unspecified
hsa-mir-484	MIMAT0002174	M6PR	4074	CLASH	23622248	Unspecified
hsa-mir-484	MIMAT0002174	CAPRIN1	4076	CLASH	23622248	Unspecified
hsa-mir-484	MIMAT0002174	SMAD2	4087	CLASH//GFP reporter assay//Western blot	23622248|28286418	Unspecified
hsa-mir-484	MIMAT0002174	MAN2A2	4122	CLASH	23622248	Unspecified
hsa-mir-484	MIMAT0002174	MAP4	4134	CLASH	23622248	Unspecified
hsa-mir-484	MIMAT0002174	MARS	4141	CLASH	23622248	Unspecified
hsa-mir-484	MIMAT0002174	MAT2A	4144	PAR-CLIP	23446348|20371350	Unspecified
hsa-mir-484	MIMAT0002174	MCM5	4174	CLASH	23622248	Unspecified
hsa-mir-484	MIMAT0002174	MCM7	4176	CLASH	23622248	Unspecified
hsa-mir-484	MIMAT0002174	MDH2	4191	CLASH	23622248	Unspecified
hsa-mir-484	MIMAT0002174	MDM2	4193	CLASH	23622248	Unspecified
hsa-mir-484	MIMAT0002174	MEIS1	4211	CLASH	23622248	Unspecified
hsa-mir-484	MIMAT0002174	MGAT5	4249	HITS-CLIP	27418678	Unspecified
hsa-mir-484	MIMAT0002174	MKI67	4288	CLASH	23622248	Unspecified
hsa-mir-484	MIMAT0002174	MAP3K10	4294	CLASH	23622248	Unspecified
hsa-mir-484	MIMAT0002174	KMT2A	4297	CLASH	23622248	Unspecified
hsa-mir-484	MIMAT0002174	MLLT1	4298	CLASH	23622248	Unspecified
hsa-mir-484	MIMAT0002174	MPP2	4355	CLASH	23622248	Unspecified
hsa-mir-484	MIMAT0002174	COX3	4514	CLASH	23622248	Unspecified
hsa-mir-484	MIMAT0002174	MTIF2	4528	CLASH	23622248	Unspecified
hsa-mir-484	MIMAT0002174	ND6	4541	CLASH	23622248	Unspecified
hsa-mir-484	MIMAT0002174	MTR	4548	CLASH	23622248	Unspecified
hsa-mir-484	MIMAT0002174	MYH9	4627	CLASH	23622248	Unspecified
hsa-mir-484	MIMAT0002174	MYO5A	4644	CLASH	23622248	Unspecified
hsa-mir-484	MIMAT0002174	MYO9B	4650	CLASH	23622248	Unspecified
hsa-mir-484	MIMAT0002174	MYO10	4651	CLASH	23622248	Unspecified
hsa-mir-484	MIMAT0002174	HNRNPM	4670	CLASH	23622248	Unspecified
hsa-mir-484	MIMAT0002174	NASP	4678	CLASH	23622248	Unspecified
hsa-mir-484	MIMAT0002174	NDUFV1	4723	CLASH	23622248	Unspecified
hsa-mir-484	MIMAT0002174	NDUFV3	4731	HITS-CLIP	19536157	Unspecified
hsa-mir-484	MIMAT0002174	NEK1	4750	CLASH	23622248	Unspecified
hsa-mir-484	MIMAT0002174	NEO1	4756	CLASH	23622248	Unspecified
hsa-mir-484	MIMAT0002174	NFE2L1	4779	CLASH	23622248	Unspecified
hsa-mir-484	MIMAT0002174	NME4	4833	CLASH	23622248	Unspecified
hsa-mir-484	MIMAT0002174	NONO	4841	CLASH	23622248	Unspecified
hsa-mir-484	MIMAT0002174	NOTCH3	4854	CLASH	23622248	Unspecified
hsa-mir-484	MIMAT0002174	NPAS2	4862	CLASH	23622248	Unspecified
hsa-mir-484	MIMAT0002174	SLC11A2	4891	CLASH//Sequencing	20371350|23622248	Unspecified
hsa-mir-484	MIMAT0002174	YBX1	4904	CLASH	23622248	Unspecified
hsa-mir-484	MIMAT0002174	NUCB1	4924	CLASH	23622248	Unspecified
hsa-mir-484	MIMAT0002174	OCRL	4952	CLASH	23622248	Unspecified
hsa-mir-484	MIMAT0002174	P4HB	5034	CLASH	23622248	Unspecified
hsa-mir-484	MIMAT0002174	PA2G4	5036	CLASH	23622248	Unspecified
hsa-mir-484	MIMAT0002174	FURIN	5045	CLASH	23622248	Unspecified
hsa-mir-484	MIMAT0002174	PRDX1	5052	CLASH	23622248	Unspecified
hsa-mir-484	MIMAT0002174	PCNT	5116	CLASH	23622248	Unspecified
hsa-mir-484	MIMAT0002174	PCYT1A	5130	PAR-CLIP	21572407	Unspecified
hsa-mir-484	MIMAT0002174	PER1	5187	CLASH	23622248	Unspecified
hsa-mir-484	MIMAT0002174	PFKL	5211	CLASH	23622248	Unspecified
hsa-mir-484	MIMAT0002174	PGAM1	5223	CLASH	23622248	Unspecified
hsa-mir-484	MIMAT0002174	PGD	5226	CLASH	23622248	Unspecified
hsa-mir-484	MIMAT0002174	PHB	5245	CLASH	23622248	Unspecified
hsa-mir-484	MIMAT0002174	PHKA1	5255	CLASH	23622248	Unspecified
hsa-mir-484	MIMAT0002174	PHKB	5257	CLASH	23622248	Unspecified
hsa-mir-484	MIMAT0002174	PI4KA	5297	CLASH	23622248	Unspecified
hsa-mir-484	MIMAT0002174	PIN1	5300	CLASH	23622248	Unspecified
hsa-mir-484	MIMAT0002174	PKD1	5310	CLASH	23622248	Unspecified
hsa-mir-484	MIMAT0002174	PKM	5315	CLASH	23622248	Unspecified
hsa-mir-484	MIMAT0002174	PLAGL2	5326	HITS-CLIP	23313552	Unspecified
hsa-mir-484	MIMAT0002174	PLOD1	5351	CLASH	23622248	Unspecified
hsa-mir-484	MIMAT0002174	PLXNA1	5361	CLASH	23622248	Unspecified
hsa-mir-484	MIMAT0002174	PMM2	5373	CLASH	23622248	Unspecified
hsa-mir-484	MIMAT0002174	EXOSC10	5394	CLASH	23622248	Unspecified
hsa-mir-484	MIMAT0002174	POLG	5428	CLASH	23622248	Unspecified
hsa-mir-484	MIMAT0002174	POLR2A	5430	CLASH	23622248	Unspecified
hsa-mir-484	MIMAT0002174	PPM1A	5494	CLASH	23622248	Unspecified
hsa-mir-484	MIMAT0002174	PPM1G	5496	CLASH	23622248	Unspecified
hsa-mir-484	MIMAT0002174	PPP2R5A	5525	CLASH	23622248	Unspecified
hsa-mir-484	MIMAT0002174	PRKCD	5580	CLASH	23622248	Unspecified
hsa-mir-484	MIMAT0002174	MAP2K7	5609	PAR-CLIP	26701625	Unspecified
hsa-mir-484	MIMAT0002174	PRPS1	5631	CLASH	23622248	Unspecified
hsa-mir-484	MIMAT0002174	PSMC2	5701	CLASH	23622248	Unspecified
hsa-mir-484	MIMAT0002174	PSMC5	5705	CLASH	23622248	Unspecified
hsa-mir-484	MIMAT0002174	PSMD8	5714	CLASH	23622248	Unspecified
hsa-mir-484	MIMAT0002174	PURA	5813	CLASH	23622248	Unspecified
hsa-mir-484	MIMAT0002174	ABCD4	5826	CLASH	23622248	Unspecified
hsa-mir-484	MIMAT0002174	PYGB	5834	CLASH	23622248	Unspecified
hsa-mir-484	MIMAT0002174	RAC3	5881	HITS-CLIP	19536157	Unspecified
hsa-mir-484	MIMAT0002174	RAD51B	5890	CLASH	23622248	Unspecified
hsa-mir-484	MIMAT0002174	RBMS2	5939	CLASH	23622248	Unspecified
hsa-mir-484	MIMAT0002174	RFX5	5993	CLASH	23622248	Unspecified
hsa-mir-484	MIMAT0002174	RING1	6015	CLASH	23622248	Unspecified
hsa-mir-484	MIMAT0002174	BRD2	6046	CLASH	23622248	Unspecified
hsa-mir-484	MIMAT0002174	RNF5	6048	CLASH	23622248	Unspecified
hsa-mir-484	MIMAT0002174	RPL5	6125	CLASH	23622248	Unspecified
hsa-mir-484	MIMAT0002174	RPL21	6144	CLASH	23622248	Unspecified
hsa-mir-484	MIMAT0002174	RPL27A	6157	CLASH	23622248	Unspecified
hsa-mir-484	MIMAT0002174	RPL28	6158	CLASH	23622248	Unspecified
hsa-mir-484	MIMAT0002174	RPLP0	6175	CLASH	23622248	Unspecified
hsa-mir-484	MIMAT0002174	RPLP2	6181	CLASH	23622248	Unspecified
hsa-mir-484	MIMAT0002174	RPN2	6185	CLASH	23622248	Unspecified
hsa-mir-484	MIMAT0002174	RPS9	6203	CLASH	23622248	Unspecified
hsa-mir-484	MIMAT0002174	RPS10	6204	CLASH	23622248	Unspecified
hsa-mir-484	MIMAT0002174	RPS14	6208	CLASH	23622248	Unspecified
hsa-mir-484	MIMAT0002174	RPS15	6209	CLASH	23622248	Unspecified
hsa-mir-484	MIMAT0002174	RPS18	6222	CLASH	23622248	Unspecified
hsa-mir-484	MIMAT0002174	RPS23	6228	CLASH	23622248	Unspecified
hsa-mir-484	MIMAT0002174	RPS24	6229	CLASH	23622248	Unspecified
hsa-mir-484	MIMAT0002174	RPS29	6235	Sequencing	20371350	Unspecified
hsa-mir-484	MIMAT0002174	RRM2	6241	CLASH	23622248	Unspecified
hsa-mir-484	MIMAT0002174	RXRB	6257	CLASH	23622248	Unspecified
hsa-mir-484	MIMAT0002174	SALL2	6297	CLASH	23622248	Unspecified
hsa-mir-484	MIMAT0002174	SCD	6319	CLASH	23622248	Unspecified
hsa-mir-484	MIMAT0002174	SET	6418	CLASH	23622248	Unspecified
hsa-mir-484	MIMAT0002174	ST3GAL2	6483	CLASH	23622248	Unspecified
hsa-mir-484	MIMAT0002174	SKI	6497	CLASH	23622248	Unspecified
hsa-mir-484	MIMAT0002174	SLC1A4	6509	CLASH	23622248	Unspecified
hsa-mir-484	MIMAT0002174	SLC2A1	6513	CLASH	23622248	Unspecified
hsa-mir-484	MIMAT0002174	SLC4A2	6522	CLASH	23622248	Unspecified
hsa-mir-484	MIMAT0002174	SLC5A2	6524	PAR-CLIP	22012620	Unspecified
hsa-mir-484	MIMAT0002174	SLC6A8	6535	CLASH	23622248	Unspecified
hsa-mir-484	MIMAT0002174	SLC16A1	6566	Sequencing	20371350	Unspecified
hsa-mir-484	MIMAT0002174	SLC19A1	6573	CLASH	23622248	Unspecified
hsa-mir-484	MIMAT0002174	SNRPD2	6633	CLASH	23622248	Unspecified
hsa-mir-484	MIMAT0002174	SNRPD3	6634	PAR-CLIP	22012620	Unspecified
hsa-mir-484	MIMAT0002174	CAPN15	6650	CLASH	23622248	Unspecified
hsa-mir-484	MIMAT0002174	SORD	6652	CLASH	23622248	Unspecified
hsa-mir-484	MIMAT0002174	SP3	6670	CLASH	23622248	Unspecified
hsa-mir-484	MIMAT0002174	SREBF1	6720	CLASH	23622248	Unspecified
hsa-mir-484	MIMAT0002174	SRF	6722	CLASH	23622248	Unspecified
hsa-mir-484	MIMAT0002174	SRPRA	6734	CLASH	23622248	Unspecified
hsa-mir-484	MIMAT0002174	STK10	6793	CLASH	23622248	Unspecified
hsa-mir-484	MIMAT0002174	STRN	6801	CLASH	23622248	Unspecified
hsa-mir-484	MIMAT0002174	SUPT5H	6829	CLASH	23622248	Unspecified
hsa-mir-484	MIMAT0002174	SURF2	6835	CLASH	23622248	Unspecified
hsa-mir-484	MIMAT0002174	TARBP2	6895	PAR-CLIP	21572407|20371350	Unspecified
hsa-mir-484	MIMAT0002174	TBX1	6899	CLASH	23622248	Unspecified
hsa-mir-484	MIMAT0002174	ELOB	6923	CLASH	23622248	Unspecified
hsa-mir-484	MIMAT0002174	ELOA	6924	CLASH	23622248	Unspecified
hsa-mir-484	MIMAT0002174	ZEB1	6935	GFP reporter assay//Western blot	28286418	Unspecified
hsa-mir-484	MIMAT0002174	ZNF354A	6940	CLASH	23622248	Unspecified
hsa-mir-484	MIMAT0002174	TCF19	6941	CLASH	23622248	Unspecified
hsa-mir-484	MIMAT0002174	MLX	6945	CLASH	23622248	Unspecified
hsa-mir-484	MIMAT0002174	TMBIM6	7009	CLASH	23622248	Unspecified
hsa-mir-484	MIMAT0002174	TEP1	7011	CLASH	23622248	Unspecified
hsa-mir-484	MIMAT0002174	TFAM	7019	CLASH	23622248	Unspecified
hsa-mir-484	MIMAT0002174	THOP1	7064	CLASH	23622248	Unspecified
hsa-mir-484	MIMAT0002174	TKT	7086	CLASH	23622248	Unspecified
hsa-mir-484	MIMAT0002174	TLN1	7094	CLASH	23622248	Unspecified
hsa-mir-484	MIMAT0002174	TSPAN6	7105	CLASH	23622248	Unspecified
hsa-mir-484	MIMAT0002174	TMF1	7110	CLASH	23622248	Unspecified
hsa-mir-484	MIMAT0002174	TNFAIP1	7126	CLASH	23622248	Unspecified
hsa-mir-484	MIMAT0002174	TOP1	7150	CLASH	23622248	Unspecified
hsa-mir-484	MIMAT0002174	HSP90B1	7184	CLASH	23622248	Unspecified
hsa-mir-484	MIMAT0002174	TRIP6	7205	CLASH	23622248	Unspecified
hsa-mir-484	MIMAT0002174	TUBB2A	7280	CLASH	23622248	Unspecified
hsa-mir-484	MIMAT0002174	TYMS	7298	CLASH	23622248	Unspecified
hsa-mir-484	MIMAT0002174	UBA52	7311	CLASH	23622248	Unspecified
hsa-mir-484	MIMAT0002174	UBTF	7343	CLASH	23622248	Unspecified
hsa-mir-484	MIMAT0002174	UCP2	7351	CLASH	23622248	Unspecified
hsa-mir-484	MIMAT0002174	UTRN	7402	CLASH	23622248	Unspecified
hsa-mir-484	MIMAT0002174	VARS	7407	CLASH	23622248	Unspecified
hsa-mir-484	MIMAT0002174	WEE1	7465	CLASH	23622248	Unspecified
hsa-mir-484	MIMAT0002174	XRCC5	7520	CLASH	23622248	Unspecified
hsa-mir-484	MIMAT0002174	YY1	7528	CLASH//HITS-CLIP	23622248|23824327	Unspecified
hsa-mir-484	MIMAT0002174	YWHAE	7531	CLASH	23622248	Unspecified
hsa-mir-484	MIMAT0002174	YWHAZ	7534	CLASH	23622248	Unspecified
hsa-mir-484	MIMAT0002174	ZFX	7543	CLASH	23622248	Unspecified
hsa-mir-484	MIMAT0002174	ZNF8	7554	PAR-CLIP	23446348|21572407	Unspecified
hsa-mir-484	MIMAT0002174	ZNF121	7675	CLASH	23622248	Unspecified
hsa-mir-484	MIMAT0002174	ZNF202	7753	CLASH	23622248	Unspecified
hsa-mir-484	MIMAT0002174	ZNF226	7769	CLASH	23622248	Unspecified
hsa-mir-484	MIMAT0002174	PRRC2A	7916	CLASH	23622248	Unspecified
hsa-mir-484	MIMAT0002174	BAG6	7917	CLASH	23622248	Unspecified
hsa-mir-484	MIMAT0002174	NCOA4	8031	CLASH	23622248	Unspecified
hsa-mir-484	MIMAT0002174	CUL5	8065	CLASH	23622248	Unspecified
hsa-mir-484	MIMAT0002174	USP5	8078	CLASH	23622248	Unspecified
hsa-mir-484	MIMAT0002174	SLC7A5	8140	PAR-CLIP	26701625	Unspecified
hsa-mir-484	MIMAT0002174	CLPP	8192	PAR-CLIP	22012620	Unspecified
hsa-mir-484	MIMAT0002174	CHAF1B	8208	CLASH	23622248	Unspecified
hsa-mir-484	MIMAT0002174	KDM5C	8242	CLASH	23622248	Unspecified
hsa-mir-484	MIMAT0002174	ARID1A	8289	CLASH	23622248	Unspecified
hsa-mir-484	MIMAT0002174	AXIN1	8312	CLASH	23622248	Unspecified
hsa-mir-484	MIMAT0002174	HIST1H3H	8357	CLASH	23622248	Unspecified
hsa-mir-484	MIMAT0002174	HIST1H4D	8360	CLASH	23622248	Unspecified
hsa-mir-484	MIMAT0002174	DYRK2	8445	CLASH	23622248	Unspecified
hsa-mir-484	MIMAT0002174	TPST2	8459	CLASH	23622248	Unspecified
hsa-mir-484	MIMAT0002174	IRS4	8471	CLASH	23622248	Unspecified
hsa-mir-484	MIMAT0002174	SLC43A1	8501	CLASH	23622248	Unspecified
hsa-mir-484	MIMAT0002174	COPS3	8533	CLASH	23622248	Unspecified
hsa-mir-484	MIMAT0002174	PDXK	8566	CLASH	23622248	Unspecified
hsa-mir-484	MIMAT0002174	PSMG1	8624	CLASH	23622248	Unspecified
hsa-mir-484	MIMAT0002174	IRS2	8660	CLASH	23622248	Unspecified
hsa-mir-484	MIMAT0002174	EIF3A	8661	CLASH	23622248	Unspecified
hsa-mir-484	MIMAT0002174	SRSF9	8683	CLASH	23622248	Unspecified
hsa-mir-484	MIMAT0002174	DGAT1	8694	CLASH	23622248	Unspecified
hsa-mir-484	MIMAT0002174	EED	8726	HITS-CLIP	19536157	Unspecified
hsa-mir-484	MIMAT0002174	RNMT	8731	CLASH	23622248	Unspecified
hsa-mir-484	MIMAT0002174	CDS2	8760	CLASH	23622248	Unspecified
hsa-mir-484	MIMAT0002174	CCNK	8812	CLASH	23622248	Unspecified
hsa-mir-484	MIMAT0002174	SPHK1	8877	CLASH	23622248	Unspecified
hsa-mir-484	MIMAT0002174	SQSTM1	8878	CLASH	23622248	Unspecified
hsa-mir-484	MIMAT0002174	MCM3AP	8888	CLASH	23622248	Unspecified
hsa-mir-484	MIMAT0002174	TIMELESS	8914	CLASH	23622248	Unspecified
hsa-mir-484	MIMAT0002174	BSN	8927	HITS-CLIP	23824327	Unspecified
hsa-mir-484	MIMAT0002174	SKAP2	8935	CLASH	23622248	Unspecified
hsa-mir-484	MIMAT0002174	AP3D1	8943	CLASH	23622248	Unspecified
hsa-mir-484	MIMAT0002174	SPAG9	9043	CLASH	23622248	Unspecified
hsa-mir-484	MIMAT0002174	DNAJA3	9093	CLASH	23622248	Unspecified
hsa-mir-484	MIMAT0002174	AIFM1	9131	CLASH	23622248	Unspecified
hsa-mir-484	MIMAT0002174	SYNGR2	9144	CLASH	23622248	Unspecified
hsa-mir-484	MIMAT0002174	VAPB	9217	CLASH	23622248	Unspecified
hsa-mir-484	MIMAT0002174	NOLC1	9221	CLASH	23622248	Unspecified
hsa-mir-484	MIMAT0002174	DLG5	9231	CLASH	23622248	Unspecified
hsa-mir-484	MIMAT0002174	ATP6V1F	9296	PAR-CLIP	23592263|24398324|26701625|27292025	Unspecified
hsa-mir-484	MIMAT0002174	GTF3C3	9330	CLASH	23622248	Unspecified
hsa-mir-484	MIMAT0002174	TAOK2	9344	CLASH	23622248	Unspecified
hsa-mir-484	MIMAT0002174	COX5A	9377	CLASH	23622248	Unspecified
hsa-mir-484	MIMAT0002174	COG1	9382	CLASH	23622248	Unspecified
hsa-mir-484	MIMAT0002174	ZNF264	9422	CLASH	23622248	Unspecified
hsa-mir-484	MIMAT0002174	HOMER1	9456	CLASH	23622248	Unspecified
hsa-mir-484	MIMAT0002174	AKAP7	9465	CLASH	23622248	Unspecified
hsa-mir-484	MIMAT0002174	NPEPPS	9520	CLASH	23622248	Unspecified
hsa-mir-484	MIMAT0002174	BAG5	9529	CLASH	23622248	Unspecified
hsa-mir-484	MIMAT0002174	H2AFY	9555	CLASH	23622248	Unspecified
hsa-mir-484	MIMAT0002174	GTPBP1	9567	CLASH	23622248	Unspecified
hsa-mir-484	MIMAT0002174	PREPL	9581	PAR-CLIP	21572407	Unspecified
hsa-mir-484	MIMAT0002174	ENTPD4	9583	CLASH	23622248	Unspecified
hsa-mir-484	MIMAT0002174	RBM39	9584	CLASH	23622248	Unspecified
hsa-mir-484	MIMAT0002174	RNF14	9604	CLASH	23622248	Unspecified
hsa-mir-484	MIMAT0002174	RAB36	9609	CLASH	23622248	Unspecified
hsa-mir-484	MIMAT0002174	NCOR1	9611	CLASH	23622248	Unspecified
hsa-mir-484	MIMAT0002174	EIF5B	9669	CLASH	23622248	Unspecified
hsa-mir-484	MIMAT0002174	UTP14C	9724	CLASH	23622248	Unspecified
hsa-mir-484	MIMAT0002174	RAB11FIP3	9727	CLASH	23622248	Unspecified
hsa-mir-484	MIMAT0002174	DCAF1	9730	CLASH	23622248	Unspecified
hsa-mir-484	MIMAT0002174	KNTC1	9735	CLASH	23622248	Unspecified
hsa-mir-484	MIMAT0002174	SLK	9748	CLASH	23622248	Unspecified
hsa-mir-484	MIMAT0002174	JADE3	9767	CLASH	23622248	Unspecified
hsa-mir-484	MIMAT0002174	DHX38	9785	CLASH	23622248	Unspecified
hsa-mir-484	MIMAT0002174	BMS1	9790	CLASH	23622248	Unspecified
hsa-mir-484	MIMAT0002174	CKAP5	9793	CLASH	23622248	Unspecified
hsa-mir-484	MIMAT0002174	RGP1	9827	CLASH	23622248	Unspecified
hsa-mir-484	MIMAT0002174	PPP1R26	9858	CLASH	23622248	Unspecified
hsa-mir-484	MIMAT0002174	POM121	9883	CLASH	23622248	Unspecified
hsa-mir-484	MIMAT0002174	ZBED4	9889	Sequencing	20371350	Unspecified
hsa-mir-484	MIMAT0002174	UBAP2L	9898	CLASH	23622248	Unspecified
hsa-mir-484	MIMAT0002174	G3BP2	9908	CLASH	23622248	Unspecified
hsa-mir-484	MIMAT0002174	NCAPD2	9918	CLASH	23622248	Unspecified
hsa-mir-484	MIMAT0002174	SEC16A	9919	CLASH	23622248	Unspecified
hsa-mir-484	MIMAT0002174	RNF10	9921	CLASH	23622248	Unspecified
hsa-mir-484	MIMAT0002174	PAN2	9924	HITS-CLIP	23824327	Unspecified
hsa-mir-484	MIMAT0002174	MFN2	9927	CLASH	23622248	Unspecified
hsa-mir-484	MIMAT0002174	EXOG	9941	CLASH//HITS-CLIP	23622248|23824327	Unspecified
hsa-mir-484	MIMAT0002174	CCS	9973	CLASH	23622248	Unspecified
hsa-mir-484	MIMAT0002174	RCE1	9986	CLASH	23622248	Unspecified
hsa-mir-484	MIMAT0002174	PTBP3	9991	CLASH	23622248	Unspecified
hsa-mir-484	MIMAT0002174	DGCR2	9993	CLASH	23622248	Unspecified
hsa-mir-484	MIMAT0002174	TROAP	10024	CLASH	23622248	Unspecified
hsa-mir-484	MIMAT0002174	SMC4	10051	CLASH	23622248	Unspecified
hsa-mir-484	MIMAT0002174	UBA2	10054	CLASH	23622248	Unspecified
hsa-mir-484	MIMAT0002174	HUWE1	10075	CLASH	23622248	Unspecified
hsa-mir-484	MIMAT0002174	TSPAN3	10099	CLASH	23622248	Unspecified
hsa-mir-484	MIMAT0002174	G3BP1	10146	CLASH	23622248	Unspecified
hsa-mir-484	MIMAT0002174	SUGP2	10147	CLASH	23622248	Unspecified
hsa-mir-484	MIMAT0002174	TRIM28	10155	CLASH	23622248	Unspecified
hsa-mir-484	MIMAT0002174	WASF2	10163	PAR-CLIP	27292025	Unspecified
hsa-mir-484	MIMAT0002174	TNK2	10188	CLASH	23622248	Unspecified
hsa-mir-484	MIMAT0002174	PSME3	10197	CLASH	23622248	Unspecified
hsa-mir-484	MIMAT0002174	NME6	10201	HITS-CLIP	23824327	Unspecified
hsa-mir-484	MIMAT0002174	FLOT1	10211	CLASH	23622248	Unspecified
hsa-mir-484	MIMAT0002174	DCAF7	10238	HITS-CLIP	23313552	Unspecified
hsa-mir-484	MIMAT0002174	SAP18	10284	CLASH	23622248	Unspecified
hsa-mir-484	MIMAT0002174	RTN3	10313	CLASH	23622248	Unspecified
hsa-mir-484	MIMAT0002174	EMC8	10328	CLASH	23622248	Unspecified
hsa-mir-484	MIMAT0002174	KLF2	10365	HITS-CLIP	23824327	Unspecified
hsa-mir-484	MIMAT0002174	TUBA1B	10376	CLASH	23622248	Unspecified
hsa-mir-484	MIMAT0002174	CD2BP2	10421	CLASH	23622248	Unspecified
hsa-mir-484	MIMAT0002174	N4BP2L2	10443	CLASH	23622248	Unspecified
hsa-mir-484	MIMAT0002174	TOMM40	10452	CLASH	23622248	Unspecified
hsa-mir-484	MIMAT0002174	CAP1	10487	CLASH	23622248	Unspecified
hsa-mir-484	MIMAT0002174	CRTAP	10491	CLASH//PAR-CLIP	23622248|26701625	Unspecified
hsa-mir-484	MIMAT0002174	SEMA4D	10507	CLASH	23622248	Unspecified
hsa-mir-484	MIMAT0002174	HYOU1	10525	CLASH	23622248	Unspecified
hsa-mir-484	MIMAT0002174	PRDX4	10549	CLASH	23622248	Unspecified
hsa-mir-484	MIMAT0002174	ARFGEF2	10564	CLASH	23622248	Unspecified
hsa-mir-484	MIMAT0002174	PRPF8	10594	CLASH	23622248	Unspecified
hsa-mir-484	MIMAT0002174	EXOC5	10640	CLASH	23622248	Unspecified
hsa-mir-484	MIMAT0002174	IGF2BP1	10642	CLASH	23622248	Unspecified
hsa-mir-484	MIMAT0002174	NUDC	10726	CLASH	23622248	Unspecified
hsa-mir-484	MIMAT0002174	PHTF1	10745	CLASH	23622248	Unspecified
[truncated: 1,000 more rows]
