# Supplementary material for: Selective Loading and Variations in the miRNA Profile of Extracellular Vesicles from Endothelial-like Cells Cultivated under Normoxia and Hypoxia
Source: Int J Mol Sci. 2022 Sep 2;23(17):10066. doi: 10.3390/ijms231710066 (PMC9456085; doi:10.3390/ijms231710066)
Supplement: Supplementary file 1 [file ijms-23-10066-s001.zip › Supplementary_Table_S3.xlsx]

## Sheet: gProfiler_H-EV_top10
source	term_name	term_id	adjusted_p_value	negative_log10_of_adjusted_p_value	term_size	query_size	intersection_size	effective_domain_size	intersections
GO:MF	nucleic acid binding	GO:0003676	2.49848e-19	18.6023	3376	1524	449	17159	AHR,BACH1,PRDM1,CCNT2,CRX,CRY2,DNA2,ARID3A,E2F6,EIF4G2,ELF4,GABPB1,NR6A1,HIST1H2BD,HDAC2,HMGA1,HNRNPA2B1,MXD1,MEF2D,MYC,MYH9,NAP1L1,NUCB2,PBX2,PLAGL2,PRIM2,RDX,MRPL12,ATXN2,SMARCC1,SNRPC,SP1,STAT2,NKX2-1,SUMO1,YWHAZ,ZNF8,ZNF28,KMT2D,HMGA2,COIL,SMC1A,THOC5,EIF3C,MBD2,HAND1,ZNF264,ONECUT2,BZW1,SART3,EIF4A3,UBAP2L,ZBTB5,ZNF443,AKAP8,SF3A1,ARID3B,IGF2BP1,IGF2BP3,CELF1,ZNF460,MSL3,ASCC3,HNRNPUL1,NUDT4…
GO:MF	heterocyclic compound binding	GO:1901363	4.72309e-19	18.3258	4105	1524	522	17159	ACTA1,AHR,BACH1,PRDM1,CCNT2,CRX,CRY2,CYP19A1,DNA2,ARID3A,E2F6,EIF4G2,ELF4,GABPB1,NR6A1,HIST1H2BD,HDAC2,HMGA1,HNRNPA2B1,MXD1,MEF2D,MYC,MYH9,NAP1L1,NUCB2,PBX2,PLAGL2,PRIM2,QDPR,RDX,RFC2,MRPL12,RRAD,RRM1,ATXN2,SMARCC1,SNRPC,SP1,STAT2,STK4,SUOX,TGFBR1,NKX2-1,TUBB2A,SUMO1,YWHAZ,ZNF8,ZNF28,KMT2D,HMGA2,COIL,SMC1A,DYRK3,DYRK2,THOC5,EIF3C,MBD2,HAND1,ZNF264,ONECUT2,BZW1,SART3,EIF4A3,UBAP2L,ZBTB5,ZNF443,AKA…
GO:MF	organic cyclic compound binding	GO:0097159	1.52633e-18	17.8164	4176	1524	527	17159	ACTA1,AHR,BACH1,PRDM1,CCNT2,CRX,CRY2,CYP19A1,DNA2,ARID3A,E2F6,EIF4G2,ELF4,GABPB1,NR6A1,HIST1H2BD,HDAC2,HMGA1,HNRNPA2B1,MXD1,MEF2D,MYC,MYH9,NAP1L1,NUCB2,PBX2,PLAGL2,PRIM2,QDPR,RDX,RFC2,MRPL12,RRAD,RRM1,ATXN2,SMARCC1,SNRPC,SP1,STAT2,STK4,SUOX,TGFBR1,NKX2-1,TUBB2A,SUMO1,YWHAZ,ZNF8,ZNF28,KMT2D,HMGA2,COIL,SMC1A,DYRK3,DYRK2,THOC5,EIF3C,MBD2,HAND1,ZNF264,ONECUT2,BZW1,SART3,EIF4A3,UBAP2L,ZBTB5,ZNF443,AKA…
GO:MF	enzyme binding	GO:0019899	2.20964e-14	13.6557	1745	1524	256	17159	ATP2A2,CCND1,PRDM1,CALM1,CCNT2,CDKN1A,CRY2,DUSP1,DVL3,EPHA4,GOLGA4,HDAC2,HMGA1,IL6R,ITGA3,LYN,MAGEA3,MAGEA6,MAGEA12,MDM4,MEF2D,ROR2,PLCG2,MAP2K7,RDX,SP1,STAT2,STRN,NKX2-1,SUMO1,VCL,YWHAZ,NCOA3,FZD4,SOCS1,USP2,ATP6V1G1,SART3,AKAP8,PDLIM5,SLC12A7,HNRNPUL1,IKZF3,GGA3,ARIH1,BCOR,PARP16,YOD1,RAD18,PHACTR4,RAB11FIP4,MIDN,SMCR8,DTX3L,RNF144B,KCTD21,FAM83G,ACTG1,ACVR1,ACVR1B,CASP10,CCNA2,CHD4,CKS1B,CYLD,…
GO:MF	RNA binding	GO:0003723	1.19378e-10	9.92307	1516	1524	217	17159	CCNT2,DNA2,EIF4G2,HDAC2,HNRNPA2B1,MYC,MYH9,NAP1L1,RDX,MRPL12,ATXN2,SNRPC,SUMO1,YWHAZ,COIL,SMC1A,THOC5,EIF3C,BZW1,SART3,EIF4A3,UBAP2L,AKAP8,SF3A1,IGF2BP1,IGF2BP3,CELF1,ASCC3,HNRNPUL1,NUDT4,ATXN2L,FNDC3A,PEG10,LARP1,RBFOX2,CHTOP,ABT1,YARS2,UBAP2,NOM1,NOA1,ZCCHC3,ZC3H18,MSI2,TRIM71,RBM12B,ADAR,ALDOA,CSNK1E,EEF1A1,EIF4E,FASN,FKBP4,FUS,GOLGB1,HNRNPA1,HNRNPD,HNRNPH1,HSPA1B,HSPD1,MSI1,MYH10,NCL,SNU13,PP…
GO:MF	transcription regulator activity	GO:0140110	2.01373e-09	8.696	1855	1524	249	17159	AHR,BACH1,CCND1,PRDM1,CRX,E2F6,ELF4,NR6A1,HMGA1,MXD1,MEF2D,MYC,PBX2,PLAGL2,SMARCC1,SP1,STAT2,NKX2-1,ZNF8,ZNF28,KMT2D,HMGA2,NCOA3,HAND1,ZNF264,ONECUT2,ZBTB5,ZNF443,ZNF460,IKZF3,RBFOX2,SALL3,ABT1,BCOR,ATXN7L3,NSD1,ZNF556,ZNF611,ZNF644,ZBTB37,ZNF587,ZNF566,ZNF799,ZNF280B,ZNF578,ZNF417,ZNF584,ZNF774,FOXN3,ATF6B,E2F4,FOXO3,FUS,HNF4A,HOXA13,NME2,NRL,PTPN14,PURB,RFX1,RXRB,SOX11,SS18,ZNF354A,TFDP2,KLF10,…
GO:MF	sequence-specific DNA binding	GO:0043565	2.21916e-09	8.65381	1588	1524	220	17159	AHR,BACH1,PRDM1,CRX,CRY2,E2F6,ELF4,GABPB1,NR6A1,HDAC2,HMGA1,HNRNPA2B1,MXD1,MEF2D,MYC,PBX2,PLAGL2,SP1,STAT2,NKX2-1,ZNF8,ZNF28,KMT2D,HMGA2,MBD2,HAND1,ZNF264,ONECUT2,ZBTB5,ZNF443,ZNF460,IKZF3,CHTOP,SALL3,BCOR,NSD1,ZNF556,ZNF611,ZNF644,ZBTB37,ZNF587,ZNF566,ZNF799,ZNF280B,ZNF578,ZNF417,ZNF584,ZNF774,FOXN3,ATF6B,E2F4,FOXO3,HNF4A,HNRNPA1,HNRNPD,HOXA13,HSPD1,NCL,NRL,PURB,RFX1,RXRB,SOX11,ZNF354A,TERT,TFDP…
GO:MF	transcription factor binding	GO:0008134	5.08186e-09	8.29398	531	1524	96	17159	AHR,CCND1,CCNT2,CRX,HDAC2,HMGA1,MEF2D,MYC,PBX2,SP1,STK4,STRN,NKX2-1,SUMO1,YWHAZ,HMGA2,NCOA3,HAND1,CBX5,RBFOX2,BCOR,TXLNG,NSD1,ZNF644,DTX3L,CHD4,E2F4,EIF4E,HNF4A,NCL,PURB,TAF4B,TERT,TFDP2,TMF1,RUVBL1,MED24,MED16,PTPRT,TTC8,BCL2,CREB1,DDX3X,E2F1,EP300,FBL,ETS1,FOS,MTOR,GATA6,HMGB1,MAP3K10,NFIA,RNF6,EED,KAT2B,PER2,MED14,BAZ2A,SIRT1,NLK,NCOA7,ASCL1,ATF4,ETS2,PBX1,PPARA,SP100,LCOR,SMAD2,PIM1,PIK3R1,CI…
GO:MF	DNA binding	GO:0003677	1.93032e-08	7.71437	2028	1524	263	17159	AHR,BACH1,PRDM1,CRX,CRY2,DNA2,ARID3A,E2F6,ELF4,GABPB1,NR6A1,HIST1H2BD,HDAC2,HMGA1,HNRNPA2B1,MXD1,MEF2D,MYC,NUCB2,PBX2,PLAGL2,SMARCC1,SP1,STAT2,NKX2-1,ZNF8,ZNF28,KMT2D,HMGA2,SMC1A,MBD2,HAND1,ZNF264,ONECUT2,ZBTB5,ZNF443,ARID3B,ZNF460,MSL3,IKZF3,CHTOP,SALL3,POLL,BCOR,RAD18,SMARCAD1,NSD1,ZNF556,ZNF611,ZNF644,ZBTB37,ZNF587,ZNF566,HIST1H2BK,ZCCHC3,ZNF799,ZNF280B,ZNF578,ZNF417,ZNF584,ZNF774,SERPINA3,CHD…
GO:MF	sequence-specific double-stranded DNA binding	GO:1990837	4.13927e-08	7.38308	1507	1524	206	17159	AHR,BACH1,PRDM1,CRX,CRY2,E2F6,ELF4,GABPB1,NR6A1,HMGA1,MXD1,MEF2D,MYC,PBX2,SP1,STAT2,NKX2-1,ZNF8,ZNF28,KMT2D,HMGA2,MBD2,HAND1,ZNF264,ONECUT2,ZBTB5,ZNF443,ZNF460,IKZF3,SALL3,BCOR,NSD1,ZNF556,ZNF611,ZNF644,ZBTB37,ZNF587,ZNF566,ZNF799,ZNF280B,ZNF578,ZNF417,ZNF584,ZNF774,FOXN3,ATF6B,E2F4,FOXO3,HNF4A,HOXA13,HSPD1,NRL,PURB,RFX1,RXRB,SOX11,ZNF354A,TFDP2,KLF10,ZNF708,ZNF70,ZNF175,ZNF208,ALX1,ZBTB40,GMEB1,…
GO:MF	transcription cis-regulatory region binding	GO:0000976	7.75976e-08	7.11015	1453	1524	199	17159	AHR,BACH1,PRDM1,CRX,CRY2,E2F6,ELF4,GABPB1,NR6A1,HMGA1,MXD1,MEF2D,MYC,PBX2,SP1,STAT2,NKX2-1,ZNF8,ZNF28,KMT2D,HMGA2,HAND1,ZNF264,ONECUT2,ZBTB5,ZNF443,ZNF460,IKZF3,SALL3,BCOR,NSD1,ZNF556,ZNF611,ZNF644,ZBTB37,ZNF587,ZNF566,ZNF799,ZNF280B,ZNF578,ZNF417,ZNF584,ZNF774,FOXN3,ATF6B,E2F4,FOXO3,HNF4A,HOXA13,NRL,PURB,RFX1,RXRB,SOX11,ZNF354A,TFDP2,KLF10,ZNF708,ZNF70,ZNF175,ZNF208,ALX1,ZBTB40,GMEB1,ZNF274,FOXJ…
GO:MF	transcription regulatory region nucleic acid binding	GO:0001067	8.24116e-08	7.08401	1454	1524	199	17159	AHR,BACH1,PRDM1,CRX,CRY2,E2F6,ELF4,GABPB1,NR6A1,HMGA1,MXD1,MEF2D,MYC,PBX2,SP1,STAT2,NKX2-1,ZNF8,ZNF28,KMT2D,HMGA2,HAND1,ZNF264,ONECUT2,ZBTB5,ZNF443,ZNF460,IKZF3,SALL3,BCOR,NSD1,ZNF556,ZNF611,ZNF644,ZBTB37,ZNF587,ZNF566,ZNF799,ZNF280B,ZNF578,ZNF417,ZNF584,ZNF774,FOXN3,ATF6B,E2F4,FOXO3,HNF4A,HOXA13,NRL,PURB,RFX1,RXRB,SOX11,ZNF354A,TFDP2,KLF10,ZNF708,ZNF70,ZNF175,ZNF208,ALX1,ZBTB40,GMEB1,ZNF274,FOXJ…
GO:MF	double-stranded DNA binding	GO:0003690	8.82333e-08	7.05437	1594	1524	214	17159	AHR,BACH1,PRDM1,CRX,CRY2,E2F6,ELF4,GABPB1,NR6A1,HMGA1,MXD1,MEF2D,MYC,PBX2,SP1,STAT2,NKX2-1,ZNF8,ZNF28,KMT2D,HMGA2,MBD2,HAND1,ZNF264,ONECUT2,ZBTB5,ZNF443,ZNF460,IKZF3,SALL3,BCOR,NSD1,ZNF556,ZNF611,ZNF644,ZBTB37,ZNF587,ZNF566,ZCCHC3,ZNF799,ZNF280B,ZNF578,ZNF417,ZNF584,ZNF774,FOXN3,ATF6B,E2F4,FOXO3,HNF4A,HOXA13,HSPD1,NRL,PURB,RAD51,RFX1,RXRB,SOX11,ZNF354A,TFDP2,KLF10,ZNF708,ZNF70,ZNF175,ZNF208,ALX1,…
GO:MF	protein domain specific binding	GO:0019904	1.03056e-07	6.98693	488	1524	87	17159	CALM1,CRX,EPHA4,GNG5,MYH9,SP1,STRN,TGFBR3,HMGA2,NCOA3,FZD4,MBD2,RABEP1,PLXND1,SOCS7,USP47,CASP10,CCNA2,CHEK1,DPYSL3,E2F4,HNRNPA1,HSPA1B,NRL,PRKAR2A,SH3BP2,SKP1,TFDP2,WASF2,DLC1,STMN3,CENPJ,ATP2B1,BCL2,KPNB1,LBR,MCL1,PTEN,RNF2,ADAM17,CNOT9,DAZAP2,SIRT1,SRRM2,CHMP2B,RBMX,CARD10,NLK,MPP5,ZXDC,CCDC88C,ATF4,CALM3,DFFA,ETS2,SP100,RACK1,RCC2,ARHGAP5,SMAD2,CRIPT,BASP1,CIT,CADM1,MDM2,MECP2,STAMBP,KIF21A,D…
GO:MF	protein binding	GO:0005515	3.31296e-07	6.47978	13919	1524	1322	17159	ACTA1,AHR,AK4,AMD1,AQP6,ATP2A2,ALDH7A1,ATR,BACH1,CCND1,PRDM1,CALM1,CALU,CCNG1,CCNT2,CD59,CDKN1A,COL8A1,CRX,CRY2,CTPS1,DNA2,DNAH9,DYNC1LI2,ARID3A,DUSP1,DVL3,E2F6,EDA,EDN1,EIF4G2,ELF4,EPHA4,FMO4,FPR1,FXN,GABPB1,GATM,NR6A1,GLO1,GLUL,GNG5,GOLGA4,GPS1,GTF2E1,HIST1H2BD,HDAC2,HMGA1,HNRNPA2B1,IGF1R,IL6,IL6R,CXCL8,IL13,ITGA3,KPNA5,LYN,MXD1,MAGEA3,MAGEA6,MAGEA12,MDM4,MEF2D,MPL,MYC,MYH9,NAP1L1,SLC11A2,ROR2,…
GO:MF	DNA-binding transcription factor binding	GO:0140297	1.63102e-06	5.78754	396	1524	72	17159	CRX,HDAC2,HMGA1,MEF2D,MYC,PBX2,SP1,STK4,STRN,NKX2-1,YWHAZ,HMGA2,NCOA3,HAND1,CBX5,RBFOX2,BCOR,TXLNG,NSD1,DTX3L,CHD4,EIF4E,HNF4A,NCL,PURB,TAF4B,TMF1,MED24,MED16,PTPRT,TTC8,BCL2,CREB1,E2F1,EP300,ETS1,FOS,GATA6,HMGB1,MAP3K10,NFIA,RNF6,KAT2B,MED14,BAZ2A,SIRT1,NLK,NCOA7,ASCL1,ATF4,ETS2,PBX1,PPARA,SP100,LCOR,SMAD2,FOXP1,BBS4,KDM4C,FHL2,NFYB,STAT5B,TP53,RUNX1,CDKN2A,HOXA7,PTMA,MTA1,WBP2,HIPK2,DDX54,PPARG…
GO:MF	binding	GO:0005488	4.89012e-06	5.31068	15218	1524	1415	17159	ACTA1,ADH5,AHR,AK4,AMD1,AQP6,ATP2A2,ALDH7A1,ATR,BACH1,CCND1,PRDM1,POLR3D,CALM1,CALU,CCNG1,CCNT2,CD59,CDKN1A,COL8A1,CRX,CRY2,CTPS1,CYP19A1,DNA2,DNAH9,DYNC1LI2,ARID3A,DUSP1,DVL3,E2F6,EDA,EDN1,EIF4G2,ELF4,EPHA4,FMO4,FPR1,FXN,GABPB1,GATM,NR6A1,GLO1,GLUL,GNG5,GOLGA4,GPS1,GTF2E1,HIST1H2BD,HDAC2,HMGA1,HNRNPA2B1,IGF1R,IL6,IL6R,CXCL8,IL13,ITGA3,KPNA5,LYN,MXD1,MAGEA3,MAGEA6,MAGEA12,MDM4,MEF2D,MPL,ND4,MYC,M…
GO:MF	cis-regulatory region sequence-specific DNA binding	GO:0000987	8.75735e-06	5.05763	1165	1524	159	17159	AHR,BACH1,PRDM1,CRX,E2F6,ELF4,NR6A1,HMGA1,MXD1,MEF2D,MYC,PBX2,SP1,STAT2,NKX2-1,ZNF8,ZNF28,HMGA2,HAND1,ZNF264,ONECUT2,ZBTB5,ZNF460,IKZF3,SALL3,NSD1,ZNF611,ZNF644,ZBTB37,ZNF587,ZNF280B,ZNF578,ZNF417,ZNF584,ZNF774,FOXN3,ATF6B,E2F4,FOXO3,HNF4A,HOXA13,NRL,RFX1,RXRB,SOX11,ZNF354A,KLF10,ZNF708,ZNF175,ZNF208,ZBTB40,GMEB1,ZNF274,FOXJ3,FOXJ2,ZNF302,ZNF551,ZNF616,ZNF813,CTCFL,ZNF784,ZNF384,ZNF677,ZNF324B,ZN…
GO:MF	RNA polymerase II transcription regulatory region sequence-specific DNA binding	GO:0000977	9.07034e-06	5.04238	1360	1524	180	17159	AHR,BACH1,PRDM1,CRX,E2F6,ELF4,NR6A1,MXD1,MEF2D,MYC,PBX2,SP1,STAT2,NKX2-1,ZNF8,ZNF28,HMGA2,HAND1,ZNF264,ONECUT2,ZBTB5,ZNF443,ZNF460,IKZF3,SALL3,NSD1,ZNF556,ZNF611,ZNF644,ZBTB37,ZNF587,ZNF566,ZNF799,ZNF280B,ZNF578,ZNF417,ZNF584,ZNF774,ATF6B,E2F4,FOXO3,HNF4A,HOXA13,NRL,PURB,RFX1,RXRB,SOX11,ZNF354A,TFDP2,KLF10,ZNF708,ZNF70,ZNF175,ZNF208,ALX1,ZBTB40,GMEB1,ZNF274,FOXJ3,FOXJ2,ZNF302,ZNF551,ZNF616,ZNF101…
GO:MF	RNA polymerase II cis-regulatory region sequence-specific DNA binding	GO:0000978	1.71944e-05	4.76461	1149	1524	156	17159	AHR,BACH1,PRDM1,CRX,E2F6,ELF4,NR6A1,MXD1,MEF2D,MYC,PBX2,SP1,STAT2,NKX2-1,ZNF8,ZNF28,HMGA2,HAND1,ZNF264,ONECUT2,ZBTB5,ZNF460,IKZF3,SALL3,NSD1,ZNF611,ZNF644,ZBTB37,ZNF587,ZNF280B,ZNF578,ZNF417,ZNF584,ZNF774,ATF6B,E2F4,FOXO3,HNF4A,HOXA13,NRL,RFX1,RXRB,SOX11,ZNF354A,KLF10,ZNF708,ZNF175,ZNF208,ZBTB40,GMEB1,ZNF274,FOXJ3,FOXJ2,ZNF302,ZNF551,ZNF616,ZNF813,CTCFL,ZNF784,ZNF384,ZNF677,ZNF324B,ZNF793,ARGFX,Z…
GO:MF	DNA-binding transcription activator activity	GO:0001216	5.33947e-05	4.2725	342	1524	61	17159	CRX,ELF4,MYC,PBX2,PLAGL2,SP1,HAND1,ONECUT2,ATF6B,E2F4,FOXO3,HNF4A,NRL,RXRB,SOX11,TFDP2,KLF10,ZNF175,ZNF208,ALX1,GMEB1,FOXJ3,FOXJ2,CTCFL,ZNF784,ZNF384,CREB1,E2F1,ELK4,EP300,ETS1,NFIA,PLAG1,RLF,PHOX2B,ZNF268,ZNF107,ZNF597,ZNF780B,ATF4,HOXA5,HOXA10,HOXB7,MEIS1,PPARA,ZNF850,FOXO1,SMAD2,NFIC,E2F2,NFYB,STAT5B,TP53,RUNX1,DLX5,E2F3,HOXA7,MYBL2,NFKB2,SOX12,CASZ1
GO:MF	cyclin-dependent protein serine/threonine kinase regulator activity	GO:0016538	6.41244e-05	4.19298	45	1524	17	17159	CCND1,CCNG1,CCNT2,CDKN1A,CCNB2,CCNA2,CKS1B,CCNK,KAT2B,CCNQ,CDKN1B,CDK5R1,CDK4,CCND2,CCNF,CDKN2A,CCNI
GO:MF	DNA-binding transcription factor activity, RNA polymerase II-specific	GO:0000981	6.48614e-05	4.18801	1341	1524	174	17159	AHR,BACH1,PRDM1,CRX,E2F6,ELF4,NR6A1,MXD1,MEF2D,MYC,PBX2,PLAGL2,SP1,STAT2,NKX2-1,ZNF8,ZNF28,HAND1,ZNF264,ONECUT2,ZBTB5,ZNF443,ZNF460,SALL3,ZNF556,ZNF611,ZNF644,ZBTB37,ZNF587,ZNF566,ZNF799,ZNF280B,ZNF578,ZNF417,ZNF584,ZNF774,FOXN3,ATF6B,E2F4,FOXO3,HNF4A,HOXA13,NRL,PURB,RFX1,RXRB,SOX11,ZNF354A,TFDP2,KLF10,ZNF708,ZNF70,ZNF175,ZNF208,ALX1,ZBTB40,GMEB1,ZNF274,ADNP2,FOXJ3,FOXJ2,ZNF302,ZNF551,ZNF616,ZNF1…
GO:MF	ubiquitin protein ligase binding	GO:0031625	7.47204e-05	4.12656	268	1524	51	17159	CDKN1A,SUMO1,VCL,YWHAZ,FZD4,USP2,ARIH1,YOD1,RAD18,ACTG1,ACVR1B,CASP10,DBT,HSPA1B,HSPA6,HSPD1,ATXN3,PRKAR2A,SPART,FBXW7,NKD2,ARRB2,BCL2,TSG101,UBB,CUL5,EIF4E2,NLK,LAPTM4B,TUBB,CKB,PRKACA,HERC2,MFHAS1,SNX9,CD40,FOXO1,SMAD2,MDM2,LRPPRC,PER1,TP53,PA2G4,TMBIM6,UBE2L3,YWHAE,SQSTM1,TRIM28,TXNIP,NPLOC4,MUL1
GO:MF	ubiquitin-like protein ligase binding	GO:0044389	9.28513e-05	4.03221	285	1524	53	17159	CDKN1A,STAT2,SUMO1,VCL,YWHAZ,FZD4,USP2,ARIH1,YOD1,RAD18,DTX3L,ACTG1,ACVR1B,CASP10,DBT,HSPA1B,HSPA6,HSPD1,ATXN3,PRKAR2A,SPART,FBXW7,NKD2,ARRB2,BCL2,TSG101,UBB,CUL5,EIF4E2,NLK,LAPTM4B,TUBB,CKB,PRKACA,HERC2,MFHAS1,SNX9,CD40,FOXO1,SMAD2,MDM2,LRPPRC,PER1,TP53,PA2G4,TMBIM6,UBE2L3,YWHAE,SQSTM1,TRIM28,TXNIP,NPLOC4,MUL1
GO:MF	DNA-binding transcription activator activity, RNA polymerase II-specific	GO:0001228	0.00015	3.82391	336	1524	59	17159	CRX,ELF4,MYC,PBX2,PLAGL2,SP1,HAND1,ONECUT2,ATF6B,E2F4,FOXO3,HNF4A,NRL,RXRB,SOX11,TFDP2,KLF10,ZNF175,ZNF208,ALX1,GMEB1,FOXJ3,FOXJ2,CTCFL,ZNF784,ZNF384,CREB1,ELK4,ETS1,NFIA,PLAG1,RLF,PHOX2B,ZNF268,ZNF107,ZNF597,ZNF780B,ATF4,HOXA5,HOXA10,HOXB7,MEIS1,PPARA,ZNF850,FOXO1,SMAD2,NFIC,E2F2,NFYB,STAT5B,TP53,RUNX1,DLX5,E2F3,HOXA7,MYBL2,NFKB2,SOX12,CASZ1
GO:MF	DNA-binding transcription factor activity	GO:0003700	0.000180539	3.74343	1390	1524	177	17159	AHR,BACH1,PRDM1,CRX,E2F6,ELF4,NR6A1,MXD1,MEF2D,MYC,PBX2,PLAGL2,SP1,STAT2,NKX2-1,ZNF8,ZNF28,HAND1,ZNF264,ONECUT2,ZBTB5,ZNF443,ZNF460,IKZF3,SALL3,ZNF556,ZNF611,ZNF644,ZBTB37,ZNF587,ZNF566,ZNF799,ZNF280B,ZNF578,ZNF417,ZNF584,ZNF774,FOXN3,ATF6B,E2F4,FOXO3,HNF4A,HOXA13,NRL,PURB,RFX1,RXRB,SOX11,ZNF354A,TFDP2,KLF10,ZNF708,ZNF70,ZNF175,ZNF208,ALX1,ZBTB40,GMEB1,ZNF274,ADNP2,FOXJ3,FOXJ2,ZNF302,ZNF551,ZNF61…
GO:MF	protein serine/threonine kinase activity	GO:0004674	0.000225418	3.64701	372	1524	63	17159	ATR,MAPK6,STK4,TGFBR1,TGFBR3,DYRK3,DYRK2,HASPIN,ACVR1,ACVR1B,BCR,CHEK1,CSNK1E,MAPK1,PRKX,MAP4K2,NEK4,CDK10,CDKL1,HIPK3,PRKD2,TAOK1,WNK1,PDIK1L,GRK2,ATM,BMPR2,CSNK1A1,MTOR,MAP3K3,MAP3K10,NEK3,PDK3,PRKCD,MAP2K1,RPS6KA3,ULK1,CCNK,LATS2,NLK,AURKB,ACVR2B,AKT1,PRKACA,TGFBR2,MAP3K2,CDK4,PIM1,CIT,CSNK1G2,PRKCH,UHMK1,MKNK2,MAP3K9,PAK1,PDPK1,SQSTM1,RPS6KA4,HIPK2,MINK1,CDK15,BRSK1,SBK1
GO:MF	transcription coregulator activity	GO:0003712	0.000431737	3.36478	470	1524	74	17159	CCND1,HMGA1,SMARCC1,KMT2D,HMGA2,NCOA3,RBFOX2,ABT1,BCOR,ATXN7L3,NSD1,FUS,NME2,PTPN14,SS18,TMF1,RUVBL1,MAML1,MED24,MED16,SRCAP,CENPJ,ZMIZ2,EP300,ETS1,HMGB1,MAP3K10,KDM5A,TSG101,TRRAP,CBX4,KAT2B,PER2,CNOT9,MED14,CARM1,RCOR1,SIRT1,TAF5L,LMCD1,RLIM,RSF1,ZXDC,TBL1XR1,NCOA7,KDM5B,TLE3,RRP1B,ARID5B,MED10,LCOR,AJUBA,BASP1,RCOR3,MECP2,IRF2BP2,FHL2,PHF12,ABL1,APEX1,ATN1,HDGF,PA2G4,UBE2L3,MTA1,BCLAF1,TRIM28,…
GO:MF	protein kinase activity	GO:0004672	0.00128807	2.89006	518	1524	78	17159	ATR,CDKN1A,EPHA4,IGF1R,LYN,ROR2,MAPK6,MAP2K7,STK4,TGFBR1,TGFBR3,DYRK3,DYRK2,BAZ1B,HASPIN,ACVR1,ACVR1B,BCR,CHEK1,CSNK1E,MAPK1,PRKX,MAP4K2,NEK4,TYRO3,CDK10,CDKL1,HIPK3,PRKD2,TAOK1,WNK1,PDIK1L,GRK2,ATM,BMPR2,CSNK1A1,FGFR1,MTOR,MAP3K3,MAP3K10,NEK3,PDK3,PRKCD,MAP2K1,RPS6KA3,ULK1,CCNK,LATS2,NLK,AURKB,ACVR2B,AKT1,BUB1,PIK3CG,PRKACA,TGFBR2,CDK5R1,MAP3K2,CDK4,PIM1,NRP2,CIT,CSNK1G2,PRKAB1,PRKCH,UHMK1,ABL1,…
GO:MF	histone deacetylase binding	GO:0042826	0.00169325	2.77128	104	1524	25	17159	CCND1,PRDM1,HDAC2,MAGEA3,MAGEA6,MAGEA12,MEF2D,SP1,AKAP8,IKZF3,BCOR,KCTD21,CHD4,HSPA1B,SUDS3,KPNA2,KAT2B,HOXA10,LCOR,TP53,UHRF1BP1,YWHAE,MTA1,MIER2,NACC1
GO:MF	transcription corepressor activity	GO:0003714	0.00208238	2.68144	175	1524	35	17159	CCND1,HMGA2,RBFOX2,BCOR,NSD1,HMGB1,MAP3K10,TSG101,CBX4,RCOR1,SIRT1,LMCD1,RLIM,TBL1XR1,KDM5B,TLE3,LCOR,AJUBA,BASP1,RCOR3,MECP2,IRF2BP2,FHL2,PHF12,APEX1,ATN1,HDGF,PA2G4,MTA1,TRIM28,DRAP1,HIPK2,MIER2,DDX54,KMT5A
GO:MF	kinase regulator activity	GO:0019207	0.00392701	2.40594	210	1524	39	17159	CCND1,CALM1,CCNG1,CCNT2,CDKN1A,STK4,SOCS1,SOCS3,CCNB2,SOCS7,PARP16,SMCR8,CCNA2,CKS1B,PRKAR2A,TAOK1,WNK1,DDX3X,INCENP,MAP2K1,TCL1A,CCNK,KAT2B,GSKIP,CCNQ,IL2,CALM3,CDKN1B,CDK5R1,RACK1,CDK4,PIK3R1,CIT,CCND2,CCNF,CDKN2A,CCNI,BCCIP,SPRY4
GO:MF	catalytic activity, acting on a protein	GO:0140096	0.00519475	2.28444	2021	1524	233	17159	ATR,CDKN1A,DUSP1,EPHA4,GLUL,HDAC2,IGF1R,LYN,ROR2,MAPK6,MAP2K7,KLK6,KLK10,STK4,TGFBR1,TGFBR3,KMT2D,NCOA3,DYRK3,DYRK2,BAZ1B,USP2,ESPL1,AREL1,MSL3,ARIH1,FBXW2,ERO1A,RNFT1,CPA4,C1RL,BCOR,PARP16,USP47,FIGN,YOD1,PDP2,ABHD17C,PRSS22,NSD1,HASPIN,USP38,USP45,TRIM71,PM20D2,ZNF738,DTX3L,RNF144B,NHLRC3,ACVR1,ACVR1B,BCR,CASP10,CHEK1,CSNK1E,CYLD,FKBP4,GGT7,HPN,JARID2,ATXN3,PPIA,PPP2CA,MAPK1,PRKX,QSOX1,PTPN14,M…
GO:MF	protein kinase regulator activity	GO:0019887	0.00662782	2.17863	184	1524	35	17159	CCND1,CALM1,CCNG1,CCNT2,CDKN1A,STK4,SOCS1,SOCS3,CCNB2,PARP16,SMCR8,CCNA2,CKS1B,PRKAR2A,TAOK1,WNK1,DDX3X,INCENP,MAP2K1,TCL1A,CCNK,KAT2B,GSKIP,CCNQ,CALM3,CDKN1B,CDK5R1,RACK1,CDK4,CIT,CCND2,CCNF,CDKN2A,CCNI,SPRY4
GO:MF	nuclear import signal receptor activity	GO:0061608	0.0135788	1.86714	16	1524	8	17159	KPNA5,IPO9,KPNA1,KPNB1,KPNA2,KPNA4,TNPO1,IPO5
GO:MF	protein N-terminus binding	GO:0047485	0.0153371	1.81426	83	1524	20	17159	CALM1,SMARCC1,NCOA3,YWHAQ,GTF2H3,HSPA1B,TERT,ATM,EIF5A,MAP2K1,RASSF1,PDCD10,SRRM2,TBL1XR1,CALM3,DCTN4,MDM2,MECP2,TP53,EPB41
GO:MF	phosphotransferase activity, alcohol group as acceptor	GO:0016773	0.0182887	1.73782	620	1524	85	17159	ATR,CDKN1A,EPHA4,IGF1R,LYN,ROR2,MAPK6,MAP2K7,STK4,TGFBR1,TGFBR3,DYRK3,DYRK2,BAZ1B,HASPIN,PGM2L1,ACVR1,ACVR1B,BCR,CHEK1,CSNK1E,MAPK1,PRKX,MAP4K2,NEK4,TYRO3,CDK10,CDKL1,GNE,HIPK3,PRKD2,TAOK1,WNK1,PDIK1L,GRK2,ATM,BMPR2,CSNK1A1,FGFR1,MTOR,HK2,MAP3K3,MAP3K10,NEK3,PDK3,PRKCD,MAP2K1,RPS6KA3,ULK1,CCNK,LATS2,NLK,GK5,PIK3C2A,AURKB,ACVR2B,AKT1,BUB1,PIK3CG,PRKACA,TGFBR2,CDK5R1,MAP3K2,CDK4,PIM1,NRP2,CIT,CSNK1…
GO:MF	RNA polymerase II-specific DNA-binding transcription factor binding	GO:0061629	0.0187165	1.72778	289	1524	47	17159	CRX,HDAC2,HMGA1,SP1,STK4,STRN,NKX2-1,HMGA2,NCOA3,NSD1,DTX3L,CHD4,HNF4A,TAF4B,TMF1,MED24,MED16,PTPRT,TTC8,CREB1,EP300,ETS1,FOS,GATA6,HMGB1,RNF6,MED14,BAZ2A,SIRT1,NCOA7,ATF4,ETS2,PPARA,SP100,LCOR,SMAD2,FOXP1,BBS4,KDM4C,STAT5B,TP53,CDKN2A,MTA1,WBP2,HIPK2,DDX54,PPARGC1B
GO:MF	cadherin binding	GO:0045296	0.0192968	1.71452	331	1524	52	17159	EIF4G2,MYH9,RDX,VCL,YWHAZ,CCNB2,BZW1,PDLIM5,ATXN2L,LARP1,UBAP2,EFHD2,ACVR1,ALDOA,CLIC1,FASN,PLCB3,RAN,RANGAP1,RPL7A,SNX1,EIF4H,RUVBL1,USO1,RPL14,WASF2,PLIN3,PTPRT,GAPVD1,BMPR2,DDX3X,EPS15,CHMP2B,CIP2A,CDK5R1,RACK1,MAPRE1,SNX9,OLFM4,ASAP1,PHLDB2,DDX6,LASP1,PCBP1,PKM,RPL23A,RPS2,YWHAE,NDRG1,SEPT9,UBFD1,MICALL1
GO:MF	nucleocytoplasmic carrier activity	GO:0140142	0.0324519	1.48876	27	1524	10	17159	KPNA5,IPO9,RAN,KPNA1,KPNB1,KPNA2,KPNA4,TNPO1,IPO5,XPO6
GO:MF	kinase binding	GO:0019900	0.036412	1.43876	632	1524	85	17159	CCND1,CALM1,CCNT2,CDKN1A,DUSP1,EPHA4,ROR2,PLCG2,MAP2K7,YWHAZ,SOCS1,PDLIM5,SLC12A7,PARP16,MIDN,SMCR8,FAM83G,ACVR1,CCNA2,CKS1B,CYLD,EEF1A1,FOXO3,LRP4,PRKAR2A,PTPN14,MAP4K2,VDAC1,MAML1,TRAP1,JTB,CEP152,PRKD2,TRAT1,ADIPOR1,CENPJ,WNK1,XIAP,RHOG,BMPR2,GATA6,PEBP1,PRKCD,RPS7,TFRC,TCL1A,CCNK,KAT2B,CNOT9,PDCD10,SIRT1,GSKIP,LAPTM4B,ZBTB4,CDC25A,AURKB,FAS,ATF4,CALM3,CDKN1B,PRKACA,SP100,BCAR3,CDK5R1,RACK1,MA…
GO:MF	kinase activity	GO:0016301	0.0388762	1.41032	670	1524	89	17159	AK4,ATR,CDKN1A,EPHA4,IGF1R,LYN,ROR2,MAPK6,MAP2K7,STK4,TGFBR1,TGFBR3,DYRK3,DYRK2,BAZ1B,HASPIN,PGM2L1,ACVR1,ACVR1B,BCR,CHEK1,CSNK1E,NME2,MAPK1,PRKX,MAP4K2,NEK4,TYRO3,CDK10,CDKL1,GNE,HIPK3,PRKD2,AK3,TAOK1,WNK1,PDIK1L,GRK2,ATM,BMPR2,CSNK1A1,FGFR1,MTOR,HK2,MAP3K3,MAP3K10,NEK3,PDK3,PRKCD,MAP2K1,RPS6KA3,ULK1,CCNK,LATS2,NLK,GK5,PIK3C2A,AURKB,ACVR2B,AKT1,BUB1,CKB,PIK3CG,PRKACA,TGFBR2,CDK5R1,MAP3K2,CDK4,PI…
GO:MF	activin-activated receptor activity	GO:0017002	0.0396678	1.40156	10	1524	6	17159	TGFBR1,ACVR1,ACVR1B,BMPR2,ACVR2B,TGFBR2
GO:MF	protein serine/threonine kinase activator activity	GO:0043539	0.0407386	1.38999	44	1524	13	17159	CALM1,CCNT2,STK4,PARP16,CKS1B,TAOK1,DDX3X,INCENP,MAP2K1,TCL1A,CCNK,CALM3,CDK5R1
GO:BP	regulation of nitrogen compound metabolic process	GO:0051171	1.10836e-27	26.9553	4779	1428	623	15999	AHR,AK4,ATR,BACH1,CCND1,PRDM1,CALM1,CCNG1,CCNT2,CDKN1A,CRX,CRY2,ARID3A,DUSP1,DVL3,E2F6,EDA,EDN1,EIF4G2,ELF4,EPHA4,GABPB1,NR6A1,HDAC2,HMGA1,HNRNPA2B1,IL6,IL6R,LYN,MXD1,MAGEA3,MAGEA6,MAGEA12,MDM4,MEF2D,MYC,MYH9,SLC11A2,PBX2,PDGFB,PLAGL2,PLCG2,PMAIP1,POLR2D,PRIM2,MAP2K7,RDX,RFC2,MRPL12,ATXN2,SMARCC1,SOD2,SP1,STAT2,STK4,ELOA,TGFBR1,THBS1,NKX2-1,SUMO1,ZNF8,ZNF28,MLLT10,KMT2D,HMGA2,NCOA3,FZD4,THOC5,SOC…
GO:BP	regulation of cellular metabolic process	GO:0031323	7.16164e-27	26.145	5115	1428	653	15999	AHR,AK4,ATR,BACH1,CCND1,PRDM1,CALM1,CCNG1,CCNT2,CDKN1A,CRX,CRY2,DNA2,ARID3A,DUSP1,DVL3,E2F6,EDA,EDN1,EIF4G2,ELF4,EPHA4,GABPB1,NR6A1,HDAC2,HMGA1,HNRNPA2B1,IGF1R,IL6,IL6R,CXCL8,LYN,MXD1,MAGEA3,MAGEA6,MAGEA12,MDM4,MEF2D,MYC,MYH9,SLC11A2,ROR2,PBX2,PDGFB,PLAGL2,PLCG2,PMAIP1,POLR2D,PRIM2,MAP2K7,RDX,RFC2,MRPL12,ATXN2,SMARCC1,SOD2,SP1,STAT2,STK4,ELOA,TGFBR1,THBS1,NKX2-1,SUMO1,ZNF8,ZNF28,MLLT10,KMT2D,HMGA…
GO:BP	regulation of primary metabolic process	GO:0080090	1.31595e-26	25.8808	4909	1428	632	15999	AHR,AK4,ATR,BACH1,CCND1,PRDM1,CALM1,CCNG1,CCNT2,CDKN1A,CRX,CRY2,ARID3A,DUSP1,DVL3,E2F6,EDA,EDN1,EIF4G2,ELF4,EPHA4,GABPB1,NR6A1,HDAC2,HMGA1,HNRNPA2B1,IL6,IL6R,LYN,MXD1,MAGEA3,MAGEA6,MAGEA12,MDM4,MEF2D,MYC,MYH9,SLC11A2,PBX2,PDGFB,PLAGL2,PLCG2,PMAIP1,POLR2D,PRIM2,MAP2K7,RDX,RFC2,MRPL12,ATXN2,SMARCC1,SOD2,SP1,STAT2,STK4,ELOA,TGFBR1,THBS1,NKX2-1,SUMO1,ZNF8,ZNF28,MLLT10,KMT2D,HMGA2,NCOA3,FZD4,DYRK2,THO…
GO:BP	regulation of macromolecule metabolic process	GO:0060255	2.0023e-24	23.6985	5269	1428	659	15999	ACTA1,AHR,ATR,BACH1,CCND1,PRDM1,POLR3D,CALM1,CCNG1,CCNT2,CDKN1A,CRX,CRY2,DNA2,ARID3A,DUSP1,DVL3,E2F6,EDA,EDN1,EIF4G2,ELF4,EPHA4,GABPB1,NR6A1,HDAC2,HMGA1,HNRNPA2B1,IL6,IL6R,CXCL8,IL13,LYN,MXD1,MAGEA3,MAGEA6,MAGEA12,MDM4,MEF2D,MYC,MYH9,SLC11A2,PBX2,PDGFB,PLAGL2,PLCG2,PMAIP1,POLR2D,PRIM2,MAP2K7,RDX,RFC2,MRPL12,ATXN2,SMARCC1,SOD2,SP1,STAT2,STK4,ELOA,TGFBR1,THBS1,NKX2-1,SUMO1,ZNF8,ZNF28,MLLT10,KMT2D,H…
GO:BP	regulation of metabolic process	GO:0019222	4.82309e-24	23.3167	5714	1428	700	15999	ACTA1,AHR,AK4,ATR,BACH1,CCND1,PRDM1,POLR3D,CALM1,CCNG1,CCNT2,CDKN1A,CRX,CRY2,DNA2,ARID3A,DUSP1,DVL3,E2F6,EDA,EDN1,EIF4G2,ELF4,EPHA4,GABPB1,GATM,NR6A1,HDAC2,HMGA1,HNRNPA2B1,IGF1R,IL6,IL6R,CXCL8,IL13,LYN,MXD1,MAGEA3,MAGEA6,MAGEA12,MDM4,MEF2D,MYC,MYH9,SLC11A2,ROR2,PBX2,PDGFB,PLAGL2,PLCG2,PMAIP1,POLR2D,PRIM2,MAP2K7,RDX,RFC2,MRPL12,ATXN2,SMARCC1,SOD2,SP1,STAT2,STK4,ELOA,TGFBR1,THBS1,NKX2-1,SUMO1,ZNF8,…
GO:BP	regulation of cellular biosynthetic process	GO:0031326	1.00524e-20	19.9977	3536	1428	473	15999	AHR,AK4,ATR,BACH1,CCND1,PRDM1,CCNT2,CDKN1A,CRX,CRY2,DNA2,ARID3A,DVL3,E2F6,EDA,EDN1,EIF4G2,ELF4,GABPB1,NR6A1,HDAC2,HMGA1,HNRNPA2B1,IL6,CXCL8,MXD1,MAGEA3,MAGEA6,MAGEA12,MDM4,MEF2D,MYC,PBX2,PDGFB,PLAGL2,PLCG2,POLR2D,PRIM2,MAP2K7,RFC2,MRPL12,ATXN2,SMARCC1,SOD2,SP1,STAT2,ELOA,TGFBR1,THBS1,NKX2-1,SUMO1,ZNF8,ZNF28,MLLT10,KMT2D,HMGA2,NCOA3,FZD4,DYRK2,THOC5,EIF3C,MBD2,WASL,BAZ1B,USP2,CNOT8,HAND1,ZNF264,ON…
GO:BP	regulation of macromolecule biosynthetic process	GO:0010556	1.17133e-20	19.9313	3422	1428	461	15999	AHR,ATR,BACH1,CCND1,PRDM1,CCNT2,CDKN1A,CRX,CRY2,DNA2,ARID3A,DVL3,E2F6,EDA,EDN1,EIF4G2,ELF4,GABPB1,NR6A1,HDAC2,HMGA1,HNRNPA2B1,IL6,MXD1,MAGEA3,MAGEA6,MAGEA12,MDM4,MEF2D,MYC,PBX2,PDGFB,PLAGL2,PLCG2,POLR2D,PRIM2,MAP2K7,RFC2,MRPL12,ATXN2,SMARCC1,SOD2,SP1,STAT2,ELOA,TGFBR1,THBS1,NKX2-1,SUMO1,ZNF8,ZNF28,MLLT10,KMT2D,HMGA2,NCOA3,FZD4,DYRK2,THOC5,EIF3C,MBD2,WASL,BAZ1B,USP2,CNOT8,HAND1,ZNF264,ONECUT2,EIF4…
GO:BP	regulation of biosynthetic process	GO:0009889	2.00428e-20	19.698	3576	1428	476	15999	AHR,AK4,ATR,BACH1,CCND1,PRDM1,CCNT2,CDKN1A,CRX,CRY2,DNA2,ARID3A,DVL3,E2F6,EDA,EDN1,EIF4G2,ELF4,GABPB1,NR6A1,HDAC2,HMGA1,HNRNPA2B1,IL6,IL6R,CXCL8,MXD1,MAGEA3,MAGEA6,MAGEA12,MDM4,MEF2D,MYC,PBX2,PDGFB,PLAGL2,PLCG2,POLR2D,PRIM2,MAP2K7,RFC2,MRPL12,ATXN2,SMARCC1,SOD2,SP1,STAT2,ELOA,TGFBR1,THBS1,NKX2-1,SUMO1,ZNF8,ZNF28,MLLT10,KMT2D,HMGA2,NCOA3,FZD4,DYRK2,THOC5,EIF3C,MBD2,WASL,BAZ1B,USP2,CNOT8,HAND1,ZNF2…
GO:BP	cellular nitrogen compound biosynthetic process	GO:0044271	3.42475e-20	19.4654	4058	1428	524	15999	AHR,AK4,AMD1,ATR,BACH1,CCND1,PRDM1,CCNT2,CDKN1A,CRX,CRY2,CTPS1,ARID3A,DVL3,E2F6,EDA,EDN1,EIF4G2,ELF4,FXN,GABPB1,NR6A1,GTF2E1,HDAC2,HMGA1,HNRNPA2B1,IL6,MXD1,MAGEA3,MAGEA6,MAGEA12,MDM4,MEF2D,MYC,PBX2,PDGFB,PLAGL2,PLCG2,POLR2D,PRIM2,MAP2K7,QDPR,RFC2,MRPL12,RRM1,RRM2,ATXN2,SMARCC1,SOD2,SP1,STAT2,ELOA,TGFBR1,THBS1,NKX2-1,SUMO1,ZNF8,ZNF28,MLLT10,KMT2D,HMGA2,NCOA3,FZD4,THOC5,EIF3C,MBD2,WASL,BAZ1B,USP2,C…
GO:BP	macromolecule metabolic process	GO:0043170	6.65545e-19	18.1768	7952	1428	883	15999	ACTA1,AHR,ATR,BACH1,CCND1,PRDM1,POLR3D,CALM1,CCNG1,CCNT2,CDKN1A,CRX,CRY2,DNA2,ARID3A,DUSP1,DVL3,E2F6,EDA,EDN1,EIF4G2,ELF4,EPHA4,FXN,GABPB1,NR6A1,GLUL,GPS1,GTF2E1,HDAC2,HMGA1,HNRNPA2B1,IGF1R,IL6,IL6R,CXCL8,IL13,LYN,MXD1,MAGEA3,MAGEA6,MAGEA12,MDM4,MEF2D,MYC,MYH9,NAP1L1,SLC11A2,PBX2,PDGFB,PLAGL2,PLCG2,PMAIP1,POLR2D,PPP2R2A,PRIM2,MAPK6,MAP2K7,KLK6,RDX,RFC2,MRPL12,ATXN2,SMARCC1,SNRPC,SOD2,SP1,STAT2,ST…
GO:BP	cellular metabolic process	GO:0044237	2.45831e-18	17.6094	9104	1428	980	15999	ADH5,AHR,AK4,AMD1,ATP2A2,ALDH7A1,ATR,BACH1,CCND1,PRDM1,CALM1,CCNG1,CCNT2,CDKN1A,CRX,CRY2,CTPS1,CYP19A1,DNA2,ARID3A,DUSP1,DVL3,E2F6,EDA,EDN1,EIF4G2,ELF4,EPHA4,FXN,GABPB1,GALC,GATM,NR6A1,GLUL,GPS1,GTF2E1,HDAC2,HMGA1,HNRNPA2B1,IGF1R,IL6,IL6R,CXCL8,LYN,MXD1,MAGEA3,MAGEA6,MAGEA12,MDM4,MEF2D,ND4,ND5,MYC,MYH9,NAP1L1,SLC11A2,ROR2,PBX2,PDGFB,PLAGL2,PLCG2,PMAIP1,POLR2D,PPP2R2A,PRIM2,MAPK6,MAP2K7,QDPR,RDX,R…
GO:BP	gene expression	GO:0010467	5.46351e-18	17.2625	5066	1428	614	15999	ACTA1,AHR,BACH1,CCND1,PRDM1,POLR3D,CCNT2,CRX,CRY2,ARID3A,DVL3,E2F6,EDA,EDN1,EIF4G2,ELF4,FXN,GABPB1,NR6A1,GTF2E1,HDAC2,HMGA1,HNRNPA2B1,IL6,IL6R,CXCL8,IL13,LYN,MXD1,MAGEA3,MAGEA6,MAGEA12,MDM4,MEF2D,MYC,MYH9,PBX2,PDGFB,PLAGL2,PLCG2,POLR2D,MAP2K7,KLK6,RDX,MRPL12,ATXN2,SMARCC1,SNRPC,SOD2,SP1,STAT2,ELOA,TGFBR1,THBS1,NKX2-1,SUMO1,ZNF8,ZNF28,MLLT10,KMT2D,HMGA2,COIL,NCOA3,FZD4,THOC5,EIF3C,MBD2,WASL,BAZ1B,…
GO:BP	macromolecule biosynthetic process	GO:0009059	1.53519e-17	16.8138	4194	1428	527	15999	AHR,ATR,BACH1,CCND1,PRDM1,CCNT2,CDKN1A,CRX,CRY2,DNA2,ARID3A,DVL3,E2F6,EDA,EDN1,EIF4G2,ELF4,GABPB1,NR6A1,GLUL,GTF2E1,HDAC2,HMGA1,HNRNPA2B1,IL6,MXD1,MAGEA3,MAGEA6,MAGEA12,MDM4,MEF2D,MYC,NAP1L1,PBX2,PDGFB,PLAGL2,PLCG2,POLR2D,PRIM2,MAP2K7,RFC2,MRPL12,ATXN2,SMARCC1,SOD2,SP1,STAT2,ELOA,TGFBR1,THBS1,NKX2-1,SUMO1,ZNF8,ZNF28,MLLT10,KMT2D,HMGA2,NCOA3,FZD4,DYRK2,THOC5,EIF3C,MBD2,WASL,BAZ1B,USP2,ATG12,CNOT8,…
GO:BP	metabolic process	GO:0008152	2.30409e-17	16.6375	9796	1428	1034	15999	ACTA1,ADH5,AHR,AK4,AMD1,ATP2A2,ALDH7A1,ATR,BACH1,CCND1,PRDM1,POLR3D,CALM1,CCNG1,CCNT2,CDKN1A,CRX,CRY2,CTPS1,CYP19A1,DNA2,ARID3A,DUSP1,DVL3,E2F6,EDA,EDN1,EIF4G2,ELF4,EPHA4,FXN,GABPB1,GALC,GATM,NR6A1,GLO1,GLUL,GPS1,GTF2E1,HDAC2,HMGA1,HNRNPA2B1,IGF1R,IL6,IL6R,CXCL8,IL13,LYN,MXD1,MAGEA3,MAGEA6,MAGEA12,MDM4,MEF2D,ND4,ND5,MYC,MYH9,NAP1L1,SLC11A2,ROR2,PAFAH2,PBX2,PDGFB,PLAGL2,PLCG2,PMAIP1,POLR2D,PPP2R2A…
GO:BP	nitrogen compound metabolic process	GO:0006807	2.45441e-17	16.6101	8269	1428	904	15999	AHR,AK4,AMD1,ALDH7A1,ATR,BACH1,CCND1,PRDM1,CALM1,CCNG1,CCNT2,CDKN1A,CRX,CRY2,CTPS1,DNA2,ARID3A,DUSP1,DVL3,E2F6,EDA,EDN1,EIF4G2,ELF4,EPHA4,FXN,GABPB1,GALC,GATM,NR6A1,GLUL,GPS1,GTF2E1,HDAC2,HMGA1,HNRNPA2B1,IGF1R,IL6,IL6R,LYN,MXD1,MAGEA3,MAGEA6,MAGEA12,MDM4,MEF2D,MYC,MYH9,SLC11A2,PBX2,PDGFB,PLAGL2,PLCG2,PMAIP1,POLR2D,PPP2R2A,PRIM2,MAPK6,MAP2K7,KLK6,QDPR,RDX,RFC2,MRPL12,RRM1,RRM2,ATXN2,SLC5A5,SMARCC1…
GO:BP	regulation of gene expression	GO:0010468	4.30423e-17	16.3661	4122	1428	518	15999	ACTA1,AHR,BACH1,CCND1,PRDM1,POLR3D,CCNT2,CRX,CRY2,ARID3A,DVL3,E2F6,EDA,EDN1,EIF4G2,ELF4,GABPB1,NR6A1,HDAC2,HMGA1,HNRNPA2B1,IL6,IL6R,CXCL8,IL13,LYN,MXD1,MAGEA3,MAGEA6,MAGEA12,MDM4,MEF2D,MYC,MYH9,PBX2,PDGFB,PLAGL2,PLCG2,POLR2D,MAP2K7,RDX,MRPL12,ATXN2,SMARCC1,SOD2,SP1,STAT2,ELOA,TGFBR1,THBS1,NKX2-1,SUMO1,ZNF8,ZNF28,MLLT10,KMT2D,HMGA2,NCOA3,FZD4,THOC5,EIF3C,MBD2,WASL,BAZ1B,USP2,CNOT8,HAND1,ZNF264,ONE…
GO:BP	positive regulation of nitrogen compound metabolic process	GO:0051173	1.25828e-16	15.9002	2415	1428	340	15999	AHR,ATR,CCND1,CALM1,CCNT2,CDKN1A,CRX,DVL3,EDN1,ELF4,EPHA4,GABPB1,HDAC2,HMGA1,HNRNPA2B1,IL6,IL6R,LYN,MEF2D,MYC,MYH9,SLC11A2,PBX2,PDGFB,PLCG2,PMAIP1,POLR2D,PRIM2,MAP2K7,RDX,RFC2,MRPL12,SMARCC1,SP1,STK4,TGFBR1,THBS1,NKX2-1,SUMO1,MLLT10,KMT2D,HMGA2,NCOA3,FZD4,THOC5,EIF3C,WASL,CNOT8,HAND1,ONECUT2,HERPUD1,SART3,EIF4A3,AREL1,AKAP8,LEFTY1,CELF1,COPS8,ZNF609,TAB2,LARP1,ARIH1,CHTOP,RNFT1,PARP16,DIABLO,ATXN…
GO:BP	RNA metabolic process	GO:0016070	1.42214e-16	15.8471	3983	1428	502	15999	AHR,BACH1,CCND1,PRDM1,CCNT2,CRX,CRY2,DNA2,ARID3A,DVL3,E2F6,EDA,EDN1,ELF4,GABPB1,NR6A1,GTF2E1,HDAC2,HMGA1,HNRNPA2B1,IL6,MXD1,MAGEA3,MAGEA6,MAGEA12,MDM4,MEF2D,MYC,PBX2,PDGFB,PLAGL2,PLCG2,POLR2D,PRIM2,MAP2K7,MRPL12,ATXN2,SMARCC1,SNRPC,SOD2,SP1,STAT2,ELOA,TGFBR1,NKX2-1,SUMO1,ZNF8,ZNF28,MLLT10,KMT2D,HMGA2,COIL,NCOA3,FZD4,THOC5,MBD2,WASL,BAZ1B,USP2,CNOT8,HAND1,ZNF264,ONECUT2,SART3,EIF4A3,ZBTB5,ZNF443,S…
GO:BP	regulation of RNA metabolic process	GO:0051252	2.17424e-16	15.6627	3250	1428	427	15999	AHR,BACH1,CCND1,PRDM1,CCNT2,CRX,CRY2,ARID3A,DVL3,E2F6,EDA,EDN1,ELF4,GABPB1,NR6A1,HDAC2,HMGA1,IL6,MXD1,MAGEA3,MAGEA6,MAGEA12,MDM4,MEF2D,MYC,PBX2,PDGFB,PLAGL2,PLCG2,POLR2D,PRIM2,MAP2K7,MRPL12,SMARCC1,SOD2,SP1,STAT2,ELOA,TGFBR1,NKX2-1,SUMO1,ZNF8,ZNF28,MLLT10,KMT2D,HMGA2,NCOA3,FZD4,THOC5,MBD2,WASL,BAZ1B,USP2,CNOT8,HAND1,ZNF264,ONECUT2,ZBTB5,ZNF443,PCGF3,ARID3B,LEFTY1,IGF2BP1,IGF2BP3,CELF1,ZNF460,MSL3…
GO:BP	organic substance metabolic process	GO:0071704	2.63365e-16	15.5794	9324	1428	990	15999	ACTA1,ADH5,AHR,AK4,AMD1,ALDH7A1,ATR,BACH1,CCND1,PRDM1,POLR3D,CALM1,CCNG1,CCNT2,CDKN1A,CRX,CRY2,CTPS1,CYP19A1,DNA2,ARID3A,DUSP1,DVL3,E2F6,EDA,EDN1,EIF4G2,ELF4,EPHA4,FXN,GABPB1,GALC,GATM,NR6A1,GLO1,GLUL,GPS1,GTF2E1,HDAC2,HMGA1,HNRNPA2B1,IGF1R,IL6,IL6R,CXCL8,IL13,LYN,MXD1,MAGEA3,MAGEA6,MAGEA12,MDM4,MEF2D,MYC,MYH9,NAP1L1,SLC11A2,PAFAH2,PBX2,PDGFB,PLAGL2,PLCG2,PMAIP1,POLR2D,PPP2R2A,PRIM2,MAPK6,MAP2K7,…
GO:BP	cellular nitrogen compound metabolic process	GO:0034641	8.07864e-16	15.0927	5491	1428	645	15999	AHR,AK4,AMD1,ALDH7A1,ATR,BACH1,CCND1,PRDM1,CCNT2,CDKN1A,CRX,CRY2,CTPS1,DNA2,ARID3A,DVL3,E2F6,EDA,EDN1,EIF4G2,ELF4,EPHA4,FXN,GABPB1,GALC,NR6A1,GTF2E1,HDAC2,HMGA1,HNRNPA2B1,IL6,MXD1,MAGEA3,MAGEA6,MAGEA12,MDM4,MEF2D,MYC,PBX2,PDGFB,PLAGL2,PLCG2,POLR2D,PRIM2,MAP2K7,QDPR,RFC2,MRPL12,RRM1,RRM2,ATXN2,SMARCC1,SNRPC,SOD2,SP1,STAT2,ELOA,TGFBR1,THBS1,NKX2-1,SUMO1,ZNF8,ZNF28,MLLT10,KMT2D,HMGA2,COIL,NCOA3,SMC1…
GO:BP	regulation of nucleobase-containing compound metabolic process	GO:0019219	9.58712e-16	15.0183	3471	1428	447	15999	AHR,AK4,ATR,BACH1,CCND1,PRDM1,CCNT2,CDKN1A,CRX,CRY2,ARID3A,DVL3,E2F6,EDA,EDN1,ELF4,GABPB1,NR6A1,HDAC2,HMGA1,HNRNPA2B1,IL6,MXD1,MAGEA3,MAGEA6,MAGEA12,MDM4,MEF2D,MYC,PBX2,PDGFB,PLAGL2,PLCG2,POLR2D,PRIM2,MAP2K7,RFC2,MRPL12,SMARCC1,SOD2,SP1,STAT2,ELOA,TGFBR1,NKX2-1,SUMO1,ZNF8,ZNF28,MLLT10,KMT2D,HMGA2,NCOA3,FZD4,THOC5,MBD2,WASL,BAZ1B,USP2,CNOT8,HAND1,ZNF264,ONECUT2,ZBTB5,ZNF443,PCGF3,ARID3B,LEFTY1,IGF…
GO:BP	positive regulation of cellular metabolic process	GO:0031325	1.22343e-15	14.9124	2608	1428	357	15999	AHR,ATR,CCND1,CALM1,CCNT2,CDKN1A,CRX,DNA2,DVL3,EDN1,ELF4,EPHA4,GABPB1,HDAC2,HMGA1,HNRNPA2B1,IGF1R,IL6,IL6R,CXCL8,LYN,MEF2D,MYC,MYH9,SLC11A2,ROR2,PBX2,PDGFB,PLCG2,PMAIP1,POLR2D,PRIM2,MAP2K7,RDX,RFC2,MRPL12,SMARCC1,SP1,STK4,TGFBR1,THBS1,NKX2-1,SUMO1,MLLT10,KMT2D,HMGA2,NCOA3,FZD4,DYRK2,THOC5,EIF3C,WASL,CNOT8,HAND1,ONECUT2,HERPUD1,SART3,EIF4A3,AKAP8,LEFTY1,CELF1,COPS8,ZNF609,TAB2,LARP1,ARIH1,CHTOP,RN…
GO:BP	regulation of RNA biosynthetic process	GO:2001141	1.80653e-15	14.7432	2976	1428	395	15999	AHR,BACH1,CCND1,PRDM1,CCNT2,CRX,CRY2,ARID3A,DVL3,E2F6,EDA,EDN1,ELF4,GABPB1,NR6A1,HDAC2,HMGA1,IL6,MXD1,MAGEA3,MAGEA6,MAGEA12,MDM4,MEF2D,MYC,PBX2,PDGFB,PLAGL2,PLCG2,PRIM2,MAP2K7,MRPL12,SMARCC1,SOD2,SP1,STAT2,ELOA,TGFBR1,NKX2-1,SUMO1,ZNF8,ZNF28,MLLT10,KMT2D,HMGA2,NCOA3,FZD4,THOC5,MBD2,WASL,BAZ1B,USP2,HAND1,ZNF264,ONECUT2,ZBTB5,ZNF443,PCGF3,ARID3B,LEFTY1,ZNF460,MSL3,YWHAQ,IKZF3,ZNF609,CBX5,RBFOX2,SAL…
GO:BP	cellular biosynthetic process	GO:0044249	3.02958e-15	14.5186	4983	1428	594	15999	AHR,AK4,AMD1,ATR,BACH1,CCND1,PRDM1,CCNT2,CDKN1A,CRX,CRY2,CTPS1,CYP19A1,DNA2,ARID3A,DVL3,E2F6,EDA,EDN1,EIF4G2,ELF4,FXN,GABPB1,GATM,NR6A1,GLUL,GTF2E1,HDAC2,HMGA1,HNRNPA2B1,IL6,CXCL8,MXD1,MAGEA3,MAGEA6,MAGEA12,MDM4,MEF2D,MYC,NAP1L1,PBX2,PDGFB,PLAGL2,PLCG2,POLR2D,PRIM2,MAP2K7,QDPR,RFC2,MRPL12,RRM1,RRM2,ATXN2,SMARCC1,SOD2,SP1,STAT2,ELOA,TGFBR1,THBS1,NKX2-1,SUMO1,ZNF8,ZNF28,MLLT10,KMT2D,HMGA2,NCOA3,FZD…
GO:BP	regulation of transcription, DNA-templated	GO:0006355	3.34335e-15	14.4758	2967	1428	393	15999	AHR,BACH1,CCND1,PRDM1,CCNT2,CRX,CRY2,ARID3A,DVL3,E2F6,EDA,EDN1,ELF4,GABPB1,NR6A1,HDAC2,HMGA1,IL6,MXD1,MAGEA3,MAGEA6,MAGEA12,MDM4,MEF2D,MYC,PBX2,PDGFB,PLAGL2,PLCG2,MAP2K7,MRPL12,SMARCC1,SOD2,SP1,STAT2,ELOA,TGFBR1,NKX2-1,SUMO1,ZNF8,ZNF28,MLLT10,KMT2D,HMGA2,NCOA3,FZD4,THOC5,MBD2,WASL,BAZ1B,USP2,HAND1,ZNF264,ONECUT2,ZBTB5,ZNF443,PCGF3,ARID3B,LEFTY1,ZNF460,MSL3,YWHAQ,IKZF3,ZNF609,CBX5,RBFOX2,SALL3,BCO…
GO:BP	nucleic acid metabolic process	GO:0090304	3.41344e-15	14.4668	4428	1428	540	15999	AHR,ATR,BACH1,CCND1,PRDM1,CCNT2,CDKN1A,CRX,CRY2,DNA2,ARID3A,DVL3,E2F6,EDA,EDN1,ELF4,GABPB1,NR6A1,GTF2E1,HDAC2,HMGA1,HNRNPA2B1,IL6,MXD1,MAGEA3,MAGEA6,MAGEA12,MDM4,MEF2D,MYC,PBX2,PDGFB,PLAGL2,PLCG2,POLR2D,PRIM2,MAP2K7,RFC2,MRPL12,ATXN2,SMARCC1,SNRPC,SOD2,SP1,STAT2,ELOA,TGFBR1,NKX2-1,SUMO1,ZNF8,ZNF28,MLLT10,KMT2D,HMGA2,COIL,NCOA3,SMC1A,FZD4,THOC5,MBD2,WASL,BAZ1B,USP2,CNOT8,HAND1,ZNF264,ONECUT2,SART3…
GO:BP	regulation of nucleic acid-templated transcription	GO:1903506	4.50784e-15	14.346	2972	1428	393	15999	AHR,BACH1,CCND1,PRDM1,CCNT2,CRX,CRY2,ARID3A,DVL3,E2F6,EDA,EDN1,ELF4,GABPB1,NR6A1,HDAC2,HMGA1,IL6,MXD1,MAGEA3,MAGEA6,MAGEA12,MDM4,MEF2D,MYC,PBX2,PDGFB,PLAGL2,PLCG2,MAP2K7,MRPL12,SMARCC1,SOD2,SP1,STAT2,ELOA,TGFBR1,NKX2-1,SUMO1,ZNF8,ZNF28,MLLT10,KMT2D,HMGA2,NCOA3,FZD4,THOC5,MBD2,WASL,BAZ1B,USP2,HAND1,ZNF264,ONECUT2,ZBTB5,ZNF443,PCGF3,ARID3B,LEFTY1,ZNF460,MSL3,YWHAQ,IKZF3,ZNF609,CBX5,RBFOX2,SALL3,BCO…
GO:BP	RNA biosynthetic process	GO:0032774	4.70488e-15	14.3275	3108	1428	407	15999	AHR,BACH1,CCND1,PRDM1,CCNT2,CRX,CRY2,ARID3A,DVL3,E2F6,EDA,EDN1,ELF4,GABPB1,NR6A1,GTF2E1,HDAC2,HMGA1,IL6,MXD1,MAGEA3,MAGEA6,MAGEA12,MDM4,MEF2D,MYC,PBX2,PDGFB,PLAGL2,PLCG2,POLR2D,PRIM2,MAP2K7,MRPL12,SMARCC1,SOD2,SP1,STAT2,ELOA,TGFBR1,NKX2-1,SUMO1,ZNF8,ZNF28,MLLT10,KMT2D,HMGA2,NCOA3,FZD4,THOC5,MBD2,WASL,BAZ1B,USP2,HAND1,ZNF264,ONECUT2,ZBTB5,ZNF443,PCGF3,ARID3B,LEFTY1,ZNF460,MSL3,YWHAQ,IKZF3,ZNF609,C…
GO:BP	biosynthetic process	GO:0009058	1.13495e-14	13.945	5094	1428	602	15999	AHR,AK4,AMD1,ATR,BACH1,CCND1,PRDM1,CCNT2,CDKN1A,CRX,CRY2,CTPS1,CYP19A1,DNA2,ARID3A,DVL3,E2F6,EDA,EDN1,EIF4G2,ELF4,FXN,GABPB1,GATM,NR6A1,GLUL,GTF2E1,HDAC2,HMGA1,HNRNPA2B1,IL6,IL6R,CXCL8,MXD1,MAGEA3,MAGEA6,MAGEA12,MDM4,MEF2D,MYC,NAP1L1,PBX2,PDGFB,PLAGL2,PLCG2,POLR2D,PRIM2,MAP2K7,QDPR,RFC2,MRPL12,RRM1,RRM2,ATXN2,SMARCC1,SOD2,SP1,STAT2,ELOA,TGFBR1,THBS1,NKX2-1,SUMO1,ZNF8,ZNF28,MLLT10,KMT2D,HMGA2,NCOA…
GO:BP	transcription, DNA-templated	GO:0006351	1.26985e-14	13.8962	3096	1428	404	15999	AHR,BACH1,CCND1,PRDM1,CCNT2,CRX,CRY2,ARID3A,DVL3,E2F6,EDA,EDN1,ELF4,GABPB1,NR6A1,GTF2E1,HDAC2,HMGA1,IL6,MXD1,MAGEA3,MAGEA6,MAGEA12,MDM4,MEF2D,MYC,PBX2,PDGFB,PLAGL2,PLCG2,POLR2D,MAP2K7,MRPL12,SMARCC1,SOD2,SP1,STAT2,ELOA,TGFBR1,NKX2-1,SUMO1,ZNF8,ZNF28,MLLT10,KMT2D,HMGA2,NCOA3,FZD4,THOC5,MBD2,WASL,BAZ1B,USP2,HAND1,ZNF264,ONECUT2,ZBTB5,ZNF443,PCGF3,ARID3B,LEFTY1,ZNF460,MSL3,YWHAQ,IKZF3,ZNF609,CBX5,RB…
GO:BP	nucleic acid-templated transcription	GO:0097659	1.59891e-14	13.7962	3100	1428	404	15999	AHR,BACH1,CCND1,PRDM1,CCNT2,CRX,CRY2,ARID3A,DVL3,E2F6,EDA,EDN1,ELF4,GABPB1,NR6A1,GTF2E1,HDAC2,HMGA1,IL6,MXD1,MAGEA3,MAGEA6,MAGEA12,MDM4,MEF2D,MYC,PBX2,PDGFB,PLAGL2,PLCG2,POLR2D,MAP2K7,MRPL12,SMARCC1,SOD2,SP1,STAT2,ELOA,TGFBR1,NKX2-1,SUMO1,ZNF8,ZNF28,MLLT10,KMT2D,HMGA2,NCOA3,FZD4,THOC5,MBD2,WASL,BAZ1B,USP2,HAND1,ZNF264,ONECUT2,ZBTB5,ZNF443,PCGF3,ARID3B,LEFTY1,ZNF460,MSL3,YWHAQ,IKZF3,ZNF609,CBX5,RB…
GO:BP	organic substance biosynthetic process	GO:1901576	2.12091e-14	13.6735	5034	1428	595	15999	AHR,AK4,AMD1,ATR,BACH1,CCND1,PRDM1,CCNT2,CDKN1A,CRX,CRY2,CTPS1,CYP19A1,DNA2,ARID3A,DVL3,E2F6,EDA,EDN1,EIF4G2,ELF4,FXN,GABPB1,GATM,NR6A1,GLUL,GTF2E1,HDAC2,HMGA1,HNRNPA2B1,IL6,MXD1,MAGEA3,MAGEA6,MAGEA12,MDM4,MEF2D,MYC,NAP1L1,PBX2,PDGFB,PLAGL2,PLCG2,POLR2D,PRIM2,MAP2K7,QDPR,RFC2,MRPL12,RRM1,RRM2,ATXN2,SMARCC1,SOD2,SP1,STAT2,ELOA,TGFBR1,THBS1,NKX2-1,SUMO1,ZNF8,ZNF28,MLLT10,KMT2D,HMGA2,NCOA3,FZD4,DYRK…
GO:BP	primary metabolic process	GO:0044238	2.15047e-14	13.6675	8711	1428	929	15999	ADH5,AHR,AK4,ATR,BACH1,CCND1,PRDM1,CALM1,CCNG1,CCNT2,CDKN1A,CRX,CRY2,CTPS1,CYP19A1,DNA2,ARID3A,DUSP1,DVL3,E2F6,EDA,EDN1,EIF4G2,ELF4,EPHA4,FXN,GABPB1,GALC,NR6A1,GLO1,GLUL,GPS1,GTF2E1,HDAC2,HMGA1,HNRNPA2B1,IGF1R,IL6,IL6R,LYN,MXD1,MAGEA3,MAGEA6,MAGEA12,MDM4,MEF2D,MYC,MYH9,SLC11A2,PAFAH2,PBX2,PDGFB,PLAGL2,PLCG2,PMAIP1,POLR2D,PPP2R2A,PRIM2,MAPK6,MAP2K7,KLK6,QDPR,RDX,RFC2,MRPL12,RRM1,RRM2,ATXN2,SMARCC1…
GO:BP	heterocycle biosynthetic process	GO:0018130	2.71566e-14	13.5661	3472	1428	441	15999	AHR,AK4,ATR,BACH1,CCND1,PRDM1,CCNT2,CDKN1A,CRX,CRY2,CTPS1,ARID3A,DVL3,E2F6,EDA,EDN1,ELF4,FXN,GABPB1,NR6A1,GTF2E1,HDAC2,HMGA1,HNRNPA2B1,IL6,MXD1,MAGEA3,MAGEA6,MAGEA12,MDM4,MEF2D,MYC,PBX2,PDGFB,PLAGL2,PLCG2,POLR2D,PRIM2,MAP2K7,QDPR,RFC2,MRPL12,RRM1,RRM2,SMARCC1,SOD2,SP1,STAT2,ELOA,TGFBR1,NKX2-1,SUMO1,ZNF8,ZNF28,MLLT10,KMT2D,HMGA2,NCOA3,FZD4,THOC5,MBD2,WASL,BAZ1B,USP2,HAND1,ZNF264,ONECUT2,ZBTB5,ZNF4…
GO:BP	nucleobase-containing compound biosynthetic process	GO:0034654	3.06599e-14	13.5134	3415	1428	435	15999	AHR,AK4,ATR,BACH1,CCND1,PRDM1,CCNT2,CDKN1A,CRX,CRY2,CTPS1,ARID3A,DVL3,E2F6,EDA,EDN1,ELF4,GABPB1,NR6A1,GTF2E1,HDAC2,HMGA1,HNRNPA2B1,IL6,MXD1,MAGEA3,MAGEA6,MAGEA12,MDM4,MEF2D,MYC,PBX2,PDGFB,PLAGL2,PLCG2,POLR2D,PRIM2,MAP2K7,RFC2,MRPL12,RRM1,RRM2,SMARCC1,SOD2,SP1,STAT2,ELOA,TGFBR1,NKX2-1,SUMO1,ZNF8,ZNF28,MLLT10,KMT2D,HMGA2,NCOA3,FZD4,THOC5,MBD2,WASL,BAZ1B,USP2,HAND1,ZNF264,ONECUT2,ZBTB5,ZNF443,PCGF3,…
GO:BP	aromatic compound biosynthetic process	GO:0019438	4.18764e-14	13.378	3480	1428	441	15999	AHR,AK4,ATR,BACH1,CCND1,PRDM1,CCNT2,CDKN1A,CRX,CRY2,CTPS1,ARID3A,DVL3,E2F6,EDA,EDN1,ELF4,FXN,GABPB1,NR6A1,GTF2E1,HDAC2,HMGA1,HNRNPA2B1,IL6,MXD1,MAGEA3,MAGEA6,MAGEA12,MDM4,MEF2D,MYC,PBX2,PDGFB,PLAGL2,PLCG2,POLR2D,PRIM2,MAP2K7,QDPR,RFC2,MRPL12,RRM1,RRM2,SMARCC1,SOD2,SP1,STAT2,ELOA,TGFBR1,NKX2-1,SUMO1,ZNF8,ZNF28,MLLT10,KMT2D,HMGA2,NCOA3,FZD4,THOC5,MBD2,WASL,BAZ1B,USP2,HAND1,ZNF264,ONECUT2,ZBTB5,ZNF4…
GO:BP	nucleobase-containing compound metabolic process	GO:0006139	5.62017e-14	13.2503	4815	1428	572	15999	AHR,AK4,ATR,BACH1,CCND1,PRDM1,CCNT2,CDKN1A,CRX,CRY2,CTPS1,DNA2,ARID3A,DVL3,E2F6,EDA,EDN1,ELF4,GABPB1,NR6A1,GTF2E1,HDAC2,HMGA1,HNRNPA2B1,IL6,MXD1,MAGEA3,MAGEA6,MAGEA12,MDM4,MEF2D,MYC,PBX2,PDGFB,PLAGL2,PLCG2,POLR2D,PRIM2,MAP2K7,RFC2,MRPL12,RRM1,RRM2,ATXN2,SMARCC1,SNRPC,SOD2,SP1,STAT2,ELOA,TGFBR1,NKX2-1,SUMO1,ZNF8,ZNF28,MLLT10,KMT2D,HMGA2,COIL,NCOA3,SMC1A,FZD4,THOC5,MBD2,WASL,BAZ1B,USP2,CNOT8,HAND1,…
GO:BP	regulation of protein metabolic process	GO:0051246	9.96126e-14	13.0017	2015	1428	286	15999	CCND1,CALM1,CCNG1,CCNT2,CDKN1A,CRY2,DUSP1,DVL3,EDN1,EIF4G2,EPHA4,HDAC2,IL6,IL6R,LYN,MAGEA3,MDM4,MYC,MYH9,SLC11A2,PDGFB,PLCG2,PMAIP1,POLR2D,MAP2K7,RDX,ATXN2,SP1,STAT2,STK4,TGFBR1,THBS1,SUMO1,HMGA2,SOCS1,EIF3C,SOCS3,CCNB2,CNOT8,HERPUD1,SART3,EIF4A3,AREL1,AKAP8,LEFTY1,IGF2BP1,IGF2BP3,CELF1,COPS8,TAB2,GGA3,ARL6IP1,LARP1,ARIH1,CHTOP,RNFT1,BCOR,PARP16,USP47,DIABLO,PRSS22,NSD1,CAPRIN2,PPP1R15B,TRIM71,PM…
GO:BP	positive regulation of macromolecule metabolic process	GO:0010604	1.31524e-13	12.881	2760	1428	365	15999	ACTA1,AHR,ATR,CCND1,POLR3D,CALM1,CCNT2,CDKN1A,CRX,DNA2,DVL3,EDN1,ELF4,EPHA4,GABPB1,HDAC2,HMGA1,HNRNPA2B1,IL6,IL6R,CXCL8,IL13,LYN,MEF2D,MYC,MYH9,SLC11A2,PBX2,PDGFB,PLCG2,PMAIP1,POLR2D,PRIM2,MAP2K7,RDX,RFC2,MRPL12,SMARCC1,SP1,STK4,TGFBR1,THBS1,NKX2-1,SUMO1,MLLT10,KMT2D,HMGA2,NCOA3,FZD4,DYRK2,THOC5,EIF3C,WASL,CNOT8,HAND1,ONECUT2,HERPUD1,SART3,EIF4A3,AREL1,AKAP8,LEFTY1,IGF2BP1,CELF1,COPS8,ZNF609,TAB2…
GO:BP	regulation of cellular protein metabolic process	GO:0032268	1.37453e-13	12.8618	1874	1428	270	15999	CCND1,CALM1,CCNG1,CCNT2,CDKN1A,CRY2,DUSP1,DVL3,EDN1,EIF4G2,EPHA4,HDAC2,IL6,IL6R,LYN,MAGEA3,MYC,MYH9,SLC11A2,PDGFB,PLCG2,PMAIP1,POLR2D,MAP2K7,RDX,ATXN2,STAT2,STK4,TGFBR1,THBS1,SUMO1,HMGA2,SOCS1,EIF3C,SOCS3,CCNB2,CNOT8,HERPUD1,SART3,EIF4A3,AKAP8,LEFTY1,IGF2BP1,IGF2BP3,CELF1,COPS8,TAB2,ARL6IP1,LARP1,ARIH1,CHTOP,RNFT1,BCOR,PARP16,USP47,DIABLO,PRSS22,NSD1,CAPRIN2,PPP1R15B,TRIM71,PM20D2,SMCR8,DTX3L,TMT…
GO:BP	heterocycle metabolic process	GO:0046483	2.26372e-13	12.6452	4949	1428	582	15999	AHR,AK4,ATR,BACH1,CCND1,PRDM1,CCNT2,CDKN1A,CRX,CRY2,CTPS1,DNA2,ARID3A,DVL3,E2F6,EDA,EDN1,ELF4,FXN,GABPB1,NR6A1,GTF2E1,HDAC2,HMGA1,HNRNPA2B1,IL6,MXD1,MAGEA3,MAGEA6,MAGEA12,MDM4,MEF2D,MYC,PBX2,PDGFB,PLAGL2,PLCG2,POLR2D,PRIM2,MAP2K7,QDPR,RFC2,MRPL12,RRM1,RRM2,ATXN2,SMARCC1,SNRPC,SOD2,SP1,STAT2,ELOA,TGFBR1,NKX2-1,SUMO1,ZNF8,ZNF28,MLLT10,KMT2D,HMGA2,COIL,NCOA3,SMC1A,FZD4,THOC5,MBD2,WASL,BAZ1B,USP2,CNO…
GO:BP	negative regulation of nitrogen compound metabolic process	GO:0051172	2.61433e-13	12.5826	1865	1428	268	15999	AHR,BACH1,CCND1,PRDM1,CALM1,CDKN1A,CRY2,DUSP1,E2F6,EDN1,EPHA4,NR6A1,HDAC2,HMGA1,IL6,LYN,MXD1,MAGEA3,MAGEA6,MAGEA12,MDM4,MYC,PDGFB,POLR2D,THBS1,NKX2-1,SUMO1,ZNF8,HMGA2,SOCS1,MBD2,SOCS3,USP2,CNOT8,HAND1,EIF4A3,ZBTB5,LEFTY1,IGF2BP1,IGF2BP3,CELF1,YWHAQ,GGA3,ARL6IP1,LARP1,CBX5,RBFOX2,BCOR,USP47,NSD1,ZNF556,PPP1R15B,ZNF566,TRIM71,SMCR8,DTX3L,PDE12,ACER2,SERPINA3,ADAR,FOXN3,CLN8,FOXO3,FUS,GLA,HNF4A,HNRN…
GO:BP	positive regulation of RNA metabolic process	GO:0051254	3.09867e-13	12.5088	1319	1428	206	15999	AHR,CCNT2,CRX,DVL3,EDN1,ELF4,GABPB1,HDAC2,HMGA1,IL6,MEF2D,MYC,PBX2,PDGFB,POLR2D,PRIM2,MAP2K7,MRPL12,SMARCC1,SP1,TGFBR1,NKX2-1,MLLT10,KMT2D,HMGA2,NCOA3,FZD4,THOC5,WASL,CNOT8,HAND1,ONECUT2,CELF1,ZNF609,ATXN7L3,NSD1,CAPRIN2,ZC3H18,TRIM71,DTX3L,PDE12,ACVR1,ATF6B,E2F4,FOXO3,HMGN1,HNF4A,HNRNPD,IL18,MYO6,NCL,NME2,NRL,RXRB,SOX11,SS18,NEK4,TERT,TFDP2,KLF10,TMF1,CNBP,ZNF175,ALX1,MAML1,MED24,MED16,FOXJ3,TNR…
GO:BP	positive regulation of nucleobase-containing compound metabolic process	GO:0045935	3.25061e-13	12.488	1467	1428	223	15999	AHR,ATR,CCNT2,CRX,DVL3,EDN1,ELF4,GABPB1,HDAC2,HMGA1,HNRNPA2B1,IL6,MEF2D,MYC,PBX2,PDGFB,POLR2D,PRIM2,MAP2K7,RFC2,MRPL12,SMARCC1,SP1,TGFBR1,NKX2-1,MLLT10,KMT2D,HMGA2,NCOA3,FZD4,THOC5,WASL,CNOT8,HAND1,ONECUT2,CELF1,ZNF609,ATXN7L3,NSD1,CAPRIN2,ZC3H18,TRIM71,DTX3L,PDE12,ACVR1,ATF6B,E2F4,FOXO3,FUS,HMGN1,HNF4A,HNRNPA1,HNRNPD,IL18,MYO6,NCL,NME2,NRL,MAPK1,RAD51,RXRB,SOX11,SS18,NEK4,TERT,TFDP2,KLF10,TMF1,T…
GO:BP	regulation of transcription by RNA polymerase II	GO:0006357	3.70285e-13	12.4315	2238	1428	308	15999	AHR,BACH1,CCND1,PRDM1,CCNT2,CRX,CRY2,ARID3A,DVL3,E2F6,EDN1,ELF4,GABPB1,NR6A1,HDAC2,HMGA1,IL6,MXD1,MAGEA3,MAGEA6,MAGEA12,MDM4,MEF2D,MYC,PBX2,PLAGL2,SMARCC1,SOD2,SP1,STAT2,ELOA,NKX2-1,ZNF8,ZNF28,MLLT10,KMT2D,HMGA2,NCOA3,MBD2,WASL,BAZ1B,USP2,HAND1,ZNF264,ONECUT2,ZBTB5,ZNF443,PCGF3,ARID3B,LEFTY1,IKZF3,ZNF609,CBX5,SALL3,BCOR,ATXN7L3,NSD1,CAPRIN2,ZNF556,ZNF611,ZNF644,ZBTB37,ZNF587,ZNF566,ZNF799,ZNF578,…
GO:BP	organic cyclic compound biosynthetic process	GO:1901362	4.35759e-13	12.3608	3594	1428	448	15999	AHR,AK4,ATR,BACH1,CCND1,PRDM1,CCNT2,CDKN1A,CRX,CRY2,CTPS1,CYP19A1,ARID3A,DVL3,E2F6,EDA,EDN1,ELF4,FXN,GABPB1,NR6A1,GTF2E1,HDAC2,HMGA1,HNRNPA2B1,IL6,MXD1,MAGEA3,MAGEA6,MAGEA12,MDM4,MEF2D,MYC,PBX2,PDGFB,PLAGL2,PLCG2,POLR2D,PRIM2,MAP2K7,QDPR,RFC2,MRPL12,RRM1,RRM2,SMARCC1,SOD2,SP1,STAT2,ELOA,TGFBR1,NKX2-1,SUMO1,ZNF8,ZNF28,MLLT10,KMT2D,HMGA2,NCOA3,FZD4,THOC5,MBD2,WASL,BAZ1B,USP2,HAND1,ZNF264,ONECUT2,ZB…
GO:BP	negative regulation of cellular metabolic process	GO:0031324	5.01313e-13	12.2999	1993	1428	281	15999	AHR,ATR,BACH1,CCND1,PRDM1,CALM1,CDKN1A,CRY2,DUSP1,E2F6,EDN1,EIF4G2,EPHA4,NR6A1,HDAC2,HMGA1,IL6,LYN,MXD1,MAGEA3,MAGEA6,MAGEA12,MDM4,MYC,PDGFB,POLR2D,ATXN2,THBS1,NKX2-1,SUMO1,ZNF8,HMGA2,SOCS1,MBD2,SOCS3,USP2,CNOT8,HAND1,EIF4A3,ZBTB5,LEFTY1,IGF2BP1,IGF2BP3,CELF1,YWHAQ,TAB2,GGA3,ARL6IP1,LARP1,CBX5,RBFOX2,BCOR,USP47,NSD1,ZNF556,PPP1R15B,ZNF566,MIDN,TRIM71,SMCR8,DTX3L,PDE12,ACER2,SERPINA3,ADAR,FOXN3,CL…
GO:BP	positive regulation of metabolic process	GO:0009893	5.681e-13	12.2456	3037	1428	391	15999	ACTA1,AHR,ATR,CCND1,POLR3D,CALM1,CCNT2,CDKN1A,CRX,DNA2,DVL3,EDN1,ELF4,EPHA4,GABPB1,GATM,HDAC2,HMGA1,HNRNPA2B1,IGF1R,IL6,IL6R,CXCL8,IL13,LYN,MEF2D,MYC,MYH9,SLC11A2,ROR2,PBX2,PDGFB,PLCG2,PMAIP1,POLR2D,PRIM2,MAP2K7,RDX,RFC2,MRPL12,SMARCC1,SP1,STK4,TGFBR1,THBS1,NKX2-1,SUMO1,MLLT10,KMT2D,HMGA2,NCOA3,FZD4,DYRK2,THOC5,EIF3C,WASL,CNOT8,HAND1,ONECUT2,HERPUD1,SART3,EIF4A3,AREL1,AKAP8,LEFTY1,IGF2BP1,CELF1,C…
GO:BP	cellular aromatic compound metabolic process	GO:0006725	6.92321e-13	12.1597	4984	1428	583	15999	AHR,AK4,ATR,BACH1,CCND1,PRDM1,CCNT2,CDKN1A,CRX,CRY2,CTPS1,DNA2,ARID3A,DVL3,E2F6,EDA,EDN1,ELF4,FXN,GABPB1,NR6A1,GTF2E1,HDAC2,HMGA1,HNRNPA2B1,IL6,MXD1,MAGEA3,MAGEA6,MAGEA12,MDM4,MEF2D,MYC,PBX2,PDGFB,PLAGL2,PLCG2,POLR2D,PRIM2,MAP2K7,QDPR,RFC2,MRPL12,RRM1,RRM2,ATXN2,SLC5A5,SMARCC1,SNRPC,SOD2,SP1,STAT2,ELOA,TG,TGFBR1,NKX2-1,SUMO1,ZNF8,ZNF28,MLLT10,KMT2D,HMGA2,COIL,NCOA3,SMC1A,FZD4,THOC5,MBD2,WASL,BAZ1…
GO:BP	negative regulation of metabolic process	GO:0009892	1.85209e-12	11.7323	2367	1428	319	15999	AHR,ATR,BACH1,CCND1,PRDM1,CALM1,CDKN1A,CRY2,DUSP1,E2F6,EDN1,EIF4G2,EPHA4,NR6A1,HDAC2,HMGA1,HNRNPA2B1,IL6,IL6R,CXCL8,LYN,MXD1,MAGEA3,MAGEA6,MAGEA12,MDM4,MYC,PDGFB,POLR2D,ATXN2,THBS1,NKX2-1,SUMO1,ZNF8,HMGA2,SOCS1,MBD2,SOCS3,USP2,CNOT8,HAND1,EIF4A3,ZBTB5,LEFTY1,IGF2BP1,IGF2BP3,CELF1,YWHAQ,TAB2,GGA3,ARL6IP1,LARP1,CBX5,RBFOX2,BCOR,USP47,NSD1,ZNF556,PPP1R15B,ZNF566,MIDN,TRIM71,SMCR8,DTX3L,PDE12,ACER2,S…
GO:BP	positive regulation of cellular process	GO:0048522	1.97673e-12	11.7041	4622	1428	546	15999	AHR,ATR,CCND1,CALM1,CCNT2,CDKN1A,CRX,CYP19A1,DNA2,DVL3,EDN1,EIF4G2,ELF4,EPHA4,FXN,GABPB1,GOLGA4,HDAC2,HMGA1,HNRNPA2B1,IGF1R,IL6,IL6R,CXCL8,IL13,ITGA3,LYN,MEF2D,MYC,MYH9,NAP1L1,SLC11A2,ROR2,PBX2,PDGFB,PLCG2,PMAIP1,POLR2D,PRIM2,MAP2K7,KLK6,RDX,RFC2,MRPL12,CCL7,SLC20A1,SMARCC1,SOD2,SP1,STK4,STX3,SURF4,SYT1,TGFBR1,TGFBR3,THBS1,NKX2-1,SUMO1,MLLT10,KMT2D,HMGA2,NCOA3,FZD4,FZD9,DYRK3,DYRK2,THOC5,SOCS1,EI…
GO:BP	transcription by RNA polymerase II	GO:0006366	2.61611e-12	11.5823	2335	1428	315	15999	AHR,BACH1,CCND1,PRDM1,CCNT2,CRX,CRY2,ARID3A,DVL3,E2F6,EDN1,ELF4,GABPB1,NR6A1,GTF2E1,HDAC2,HMGA1,IL6,MXD1,MAGEA3,MAGEA6,MAGEA12,MDM4,MEF2D,MYC,PBX2,PLAGL2,POLR2D,SMARCC1,SOD2,SP1,STAT2,ELOA,NKX2-1,ZNF8,ZNF28,MLLT10,KMT2D,HMGA2,NCOA3,MBD2,WASL,BAZ1B,USP2,HAND1,ZNF264,ONECUT2,ZBTB5,ZNF443,PCGF3,ARID3B,LEFTY1,IKZF3,ZNF609,CBX5,SALL3,ABT1,BCOR,ATXN7L3,NSD1,CAPRIN2,ZNF556,ZNF611,ZNF644,ZBTB37,ZNF587,ZN…
GO:BP	positive regulation of RNA biosynthetic process	GO:1902680	2.9218e-12	11.5343	1200	1428	189	15999	AHR,CCNT2,CRX,DVL3,EDN1,ELF4,GABPB1,HDAC2,HMGA1,IL6,MEF2D,MYC,PBX2,PDGFB,PRIM2,MAP2K7,MRPL12,SMARCC1,SP1,TGFBR1,NKX2-1,MLLT10,KMT2D,HMGA2,NCOA3,FZD4,THOC5,WASL,HAND1,ONECUT2,ZNF609,ATXN7L3,NSD1,CAPRIN2,DTX3L,ACVR1,ATF6B,E2F4,FOXO3,HMGN1,HNF4A,HNRNPD,IL18,MYO6,NCL,NME2,NRL,RXRB,SOX11,SS18,NEK4,TERT,TFDP2,KLF10,TMF1,CNBP,ZNF175,ALX1,MAML1,MED24,MED16,FOXJ3,ZNF318,PRKD2,FOXJ2,CDC73,ZMIZ2,CTCFL,GDF7,…
GO:BP	positive regulation of macromolecule biosynthetic process	GO:0010557	3.22536e-12	11.4914	1400	1428	212	15999	AHR,ATR,CCNT2,CRX,DNA2,DVL3,EDN1,ELF4,GABPB1,HDAC2,HMGA1,IL6,MEF2D,MYC,PBX2,PDGFB,POLR2D,PRIM2,MAP2K7,RFC2,MRPL12,SMARCC1,SP1,TGFBR1,THBS1,NKX2-1,MLLT10,KMT2D,HMGA2,NCOA3,FZD4,DYRK2,THOC5,EIF3C,WASL,HAND1,ONECUT2,EIF4A3,ZNF609,LARP1,ATXN7L3,NSD1,CAPRIN2,DTX3L,ACVR1,ATF6B,E2F4,FOXO3,HMGN1,HNF4A,HNRNPA1,HNRNPD,IL18,MYO6,NCL,NME2,NRL,MAPK1,RXRB,SOX11,SS18,NEK4,TERT,TFDP2,KLF10,TMF1,CNBP,ZNF175,ALX1,…
GO:BP	positive regulation of biosynthetic process	GO:0009891	3.55753e-12	11.4489	1498	1428	223	15999	AHR,ATR,CCNT2,CRX,DNA2,DVL3,EDN1,ELF4,GABPB1,HDAC2,HMGA1,IL6,CXCL8,MEF2D,MYC,PBX2,PDGFB,PLCG2,POLR2D,PRIM2,MAP2K7,RFC2,MRPL12,SMARCC1,SP1,TGFBR1,THBS1,NKX2-1,MLLT10,KMT2D,HMGA2,NCOA3,FZD4,DYRK2,THOC5,EIF3C,WASL,HAND1,ONECUT2,EIF4A3,ZNF609,LARP1,ATXN7L3,NSD1,CAPRIN2,DTX3L,CNEP1R1,ACVR1,ATF6B,E2F4,FOXO3,HMGN1,HNF4A,HNRNPA1,HNRNPD,IL18,MYO6,NCL,NME2,NRL,MAPK1,RXRB,SOX11,SS18,NEK4,TERT,TFDP2,KLF10,TM…
GO:BP	negative regulation of macromolecule metabolic process	GO:0010605	3.72458e-12	11.4289	2200	1428	300	15999	AHR,ATR,BACH1,CCND1,PRDM1,CALM1,CDKN1A,CRY2,DUSP1,E2F6,EDN1,EPHA4,NR6A1,HDAC2,HMGA1,HNRNPA2B1,IL6,IL6R,CXCL8,LYN,MXD1,MAGEA3,MAGEA6,MAGEA12,MDM4,MYC,PDGFB,POLR2D,ATXN2,THBS1,NKX2-1,SUMO1,ZNF8,HMGA2,SOCS1,MBD2,SOCS3,USP2,CNOT8,HAND1,EIF4A3,ZBTB5,LEFTY1,IGF2BP1,IGF2BP3,CELF1,YWHAQ,GGA3,ARL6IP1,LARP1,CBX5,RBFOX2,BCOR,USP47,NSD1,ZNF556,PPP1R15B,ZNF566,TRIM71,SMCR8,DTX3L,PDE12,ACER2,SERPINA3,ADAR,CHD4…
GO:BP	positive regulation of cellular biosynthetic process	GO:0031328	4.29386e-12	11.3672	1474	1428	220	15999	AHR,ATR,CCNT2,CRX,DNA2,DVL3,EDN1,ELF4,GABPB1,HDAC2,HMGA1,IL6,CXCL8,MEF2D,MYC,PBX2,PDGFB,POLR2D,PRIM2,MAP2K7,RFC2,MRPL12,SMARCC1,SP1,TGFBR1,THBS1,NKX2-1,MLLT10,KMT2D,HMGA2,NCOA3,FZD4,DYRK2,THOC5,EIF3C,WASL,HAND1,ONECUT2,EIF4A3,ZNF609,LARP1,ATXN7L3,NSD1,CAPRIN2,DTX3L,CNEP1R1,ACVR1,ATF6B,E2F4,FOXO3,HMGN1,HNF4A,HNRNPA1,HNRNPD,IL18,MYO6,NCL,NME2,NRL,MAPK1,RXRB,SOX11,SS18,NEK4,TERT,TFDP2,KLF10,TMF1,TMS…
GO:BP	cellular protein metabolic process	GO:0044267	7.10785e-12	11.1483	3922	1428	475	15999	ATR,CCND1,CALM1,CCNG1,CCNT2,CDKN1A,CRY2,DUSP1,DVL3,EDN1,EIF4G2,EPHA4,FXN,GLUL,GPS1,HDAC2,IGF1R,IL6,IL6R,LYN,MAGEA3,MYC,MYH9,SLC11A2,PDGFB,PLCG2,PMAIP1,POLR2D,PPP2R2A,MAPK6,MAP2K7,RDX,ATXN2,STAT2,STK4,TGFBR1,TGFBR3,THBS1,SUMO1,YWHAZ,KMT2D,HMGA2,DYRK3,DYRK2,SOCS1,EIF3C,SOCS3,BAZ1B,USP2,CCNB2,ATG12,CNOT8,HERPUD1,SART3,EIF4A3,AREL1,AKAP8,PCGF3,LEFTY1,IGF2BP1,IGF2BP3,CELF1,COPS8,MSL3,ASCC3,COPS6,B4GAT…
GO:BP	negative regulation of biological process	GO:0048519	9.83258e-12	11.0073	4286	1428	510	15999	AHR,ATR,BACH1,CCND1,PRDM1,CALM1,CD59,CDKN1A,CRY2,DNA2,DUSP1,E2F6,EDN1,EIF4G2,EPHA4,FXN,NR6A1,GLO1,HDAC2,HMGA1,HNRNPA2B1,IGF1R,IL6,IL6R,CXCL8,IL13,ITGA3,LYN,MXD1,MAGEA3,MAGEA6,MAGEA12,MDM4,MYC,MYH9,ROR2,PDGFB,PLCG2,POLR2D,RDX,ATXN2,SOD2,STAT2,STK4,STRN,TGFBR1,TGFBR3,THBS1,NKX2-1,SUMO1,VCL,YWHAZ,ZNF8,HMGA2,FZD4,FZD9,DYRK2,THOC5,SOCS1,MBD2,WASL,SOCS3,BAZ1B,USP2,TIAF1,CNOT8,HAND1,ESPL1,HERPUD1,EIF4A3…
GO:BP	positive regulation of nucleic acid-templated transcription	GO:1903508	1.03885e-11	10.9834	1198	1428	187	15999	AHR,CCNT2,CRX,DVL3,EDN1,ELF4,GABPB1,HDAC2,HMGA1,IL6,MEF2D,MYC,PBX2,PDGFB,MAP2K7,MRPL12,SMARCC1,SP1,TGFBR1,NKX2-1,MLLT10,KMT2D,HMGA2,NCOA3,FZD4,THOC5,WASL,HAND1,ONECUT2,ZNF609,ATXN7L3,NSD1,CAPRIN2,DTX3L,ACVR1,ATF6B,E2F4,FOXO3,HMGN1,HNF4A,HNRNPD,IL18,MYO6,NCL,NME2,NRL,RXRB,SOX11,SS18,NEK4,TERT,TFDP2,KLF10,TMF1,CNBP,ZNF175,ALX1,MAML1,MED24,MED16,FOXJ3,ZNF318,PRKD2,FOXJ2,CDC73,ZMIZ2,CTCFL,GDF7,RHOG,Z…
GO:BP	positive regulation of transcription, DNA-templated	GO:0045893	1.03885e-11	10.9834	1198	1428	187	15999	AHR,CCNT2,CRX,DVL3,EDN1,ELF4,GABPB1,HDAC2,HMGA1,IL6,MEF2D,MYC,PBX2,PDGFB,MAP2K7,MRPL12,SMARCC1,SP1,TGFBR1,NKX2-1,MLLT10,KMT2D,HMGA2,NCOA3,FZD4,THOC5,WASL,HAND1,ONECUT2,ZNF609,ATXN7L3,NSD1,CAPRIN2,DTX3L,ACVR1,ATF6B,E2F4,FOXO3,HMGN1,HNF4A,HNRNPD,IL18,MYO6,NCL,NME2,NRL,RXRB,SOX11,SS18,NEK4,TERT,TFDP2,KLF10,TMF1,CNBP,ZNF175,ALX1,MAML1,MED24,MED16,FOXJ3,ZNF318,PRKD2,FOXJ2,CDC73,ZMIZ2,CTCFL,GDF7,RHOG,Z…
GO:BP	negative regulation of cellular process	GO:0048523	1.21954e-11	10.9138	3903	1428	472	15999	AHR,ATR,BACH1,CCND1,PRDM1,CALM1,CDKN1A,CRY2,DNA2,DUSP1,E2F6,EDN1,EIF4G2,EPHA4,FXN,NR6A1,GLO1,HDAC2,HMGA1,IGF1R,IL6,CXCL8,IL13,ITGA3,LYN,MXD1,MAGEA3,MAGEA6,MAGEA12,MDM4,MYC,MYH9,ROR2,PDGFB,PLCG2,POLR2D,RDX,ATXN2,SOD2,STAT2,STK4,STRN,TGFBR1,TGFBR3,THBS1,NKX2-1,SUMO1,VCL,YWHAZ,ZNF8,HMGA2,FZD4,FZD9,DYRK2,THOC5,SOCS1,MBD2,WASL,SOCS3,BAZ1B,USP2,TIAF1,CNOT8,HAND1,ESPL1,HERPUD1,EIF4A3,AREL1,ZBTB5,TUBB4A,…
GO:BP	organic cyclic compound metabolic process	GO:1901360	1.86841e-11	10.7285	5175	1428	594	15999	AHR,AK4,ATR,BACH1,CCND1,PRDM1,CCNT2,CDKN1A,CRX,CRY2,CTPS1,CYP19A1,DNA2,ARID3A,DVL3,E2F6,EDA,EDN1,ELF4,FXN,GABPB1,NR6A1,GTF2E1,HDAC2,HMGA1,HNRNPA2B1,IL6,MXD1,MAGEA3,MAGEA6,MAGEA12,MDM4,MEF2D,MYC,PBX2,PDGFB,PLAGL2,PLCG2,POLR2D,PRIM2,MAP2K7,QDPR,RFC2,MRPL12,RRM1,RRM2,ATXN2,SLC5A5,SMARCC1,SNRPC,SOD2,SP1,STAT2,ELOA,TG,TGFBR1,NKX2-1,SUMO1,ZNF8,ZNF28,MLLT10,KMT2D,HMGA2,COIL,NCOA3,SMC1A,FZD4,THOC5,MBD2,W…
GO:BP	positive regulation of biological process	GO:0048518	5.79402e-11	10.237	5086	1428	583	15999	ACTA1,AHR,ATP2A2,ATR,CCND1,POLR3D,CALM1,CCNT2,CD59,CDKN1A,CRX,CYP19A1,DNA2,DVL3,EDN1,EIF4G2,ELF4,EPHA4,FPR1,FXN,GABPB1,GATM,GOLGA4,HDAC2,HMGA1,HNRNPA2B1,IGF1R,IL6,IL6R,CXCL8,IL13,ITGA3,LYN,MEF2D,MYC,MYH9,NAP1L1,SLC11A2,ROR2,PBX2,PDGFB,PLCG2,PMAIP1,POLR2D,PRIM2,MAP2K7,KLK6,RDX,RFC2,MRPL12,CCL7,SLC20A1,SMARCC1,SOD2,SP1,STK4,STX3,SURF4,SYT1,TGFBR1,TGFBR3,THBS1,NKX2-1,SUMO1,MLLT10,KMT2D,HMGA2,NCOA3,F…
GO:BP	negative regulation of biosynthetic process	GO:0009890	2.49098e-10	9.60363	1299	1428	194	15999	AHR,ATR,BACH1,CCND1,PRDM1,CDKN1A,CRY2,E2F6,EDN1,NR6A1,HDAC2,HMGA1,IL6,IL6R,MXD1,MAGEA3,MAGEA6,MAGEA12,MDM4,MYC,PDGFB,POLR2D,NKX2-1,SUMO1,ZNF8,HMGA2,MBD2,USP2,CNOT8,HAND1,EIF4A3,ZBTB5,LEFTY1,IGF2BP1,IGF2BP3,CELF1,YWHAQ,LARP1,CBX5,RBFOX2,BCOR,USP47,NSD1,ZNF556,ZNF566,TRIM71,PDE12,ACER2,FOXN3,FOXO3,GLA,HNF4A,HNRNPA1,IGFBP5,JARID2,NCL,ATP8B1,RBM4,SOD1,SOX11,TFDP2,KLF10,CNBP,ZNF175,ALX1,TRAP1,ZNF274,T…
GO:BP	positive regulation of transcription by RNA polymerase II	GO:0045944	2.51933e-10	9.59871	897	1428	147	15999	AHR,CCNT2,CRX,DVL3,EDN1,ELF4,GABPB1,HDAC2,HMGA1,IL6,MEF2D,MYC,PBX2,SP1,NKX2-1,MLLT10,KMT2D,HMGA2,NCOA3,WASL,HAND1,ONECUT2,ZNF609,CAPRIN2,ACVR1,ATF6B,E2F4,FOXO3,HNF4A,HNRNPD,IL18,MYO6,NME2,NRL,RXRB,SOX11,SS18,TFDP2,KLF10,TMF1,CNBP,ZNF175,ALX1,MAML1,MED24,MED16,FOXJ3,PRKD2,FOXJ2,CDC73,ZMIZ2,CTCFL,ZFHX3,ATM,BMPR2,CDX2,CREB1,DDX3X,E2F1,EIF5A,ELK4,EP300,ETS1,BPTF,FOS,XRCC6,GATA6,HMGB1,NFIA,PLAG1,RLF,R…
GO:BP	cellular macromolecule metabolic process	GO:0044260	8.23131e-10	9.08453	4762	1428	546	15999	ATR,BACH1,CCND1,CALM1,CCNG1,CCNT2,CDKN1A,CRY2,DNA2,DUSP1,DVL3,EDN1,EIF4G2,EPHA4,FXN,GLUL,GPS1,HDAC2,HMGA1,HNRNPA2B1,IGF1R,IL6,IL6R,CXCL8,LYN,MAGEA3,MYC,MYH9,NAP1L1,SLC11A2,PDGFB,PLCG2,PMAIP1,POLR2D,PPP2R2A,PRIM2,MAPK6,MAP2K7,RDX,RFC2,ATXN2,STAT2,STK4,TGFBR1,TGFBR3,THBS1,SUMO1,YWHAZ,KMT2D,HMGA2,SMC1A,DYRK3,DYRK2,SOCS1,EIF3C,SOCS3,BAZ1B,USP2,CCNB2,ATG12,CNOT8,HERPUD1,SART3,EIF4A3,AREL1,AKAP8,PCGF3,…
GO:BP	protein metabolic process	GO:0019538	9.52987e-10	9.02091	4339	1428	505	15999	ATR,CCND1,CALM1,CCNG1,CCNT2,CDKN1A,CRY2,DUSP1,DVL3,EDN1,EIF4G2,EPHA4,FXN,GLUL,GPS1,HDAC2,IGF1R,IL6,IL6R,LYN,MAGEA3,MDM4,MYC,MYH9,SLC11A2,PDGFB,PLCG2,PMAIP1,POLR2D,PPP2R2A,MAPK6,MAP2K7,KLK6,RDX,ATXN2,SP1,STAT2,STK4,TGFBR1,TGFBR3,THBS1,SUMO1,YWHAZ,KMT2D,HMGA2,DYRK3,DYRK2,SOCS1,EIF3C,SOCS3,BAZ1B,USP2,CCNB2,ATG12,CNOT8,HERPUD1,SART3,EIF4A3,AREL1,AKAP8,PCGF3,LEFTY1,IGF2BP1,IGF2BP3,CELF1,COPS8,MSL3,ASC…
GO:BP	negative regulation of cellular biosynthetic process	GO:0031327	1.18394e-09	8.92667	1276	1428	189	15999	AHR,ATR,BACH1,CCND1,PRDM1,CDKN1A,CRY2,E2F6,EDN1,NR6A1,HDAC2,HMGA1,MXD1,MAGEA3,MAGEA6,MAGEA12,MDM4,MYC,PDGFB,POLR2D,NKX2-1,SUMO1,ZNF8,HMGA2,MBD2,USP2,CNOT8,HAND1,EIF4A3,ZBTB5,LEFTY1,IGF2BP1,IGF2BP3,CELF1,YWHAQ,LARP1,CBX5,RBFOX2,BCOR,USP47,NSD1,ZNF556,ZNF566,TRIM71,PDE12,ACER2,FOXN3,FOXO3,GLA,HNF4A,HNRNPA1,IGFBP5,JARID2,NCL,ATP8B1,RBM4,SOX11,TFDP2,KLF10,CNBP,ZNF175,ALX1,ZNF274,TNRC6B,RPL13A,ZNF318,…
GO:BP	negative regulation of macromolecule biosynthetic process	GO:0010558	2.8277e-09	8.54857	1235	1428	183	15999	AHR,ATR,BACH1,CCND1,PRDM1,CDKN1A,CRY2,E2F6,EDN1,NR6A1,HDAC2,HMGA1,MXD1,MAGEA3,MAGEA6,MAGEA12,MDM4,MYC,PDGFB,POLR2D,NKX2-1,SUMO1,ZNF8,HMGA2,MBD2,USP2,CNOT8,HAND1,EIF4A3,ZBTB5,LEFTY1,IGF2BP1,IGF2BP3,CELF1,YWHAQ,LARP1,CBX5,RBFOX2,BCOR,USP47,NSD1,ZNF556,ZNF566,TRIM71,PDE12,ACER2,FOXN3,FOXO3,HNF4A,HNRNPA1,IGFBP5,JARID2,NCL,ATP8B1,RBM4,SOX11,TFDP2,KLF10,CNBP,ZNF175,ALX1,ZNF274,TNRC6B,RPL13A,ZNF318,BACE…
GO:BP	cellular protein modification process	GO:0006464	4.39673e-09	8.35687	2917	1428	361	15999	ATR,CCND1,CALM1,CCNG1,CCNT2,CDKN1A,CRY2,DUSP1,DVL3,EDN1,EPHA4,FXN,GLUL,GPS1,HDAC2,IGF1R,IL6,IL6R,LYN,PDGFB,PLCG2,PPP2R2A,MAPK6,MAP2K7,STAT2,STK4,TGFBR1,TGFBR3,THBS1,SUMO1,YWHAZ,KMT2D,HMGA2,DYRK3,DYRK2,SOCS1,SOCS3,BAZ1B,USP2,CCNB2,ATG12,SART3,AREL1,AKAP8,PCGF3,LEFTY1,COPS8,MSL3,COPS6,B4GAT1,TAB2,ARIH1,CHTOP,FBXW2,ERO1A,NAA20,RNFT1,CPA4,BCOR,PARP16,USP47,YOD1,RAD18,SMARCAD1,ATXN7L3,PDP2,ABHD17C,NSD…
GO:BP	protein modification process	GO:0036211	4.39673e-09	8.35687	2917	1428	361	15999	ATR,CCND1,CALM1,CCNG1,CCNT2,CDKN1A,CRY2,DUSP1,DVL3,EDN1,EPHA4,FXN,GLUL,GPS1,HDAC2,IGF1R,IL6,IL6R,LYN,PDGFB,PLCG2,PPP2R2A,MAPK6,MAP2K7,STAT2,STK4,TGFBR1,TGFBR3,THBS1,SUMO1,YWHAZ,KMT2D,HMGA2,DYRK3,DYRK2,SOCS1,SOCS3,BAZ1B,USP2,CCNB2,ATG12,SART3,AREL1,AKAP8,PCGF3,LEFTY1,COPS8,MSL3,COPS6,B4GAT1,TAB2,ARIH1,CHTOP,FBXW2,ERO1A,NAA20,RNFT1,CPA4,BCOR,PARP16,USP47,YOD1,RAD18,SMARCAD1,ATXN7L3,PDP2,ABHD17C,NSD…
GO:BP	macromolecule modification	GO:0043412	6.28889e-09	8.20143	3103	1428	379	15999	ATR,CCND1,CALM1,CCNG1,CCNT2,CDKN1A,CRY2,DUSP1,DVL3,EDN1,EPHA4,FXN,GLUL,GPS1,HDAC2,IGF1R,IL6,IL6R,LYN,MYC,PDGFB,PLCG2,PPP2R2A,MAPK6,MAP2K7,STAT2,STK4,TGFBR1,TGFBR3,THBS1,SUMO1,YWHAZ,KMT2D,HMGA2,DYRK3,DYRK2,SOCS1,SOCS3,BAZ1B,USP2,CCNB2,ATG12,SART3,AREL1,AKAP8,PCGF3,LEFTY1,COPS8,MSL3,ASCC3,COPS6,B4GAT1,TAB2,ARIH1,CHTOP,FBXW2,ERO1A,NAA20,RNFT1,CPA4,TRMO,BCOR,CDKAL1,PARP16,USP47,YOD1,RAD18,SMARCAD1,AT…
GO:BP	regulation of cellular process	GO:0050794	8.2225e-09	8.085	9383	1428	958	15999	AHR,AK4,ATP2A2,ATR,BACH1,CCND1,PRDM1,CALM1,CCNG1,CCNT2,CD59,CDKN1A,CRX,CRY2,CYP19A1,DNA2,ARID3A,DUSP1,DVL3,E2F6,EDA,EDN1,EIF4G2,ELF4,EPHA4,FPR1,FXN,GABPB1,NR6A1,GLO1,GLUL,GNG5,GOLGA4,GPS1,HDAC2,HMGA1,HNRNPA2B1,IGF1R,IL6,IL6R,CXCL8,IL13,ITGA3,LYN,MXD1,MAGEA3,MAGEA6,MAGEA12,MDM4,MEF2D,MYC,MYH9,NAP1L1,SLC11A2,ROR2,NUCB2,OPRL1,PBX2,PDGFB,PLAGL2,PLCG2,PMAIP1,POLR2D,PRIM2,MAPK6,MAP2K7,KLK6,RDX,RFC2,MRP…
GO:BP	regulation of biological process	GO:0050789	1.60333e-08	7.79498	9836	1428	995	15999	ACTA1,AHR,AK4,ATP2A2,ATR,BACH1,CCND1,PRDM1,POLR3D,CALM1,CCNG1,CCNT2,CD59,CDKN1A,CRX,CRY2,CYP19A1,DNA2,ARID3A,DUSP1,DVL3,E2F6,EDA,EDN1,EIF4G2,ELF4,EPHA4,FPR1,FXN,GABPB1,GATM,NR6A1,GLO1,GLUL,GNG5,GOLGA4,GPS1,HDAC2,HMGA1,HNRNPA2B1,IGF1R,IL6,IL6R,CXCL8,IL13,ITGA3,LYN,MXD1,MAGEA3,MAGEA6,MAGEA12,MDM4,MEF2D,MYC,MYH9,NAP1L1,SLC11A2,ROR2,NUCB2,OPRL1,PBX2,PDGFB,PLAGL2,PLCG2,PMAIP1,POLR2D,PRIM2,MAPK6,MAP2K7…
GO:BP	organonitrogen compound metabolic process	GO:1901564	5.18739e-08	7.28505	5165	1428	574	15999	AK4,AMD1,ALDH7A1,ATR,CCND1,CALM1,CCNG1,CCNT2,CDKN1A,CRY2,CTPS1,DUSP1,DVL3,EDN1,EIF4G2,EPHA4,FXN,GALC,GATM,GLUL,GPS1,HDAC2,IGF1R,IL6,IL6R,LYN,MAGEA3,MDM4,MYC,MYH9,SLC11A2,PDGFB,PLCG2,PMAIP1,POLR2D,PPP2R2A,MAPK6,MAP2K7,KLK6,QDPR,RDX,ATXN2,SLC5A5,SP1,STAT2,STK4,TG,TGFBR1,TGFBR3,THBS1,SUMO1,YWHAZ,KMT2D,HMGA2,DYRK3,DYRK2,SLC25A12,SOCS1,EIF3C,SOCS3,BAZ1B,USP2,CCNB2,ATG12,CNOT8,HERPUD1,SART3,EIF4A3,AREL…
GO:BP	cell death	GO:0008219	1.84362e-07	6.73433	1496	1428	205	15999	AHR,CDKN1A,EIF4G2,FXN,GLO1,HDAC2,IGF1R,IL6,IL6R,IL13,LYN,MAGEA3,MYC,PMAIP1,SOD2,STK4,TGFBR1,THBS1,YWHAZ,HMGA2,FZD9,DYRK2,TNFSF9,SOCS3,TIAF1,ESPL1,HERPUD1,AREL1,ZNF443,CELF1,IKZF3,ARL6IP1,ERO1A,PARP16,USP47,DIABLO,RAD18,ATG9A,KREMEN1,NOA1,PDE12,RNF144B,ACER2,ACVR1,ACVR1B,CASP10,CHEK1,CYLD,DNASE2,FGB,FOXO3,HPN,HSPA1B,HSPD1,LRPAP1,NME2,PPIA,PPP2CA,MAPK1,SOD1,SOX11,TERT,TIAL1,TYRO3,VDAC1,IER3,SPATA2,…
GO:BP	regulation of cellular amide metabolic process	GO:0034248	2.22624e-07	6.65243	367	1428	72	15999	EIF4G2,EPHA4,IL6,MYC,POLR2D,ATXN2,SP1,THBS1,EIF3C,CNOT8,EIF4A3,IGF2BP1,IGF2BP3,CELF1,GGA3,LARP1,PPP1R15B,TRIM71,PDE12,DPH1,EIF4E,FOXO3,HNRNPD,IGFBP5,NCL,RBM4,TCOF1,EIF4H,CNBP,TRAP1,TNRC6B,RPL13A,ORMDL2,NSUN5,RBM4B,ORMDL3,SAMD8,EIF5AL1,ZFP36L1,ZFP36L2,DDX3X,EIF5A,MTOR,IFNGR1,PDK3,PRKCD,RPS6KA3,PER2,CNOT9,EIF4E2,CPEB4,IGF1,ATF4,RACK1,CSDE1,DDX6,PER1,TP53,UHMK1,GAPDH,PGAM1,PKM,RPL10,RPS9,SHMT1,NOLC1…
GO:BP	posttranscriptional regulation of gene expression	GO:0010608	3.35071e-07	6.47486	423	1428	79	15999	EIF4G2,HNRNPA2B1,IL6,MYC,POLR2D,ATXN2,THBS1,EIF3C,CNOT8,EIF4A3,IGF2BP1,IGF2BP3,CELF1,LARP1,PPP1R15B,ZC3H18,TRIM71,PDE12,ADAR,DPH1,EIF4E,FOXO3,FUS,HNRNPD,IGFBP5,NCL,RAN,RBM4,TCOF1,TERT,TIAL1,EIF4H,CNBP,TRAP1,TNRC6B,RPL13A,PHAX,DGCR8,NSUN5,RBM4B,EIF5AL1,ZFP36L1,ZFP36L2,DDX3X,E2F1,EIF5A,MTOR,PRKCD,MAP2K1,RPS6KA3,PER2,CNOT9,EIF4E2,CPEB4,BMP4,AKT1,ATF4,RACK1,SRRT,AJUBA,SMAD2,CSDE1,DDX6,PER1,TP53,UHMK1…
GO:BP	apoptotic process	GO:0006915	3.842e-07	6.41544	1316	1428	184	15999	AHR,CDKN1A,FXN,GLO1,HDAC2,IGF1R,IL6,IL6R,IL13,LYN,MAGEA3,MYC,PMAIP1,SOD2,STK4,TGFBR1,THBS1,YWHAZ,HMGA2,FZD9,DYRK2,TNFSF9,SOCS3,TIAF1,ESPL1,HERPUD1,AREL1,ZNF443,IKZF3,ARL6IP1,ERO1A,USP47,DIABLO,KREMEN1,RNF144B,ACER2,ACVR1,ACVR1B,CASP10,CHEK1,CYLD,DNASE2,FGB,FOXO3,HPN,HSPA1B,HSPD1,NME2,PPIA,PPP2CA,MAPK1,SOD1,TERT,TIAL1,TYRO3,VDAC1,IER3,HIPK3,TRAP1,DLC1,PDCD4,IER3IP1,FBXW7,TAOK1,SUDS3,BMF,ORMDL3,XIA…
GO:BP	mitotic cell cycle	GO:0000278	4.15865e-07	6.38105	764	1428	121	15999	BACH1,CCND1,CCNG1,CDKN1A,DNA2,DUSP1,EDN1,MYC,PDGFB,RDX,TUBB2A,HMGA2,SMC1A,GBF1,BAZ1B,USP2,CCNB2,ESPL1,AKAP8,TUBB4A,USP47,HASPIN,TRIM71,UBXN2B,KLHDC8B,ACVR1,ACVR1B,CCNA2,CHEK1,FOXN3,CKS1B,CYLD,EIF4E,HSPA1B,MYH10,PPP2CA,RAN,NEK4,CDK10,JTB,TAOK1,CDC73,NAA50,ATM,ZFP36L1,ZFP36L2,DDX3X,E2F1,EPS8,IL1A,INCENP,KPNB1,NEK3,PTEN,ADAM17,CUL5,PHOX2B,KIF3B,STAG1,ZNF268,KIF2C,TOPBP1,SIRT1,CHMP2B,LATS2,NDE1,PBRM1…
GO:BP	programmed cell death	GO:0012501	1.00287e-06	5.99876	1368	1428	188	15999	AHR,CDKN1A,FXN,GLO1,HDAC2,IGF1R,IL6,IL6R,IL13,LYN,MAGEA3,MYC,PMAIP1,SOD2,STK4,TGFBR1,THBS1,YWHAZ,HMGA2,FZD9,DYRK2,TNFSF9,SOCS3,TIAF1,ESPL1,HERPUD1,AREL1,ZNF443,IKZF3,ARL6IP1,ERO1A,USP47,DIABLO,KREMEN1,RNF144B,ACER2,ACVR1,ACVR1B,CASP10,CHEK1,CYLD,DNASE2,FGB,FOXO3,HPN,HSPA1B,HSPD1,NME2,PPIA,PPP2CA,MAPK1,SOD1,TERT,TIAL1,TYRO3,VDAC1,IER3,SPATA2,HIPK3,TRAP1,DLC1,PDCD4,IER3IP1,FBXW7,TAOK1,SUDS3,BMF,ORM…
GO:BP	negative regulation of RNA metabolic process	GO:0051253	1.43143e-06	5.84423	1120	1428	160	15999	AHR,BACH1,CCND1,PRDM1,CRY2,E2F6,EDN1,NR6A1,HDAC2,HMGA1,IL6,MXD1,MAGEA3,MAGEA6,MAGEA12,MDM4,MYC,PDGFB,NKX2-1,SUMO1,ZNF8,HMGA2,MBD2,USP2,HAND1,ZBTB5,LEFTY1,IGF2BP1,YWHAQ,LARP1,CBX5,RBFOX2,BCOR,USP47,NSD1,ZNF556,ZNF566,FOXN3,FOXO3,FUS,HNF4A,JARID2,ATP8B1,SOX11,TERT,TFDP2,KLF10,CNBP,ZNF175,ALX1,PTBP3,ZNF274,ZNF318,PDCD4,PHAX,SUDS3,CDC73,PHC3,ZFHX3,CDX2,CREB1,E2F1,ELK4,EP300,BPTF,XRCC6,GATA6,HMGB1,ID4…
GO:BP	cellular process	GO:0009987	1.52415e-06	5.81697	14721	1428	1369	15999	ACTA1,ADH5,AHR,AK4,AMD1,ATP2A2,ALDH7A1,ATR,BACH1,CCND1,PRDM1,CALM1,CCNG1,CCNT2,CD59,CDKN1A,COL8A1,CRX,CRY2,CTPS1,CYP19A1,DNA2,DNAH9,DYNC1LI2,ARID3A,DUSP1,DVL3,E2F6,EDA,EDN1,EIF4G2,ELF4,EPHA4,FPR1,FXN,GABPB1,GALC,GATM,NR6A1,GLO1,GLUL,GNG5,GOLGA4,GPS1,GTF2E1,HIST1H2BD,HDAC2,HMGA1,HNRNPA2B1,IGF1R,IL6,IL6R,CXCL8,IL13,ITGA3,KPNA5,LYN,MXD1,MAGEA3,MAGEA6,MAGEA12,MDM4,MEF2D,ND4,ND5,MYC,MYH9,NAP1L1,SLC11A…
GO:BP	regulation of cell death	GO:0010941	1.54232e-06	5.81182	1166	1428	165	15999	FXN,GLO1,HDAC2,IGF1R,IL6,IL13,LYN,MAGEA3,MYC,PMAIP1,SOD2,STK4,TGFBR1,THBS1,YWHAZ,HMGA2,FZD9,TNFSF9,SOCS3,TIAF1,HERPUD1,AREL1,CELF1,IKZF3,ARL6IP1,PARP16,USP47,DIABLO,RAD18,ATG9A,NOA1,PDE12,RNF144B,ACER2,ACVR1,CYLD,FGB,FOXO3,HPN,HSPA1B,HSPD1,LRPAP1,NME2,PPIA,SOD1,SOX11,TERT,TYRO3,VDAC1,IER3,SPATA2,HIPK3,TRAP1,DLC1,AGR2,ADNP2,PDCD4,IER3IP1,FBXW7,SUDS3,BMF,ORMDL3,XIAP,ATM,BCL2,ZFP36L1,CAT,DDX3X,E2F1,…
GO:BP	negative regulation of nucleobase-containing compound metabolic process	GO:0045934	1.74021e-06	5.7594	1213	1428	170	15999	AHR,BACH1,CCND1,PRDM1,CDKN1A,CRY2,E2F6,EDN1,NR6A1,HDAC2,HMGA1,IL6,MXD1,MAGEA3,MAGEA6,MAGEA12,MDM4,MYC,PDGFB,NKX2-1,SUMO1,ZNF8,HMGA2,MBD2,USP2,HAND1,ZBTB5,LEFTY1,IGF2BP1,YWHAQ,LARP1,CBX5,RBFOX2,BCOR,USP47,NSD1,ZNF556,ZNF566,FOXN3,FOXO3,FUS,HNF4A,HNRNPA1,JARID2,ATP8B1,SOX11,TERT,TFDP2,KLF10,CNBP,ZNF175,ALX1,PTBP3,ZNF274,ZNF318,PDCD4,PHAX,SUDS3,CDC73,PHC3,ZFHX3,ATM,BMPR2,CDX2,CREB1,E2F1,ELK4,EP300,B…
GO:BP	peptidyl-amino acid modification	GO:0018193	1.80644e-06	5.74318	999	1428	146	15999	ATR,CALM1,EPHA4,IGF1R,IL6,IL6R,LYN,PDGFB,PLCG2,STK4,TGFBR1,SUMO1,KMT2D,HMGA2,DYRK3,DYRK2,SOCS1,SOCS3,MSL3,NAA20,CPA4,BCOR,NSD1,CAPRIN2,HASPIN,NAA30,ACVR1,ACVR1B,ART4,CHEK1,CSNK1E,DPH1,FKBP4,IL18,JARID2,PPIA,PPP2CA,MAPK1,PRKX,CDK10,RUVBL1,UBA2,HIPK3,ZNF274,SETD1B,AGTPBP1,MORC3,PRKD2,PHF20,FBXW7,PDF,WNK1,NAA50,CTCFL,ZDHHC22,GRK2,ATM,CSNK1A1,EP300,FGFR1,FKBP1A,MTOR,MAP3K10,PDK3,PRKCD,MAP2K1,PTEN,RPS…
GO:BP	regulation of protein modification process	GO:0031399	2.23924e-06	5.6499	1217	1428	170	15999	CCND1,CALM1,CCNG1,CCNT2,CDKN1A,CRY2,DUSP1,DVL3,EDN1,EPHA4,IL6,IL6R,LYN,PDGFB,PLCG2,MAP2K7,STAT2,STK4,TGFBR1,THBS1,HMGA2,SOCS1,SOCS3,CCNB2,SART3,AKAP8,LEFTY1,COPS8,TAB2,CHTOP,BCOR,PARP16,NSD1,CAPRIN2,PPP1R15B,SMCR8,DTX3L,CNEP1R1,ACER2,ACVR1,ADAR,CCNA2,CHEK1,HSPA1B,IL18,JARID2,PPIA,PPP2CA,PRKAR2A,MAPK1,MAP4K2,SKP1,SOD1,UBA2,HIPK3,DLC1,ZNF274,JTB,PTPRT,PRKD2,PDCD4,FBXW7,TAOK1,SPPL3,CTCFL,GDF7,XIAP,A…
GO:BP	cell cycle	GO:0007049	3.01514e-06	5.52069	1313	1428	180	15999	ATR,BACH1,CCND1,CALM1,CCNG1,CCNT2,CDKN1A,DNA2,DUSP1,EDN1,EIF4G2,MYC,MYH9,PDGFB,PLCG2,RDX,TGFBR1,TUBB2A,HMGA2,SMC1A,FZD9,DYRK3,THOC5,GBF1,BAZ1B,USP2,CCNB2,CEP135,ESPL1,AKAP8,TUBB4A,INTS7,USP47,TXLNG,SMARCAD1,PHACTR4,HASPIN,RAB11FIP4,TRIM71,UBXN2B,CEP120,KLHDC8B,ACVR1,ACVR1B,CCNA2,CHEK1,FOXN3,CKS1B,CYLD,EIF4E,HSPA1B,MYH10,PPP2CA,RAD51,RAN,NEK4,ALMS1,CDK10,JTB,WDR6,FOXJ3,CEP152,PDCD4,FBXW7,FOXJ2,CEN…
GO:BP	negative regulation of transcription, DNA-templated	GO:0045892	3.39726e-06	5.46887	1017	1428	147	15999	AHR,BACH1,CCND1,PRDM1,CRY2,E2F6,EDN1,NR6A1,HDAC2,HMGA1,MXD1,MAGEA3,MAGEA6,MAGEA12,MDM4,MYC,PDGFB,NKX2-1,SUMO1,ZNF8,HMGA2,MBD2,USP2,HAND1,ZBTB5,LEFTY1,YWHAQ,CBX5,RBFOX2,BCOR,USP47,NSD1,ZNF556,ZNF566,FOXN3,FOXO3,HNF4A,JARID2,ATP8B1,SOX11,TFDP2,KLF10,CNBP,ZNF175,ALX1,ZNF274,ZNF318,PDCD4,SUDS3,CDC73,PHC3,ZFHX3,CDX2,CREB1,E2F1,ELK4,EP300,BPTF,XRCC6,GATA6,HMGB1,ID4,MAP3K10,RNF2,NR2F1,ZNF136,CBX4,EED,PE…
GO:BP	biological regulation	GO:0065007	3.94102e-06	5.40439	10454	1428	1033	15999	ACTA1,AHR,AK4,ATP2A2,ATR,BACH1,CCND1,PRDM1,POLR3D,CALM1,CCNG1,CCNT2,CD59,CDKN1A,CRX,CRY2,CYP19A1,DNA2,ARID3A,DUSP1,DVL3,E2F6,EDA,EDN1,EIF4G2,ELF4,EPHA4,FPR1,FXN,GABPB1,GATM,NR6A1,GLO1,GLUL,GNG5,GOLGA4,GPS1,HDAC2,HMGA1,HNRNPA2B1,IGF1R,IL6,IL6R,CXCL8,IL13,ITGA3,LYN,MXD1,MAGEA3,MAGEA6,MAGEA12,MDM4,MEF2D,MYC,MYH9,NAP1L1,SLC11A2,ROR2,NUCB2,OPRL1,PAFAH2,PBX2,PDGFB,PLAGL2,PLCG2,PMAIP1,POLR2D,PRIM2,MAPK6…
GO:BP	negative regulation of nucleic acid-templated transcription	GO:1903507	4.76498e-06	5.32194	1022	1428	147	15999	AHR,BACH1,CCND1,PRDM1,CRY2,E2F6,EDN1,NR6A1,HDAC2,HMGA1,MXD1,MAGEA3,MAGEA6,MAGEA12,MDM4,MYC,PDGFB,NKX2-1,SUMO1,ZNF8,HMGA2,MBD2,USP2,HAND1,ZBTB5,LEFTY1,YWHAQ,CBX5,RBFOX2,BCOR,USP47,NSD1,ZNF556,ZNF566,FOXN3,FOXO3,HNF4A,JARID2,ATP8B1,SOX11,TFDP2,KLF10,CNBP,ZNF175,ALX1,ZNF274,ZNF318,PDCD4,SUDS3,CDC73,PHC3,ZFHX3,CDX2,CREB1,E2F1,ELK4,EP300,BPTF,XRCC6,GATA6,HMGB1,ID4,MAP3K10,RNF2,NR2F1,ZNF136,CBX4,EED,PE…
GO:BP	regulation of transferase activity	GO:0051338	4.78006e-06	5.32057	709	1428	111	15999	CCND1,CALM1,CCNG1,CCNT2,CDKN1A,DUSP1,DVL3,EDN1,EPHA4,HNRNPA2B1,IGF1R,IL6R,LYN,MYC,ROR2,PDGFB,PRIM2,MAP2K7,RFC2,THBS1,HMGA2,CCNB2,COPS8,TAB2,PARP16,MIDN,SMCR8,DTX3L,ADAR,CCNA2,EEF1A1,HNRNPD,IL18,PPIA,PPP2CA,PRKAR2A,MAPK1,MAP4K2,SKP1,SOD1,TYRO3,HIPK3,JTB,PTPRT,PDCD4,PHPT1,FBXW7,DDX3X,FGFR1,MTOR,XRCC6,INCENP,IPO5,MAP3K10,PRKCD,MAP2K1,PTEN,RPS7,ADAM17,TSG101,TCL1A,TNFSF11,CCNK,PDCD10,SIRT1,LATS2,CARD…
GO:BP	negative regulation of RNA biosynthetic process	GO:1902679	5.09598e-06	5.29277	1023	1428	147	15999	AHR,BACH1,CCND1,PRDM1,CRY2,E2F6,EDN1,NR6A1,HDAC2,HMGA1,MXD1,MAGEA3,MAGEA6,MAGEA12,MDM4,MYC,PDGFB,NKX2-1,SUMO1,ZNF8,HMGA2,MBD2,USP2,HAND1,ZBTB5,LEFTY1,YWHAQ,CBX5,RBFOX2,BCOR,USP47,NSD1,ZNF556,ZNF566,FOXN3,FOXO3,HNF4A,JARID2,ATP8B1,SOX11,TFDP2,KLF10,CNBP,ZNF175,ALX1,ZNF274,ZNF318,PDCD4,SUDS3,CDC73,PHC3,ZFHX3,CDX2,CREB1,E2F1,ELK4,EP300,BPTF,XRCC6,GATA6,HMGB1,ID4,MAP3K10,RNF2,NR2F1,ZNF136,CBX4,EED,PE…
GO:BP	regulation of apoptotic process	GO:0042981	7.59803e-06	5.1193	1029	1428	147	15999	FXN,GLO1,HDAC2,IGF1R,IL6,IL13,LYN,MAGEA3,MYC,PMAIP1,SOD2,STK4,TGFBR1,THBS1,YWHAZ,HMGA2,FZD9,TNFSF9,SOCS3,TIAF1,HERPUD1,AREL1,IKZF3,ARL6IP1,USP47,DIABLO,RNF144B,ACER2,ACVR1,CYLD,FGB,FOXO3,HPN,HSPA1B,HSPD1,NME2,PPIA,SOD1,TERT,TYRO3,VDAC1,IER3,HIPK3,TRAP1,DLC1,PDCD4,IER3IP1,FBXW7,SUDS3,BMF,ORMDL3,XIAP,ATM,BCL2,ZFP36L1,CAT,DDX3X,E2F1,EIF5A,ETS1,FGFR1,GATA6,HMGB1,IL1A,MCL1,MAP3K10,PRKCD,PTEN,RPS6KA3,R…
GO:BP	cellular response to stress	GO:0033554	8.33037e-06	5.07934	1535	1428	202	15999	AK4,ATP2A2,ATR,BACH1,CCND1,CDKN1A,DNA2,DUSP1,EDN1,EPHA4,FXN,GPS1,HMGA1,IGF1R,IL6,CXCL8,LYN,MAGEA3,MDM4,MYC,SLC11A2,PMAIP1,POLR2D,MAP2K7,RFC2,SOD2,THBS1,SUMO1,HMGA2,SMC1A,DYRK3,DYRK2,THOC5,BAZ1B,HERPUD1,IGF2BP1,ASCC3,CBX5,INTS7,POLL,ERO1A,RNFT1,SEMA4C,PARP16,USP47,YOD1,DIABLO,RAD18,SMARCAD1,EDEM3,PPP1R15B,USP45,DTX3L,TMTC3,ACER2,CHEK1,FOXN3,ATF6B,CSNK1E,CYLD,FOXO3,FUS,GTF2H3,HNRNPA1,HSPA1B,HSPA6,H…
GO:BP	phosphorylation	GO:0016310	8.85058e-06	5.05303	1424	1428	190	15999	AK4,ATR,CCND1,CALM1,CCNG1,CCNT2,CDKN1A,DUSP1,DVL3,EDN1,EPHA4,IGF1R,IL6,IL6R,LYN,ROR2,PDGFB,PLCG2,MAPK6,MAP2K7,STAT2,STK4,TGFBR1,TGFBR3,THBS1,YWHAZ,HMGA2,DYRK3,DYRK2,SOCS1,SOCS3,BAZ1B,CCNB2,AKAP8,LEFTY1,COPS8,TAB2,PARP16,NSD1,CAPRIN2,HASPIN,PPP1R15B,MIDN,SMCR8,ACVR1,ACVR1B,ADAR,ALDOA,BCR,CCNA2,CHEK1,CSNK1E,EEF1A1,GTF2H3,IL18,MCM7,NME2,PPIA,PPP2CA,PRKAR2A,MAPK1,PRKX,MAP4K2,SOD1,NEK4,TYRO3,CDK10,CDK…
GO:BP	regulation of programmed cell death	GO:0043067	1.20589e-05	4.91869	1054	1428	149	15999	FXN,GLO1,HDAC2,IGF1R,IL6,IL13,LYN,MAGEA3,MYC,PMAIP1,SOD2,STK4,TGFBR1,THBS1,YWHAZ,HMGA2,FZD9,TNFSF9,SOCS3,TIAF1,HERPUD1,AREL1,IKZF3,ARL6IP1,USP47,DIABLO,RNF144B,ACER2,ACVR1,CYLD,FGB,FOXO3,HPN,HSPA1B,HSPD1,NME2,PPIA,SOD1,TERT,TYRO3,VDAC1,IER3,SPATA2,HIPK3,TRAP1,DLC1,PDCD4,IER3IP1,FBXW7,SUDS3,BMF,ORMDL3,XIAP,ATM,BCL2,ZFP36L1,CAT,DDX3X,E2F1,EIF5A,ETS1,FGFR1,GATA6,HMGB1,IL1A,MCL1,MAP3K10,PRKCD,PTEN,RP…
GO:BP	positive regulation of protein metabolic process	GO:0051247	1.24291e-05	4.90556	1236	1428	169	15999	CCND1,CALM1,CDKN1A,DVL3,EDN1,EPHA4,HDAC2,IL6,IL6R,LYN,MYC,MYH9,SLC11A2,PDGFB,PLCG2,PMAIP1,POLR2D,MAP2K7,RDX,SP1,STK4,TGFBR1,THBS1,SUMO1,HMGA2,EIF3C,HERPUD1,SART3,EIF4A3,AREL1,AKAP8,LEFTY1,COPS8,TAB2,LARP1,ARIH1,CHTOP,RNFT1,PARP16,DIABLO,PRSS22,CAPRIN2,PPP1R15B,TMTC3,RNF144B,CNEP1R1,ACER2,ACVR1,CASP10,CSNK1E,HNRNPD,HPN,HSPA1B,HSPD1,IL18,JARID2,ATXN3,PPIA,PPP2CA,MAPK1,MAP4K2,SKP1,CNBP,UBA2,DLC1,JTB…
GO:BP	positive regulation of cellular protein metabolic process	GO:0032270	1.33168e-05	4.8756	1155	1428	160	15999	CCND1,CALM1,CDKN1A,DVL3,EDN1,EPHA4,HDAC2,IL6,IL6R,LYN,MYC,MYH9,SLC11A2,PDGFB,PLCG2,PMAIP1,POLR2D,MAP2K7,RDX,STK4,TGFBR1,THBS1,SUMO1,HMGA2,EIF3C,HERPUD1,SART3,EIF4A3,AKAP8,LEFTY1,COPS8,TAB2,LARP1,ARIH1,CHTOP,RNFT1,PARP16,DIABLO,PRSS22,CAPRIN2,PPP1R15B,TMTC3,RNF144B,CNEP1R1,ACER2,ACVR1,CASP10,CSNK1E,HNRNPD,HPN,HSPA1B,HSPD1,IL18,JARID2,ATXN3,PPIA,PPP2CA,MAPK1,MAP4K2,SKP1,CNBP,UBA2,DLC1,JTB,PRKD2,CYC…
GO:BP	mitotic cell cycle process	GO:1903047	1.36855e-05	4.86374	629	1428	100	15999	BACH1,CCND1,CCNG1,CDKN1A,DNA2,DUSP1,EDN1,MYC,PDGFB,RDX,HMGA2,SMC1A,BAZ1B,CCNB2,ESPL1,USP47,HASPIN,TRIM71,UBXN2B,KLHDC8B,ACVR1,ACVR1B,CCNA2,CHEK1,FOXN3,EIF4E,HSPA1B,MYH10,PPP2CA,RAN,CDK10,JTB,TAOK1,CDC73,NAA50,ATM,ZFP36L1,ZFP36L2,DDX3X,E2F1,EPS8,IL1A,INCENP,KPNB1,PTEN,ADAM17,CUL5,PHOX2B,KIF3B,STAG1,KIF2C,TOPBP1,CHMP2B,LATS2,NDE1,KMT2E,HECW2,NCAPG,BMP4,CDC25A,IGF1,AURKB,AKT1,BUB1,CDKN1B,GFI1,SNX9,R…
GO:BP	regulation of cellular macromolecule biosynthetic process	GO:2000112	1.49328e-05	4.82586	547	1428	90	15999	ATR,CDKN1A,DNA2,EIF4G2,HNRNPA2B1,IL6,MYC,PDGFB,POLR2D,MAP2K7,RFC2,ATXN2,THBS1,DYRK2,EIF3C,CNOT8,EIF4A3,IGF2BP1,IGF2BP3,CELF1,LARP1,PPP1R15B,TRIM71,PDE12,ACER2,CCNA2,DPH1,EIF4E,FOXO3,HNRNPA1,HNRNPD,IGFBP5,NCL,PPP2CA,MAPK1,RBM4,TCOF1,EIF4H,CNBP,TRAP1,TNRC6B,RPL13A,BACE2,PRKD2,NSUN5,METTL4,RBM4B,EIF5AL1,ATM,BMPR2,ZFP36L1,ZFP36L2,DDX3X,EIF5A,MTOR,RPS6KA3,PER2,CNOT9,EIF4E2,SLC25A37,CPEB4,IGF1,AURKB,AK…
GO:BP	peptidyl-serine phosphorylation	GO:0018105	1.83483e-05	4.7364	268	1428	54	15999	ATR,IL6,PDGFB,STK4,TGFBR1,HMGA2,DYRK3,DYRK2,NSD1,CAPRIN2,CSNK1E,MAPK1,PRKX,HIPK3,MORC3,PRKD2,WNK1,GRK2,ATM,CSNK1A1,MTOR,MAP3K10,PDK3,PRKCD,PTEN,RPS6KA3,TFRC,TCL1A,ULK1,CNOT9,PDCD10,LATS2,NLK,DDIT4,AURKB,AKT1,PRKACA,TGFBR2,BCAR3,CDK5R1,RACK1,CSNK1G2,LIF,PRKCH,UHMK1,ATP2B4,MKNK2,PAK1,PDPK1,RPS6KA4,HIPK2,CLSPN,BRSK1,SBK1
GO:BP	regulation of translation	GO:0006417	2.87386e-05	4.54153	316	1428	60	15999	EIF4G2,IL6,MYC,POLR2D,ATXN2,THBS1,EIF3C,CNOT8,EIF4A3,IGF2BP1,IGF2BP3,CELF1,LARP1,PPP1R15B,TRIM71,PDE12,DPH1,EIF4E,FOXO3,HNRNPD,IGFBP5,NCL,RBM4,TCOF1,EIF4H,CNBP,TRAP1,TNRC6B,RPL13A,NSUN5,RBM4B,EIF5AL1,ZFP36L1,ZFP36L2,DDX3X,EIF5A,MTOR,RPS6KA3,PER2,CNOT9,EIF4E2,CPEB4,ATF4,RACK1,CSDE1,DDX6,PER1,UHMK1,GAPDH,PKM,RPL10,RPS9,SHMT1,NOLC1,EIF1,RNF139,PABPC1,UNK,RC3H1,NANOS1
GO:BP	regulation of protein serine/threonine kinase activity	GO:0071900	4.1663e-05	4.38025	289	1428	56	15999	CCND1,CALM1,CCNG1,CCNT2,CDKN1A,DUSP1,DVL3,EDN1,LYN,PDGFB,MAP2K7,THBS1,HMGA2,CCNB2,PARP16,CCNA2,PPP2CA,PRKAR2A,MAP4K2,HIPK3,PDCD4,DDX3X,FGFR1,INCENP,IPO5,MAP3K10,PRKCD,MAP2K1,PTEN,ADAM17,TSG101,TCL1A,TNFSF11,CCNK,PDCD10,SIRT1,LATS2,BMP4,CDC25A,TLR4,AKT1,CALM3,CDKN1B,PIK3CG,CDK5R1,CD40,EPGN,ABL1,ATP2B4,CCND2,CCNF,CDKN2A,PAK1,CCNI,BCCIP,SPRY4
GO:BP	regulation of developmental process	GO:0050793	4.94912e-05	4.30547	1741	1428	220	15999	PRDM1,CCNT2,CDKN1A,DVL3,EDN1,EPHA4,GLUL,GOLGA4,IL6,IL6R,CXCL8,IL13,LYN,MYC,MYH9,NAP1L1,PDGFB,KLK6,RDX,CCL7,SOD2,SP1,STAT2,SYT1,TGFBR1,TGFBR3,THBS1,NKX2-1,VCL,YWHAZ,HMGA2,NCOA3,FZD4,FZD9,SOCS1,TNFSF9,PDLIM5,CELF1,IKZF3,PLXND1,DISC1,PLEKHO1,MIEF1,BCOR,SEMA4C,SYNJ2BP,TXLNG,CAPRIN2,FMNL3,PDZD8,ACVR1,ACVR1B,ALDOA,CSNK1E,FGB,FOXO3,HPN,HSPA1B,IL18,LRP4,NME2,PPP2CA,PRKX,PURB,RBM4,SOD1,SOX11,NEK4,TERT,ALX…
GO:BP	protein phosphorylation	GO:0006468	5.31573e-05	4.27444	1252	1428	168	15999	ATR,CCND1,CALM1,CCNG1,CCNT2,CDKN1A,DUSP1,DVL3,EDN1,EPHA4,IGF1R,IL6,IL6R,LYN,PDGFB,PLCG2,MAPK6,MAP2K7,STAT2,STK4,TGFBR1,TGFBR3,THBS1,YWHAZ,HMGA2,DYRK3,DYRK2,SOCS1,SOCS3,BAZ1B,CCNB2,AKAP8,LEFTY1,COPS8,TAB2,PARP16,NSD1,CAPRIN2,HASPIN,PPP1R15B,SMCR8,ACVR1,ACVR1B,ADAR,BCR,CCNA2,CHEK1,CSNK1E,GTF2H3,IL18,PPIA,PPP2CA,PRKAR2A,MAPK1,PRKX,MAP4K2,SOD1,NEK4,TYRO3,CDK10,CDKL1,MAML1,HIPK3,JTB,PTPRT,MORC3,PRKD2,…
GO:BP	regulation of protein kinase activity	GO:0045859	5.56687e-05	4.25439	504	1428	83	15999	CCND1,CALM1,CCNG1,CCNT2,CDKN1A,DUSP1,DVL3,EDN1,EPHA4,IL6R,LYN,PDGFB,MAP2K7,THBS1,HMGA2,CCNB2,COPS8,TAB2,PARP16,SMCR8,ADAR,CCNA2,IL18,PPIA,PPP2CA,PRKAR2A,MAP4K2,SOD1,HIPK3,JTB,PTPRT,PDCD4,FBXW7,DDX3X,FGFR1,MTOR,XRCC6,INCENP,IPO5,MAP3K10,PRKCD,MAP2K1,PTEN,ADAM17,TSG101,TCL1A,TNFSF11,CCNK,PDCD10,SIRT1,LATS2,CARD10,GSKIP,OSBPL8,BMP4,CDC25A,IGF1,TLR4,AKT1,CALM3,CDKN1B,PIK3CG,TGFBR2,CDK5R1,SNX9,CD40,DO…
GO:BP	peptidyl-serine modification	GO:0018209	7.2965e-05	4.13689	286	1428	55	15999	ATR,IL6,PDGFB,STK4,TGFBR1,HMGA2,DYRK3,DYRK2,NSD1,CAPRIN2,CSNK1E,MAPK1,PRKX,HIPK3,MORC3,PRKD2,WNK1,GRK2,ATM,CSNK1A1,MTOR,MAP3K10,PDK3,PRKCD,PTEN,RPS6KA3,TFRC,TCL1A,ULK1,CNOT9,PDCD10,LATS2,NLK,DDIT4,AURKB,AKT1,PRKACA,TGFBR2,BCAR3,CDK5R1,RACK1,CSNK1G2,GALNT2,LIF,PRKCH,UHMK1,ATP2B4,MKNK2,PAK1,PDPK1,RPS6KA4,HIPK2,CLSPN,BRSK1,SBK1
GO:BP	histone modification	GO:0016570	8.86422e-05	4.05236	380	1428	67	15999	HDAC2,KMT2D,HMGA2,BAZ1B,SART3,AKAP8,PCGF3,MSL3,CHTOP,CPA4,BCOR,SMARCAD1,ATXN7L3,NSD1,HASPIN,DTX3L,CCNA2,CHEK1,JARID2,SKP1,RUVBL1,ZNF274,SETD1B,PRKD2,PHF20,SUDS3,CDC73,NAA50,CTCFL,ELK4,EP300,FBL,INCENP,PRKCD,KDM5A,RNF2,ATXN7,TRRAP,KAT2B,PER2,HUWE1,CARM1,BAZ2A,RCOR1,SIRT1,TAF5L,KMT2E,TBL1XR1,SUV39H2,AURKB,KDM5B,EP400,NSD3,HAT1,RCOR3,LIF,OGT,KDM4C,ING5,PER1,KMT2A,RPS6KA4,MTA1,KMT2B,KDM6B,WBP2,MIER2
GO:BP	response to endogenous stimulus	GO:0009719	8.99024e-05	4.04623	1041	1428	144	15999	AHR,CCND1,CRY2,EPHA4,IGF1R,IL6,CXCL8,ITGA3,LYN,PDGFB,RDX,SLC5A5,STAT2,TGFBR1,TGFBR3,THBS1,NKX2-1,KMT2D,NCOA3,SMC1A,SOCS1,SLC33A1,LEFTY1,PEG10,LARP1,RBFOX2,ADIPOR2,TRIM71,FAM83G,CASTOR2,ACVR1,ATP1A1,ATP1A2,CES1,EEF1A1,HNF4A,HPN,HSPA1B,IGFBP5,MAPK1,RAD51,SOX11,TMF1,AKAP6,GNA14,RAB31,SPART,SPIDR,PRKD2,PDCD4,ADIPOR1,GDF7,STEAP2,LRIT3,XIAP,ARRB2,ZFHX3,ATP2B1,BMPR2,ZFP36L1,ZFP36L2,CREB1,EP300,FGFR1,FKB…
GO:BP	positive regulation of transferase activity	GO:0051347	9.05702e-05	4.04301	436	1428	74	15999	CCND1,CALM1,CDKN1A,DVL3,EDN1,EPHA4,HNRNPA2B1,IGF1R,IL6R,MYC,ROR2,PDGFB,PRIM2,MAP2K7,RFC2,THBS1,HMGA2,COPS8,TAB2,PARP16,DTX3L,HNRNPD,IL18,PPIA,PPP2CA,MAPK1,MAP4K2,SKP1,TYRO3,JTB,FBXW7,DDX3X,FGFR1,MTOR,XRCC6,INCENP,MAP3K10,PRKCD,MAP2K1,PTEN,ADAM17,TCL1A,TNFSF11,PDCD10,SIRT1,CARD10,ARRDC3,OSBPL8,IGF1,TLR4,AURKB,AKT1,CALM3,PIK3CG,TGFBR2,SNX9,CD40,DOCK3,UBE2S,EPGN,INS,DSTYK,ABL1,ATP2B4,CCND2,CD81,PAK1…
GO:BP	negative regulation of protein metabolic process	GO:0051248	0.000135793	3.86712	788	1428	115	15999	CALM1,CDKN1A,CRY2,DUSP1,EDN1,EPHA4,LYN,MAGEA3,MDM4,POLR2D,THBS1,SOCS1,SOCS3,CNOT8,EIF4A3,IGF2BP1,IGF2BP3,CELF1,GGA3,ARL6IP1,LARP1,BCOR,USP47,PPP1R15B,TRIM71,SMCR8,DTX3L,PDE12,ACER2,SERPINA3,ADAR,CLN8,HSPA1B,IGFBP5,JARID2,NCL,PPIA,PPP2CA,PRKAR2A,RBM4,HIPK3,PTPRT,TNRC6B,RPL13A,BACE2,PDCD4,XIAP,ARRB2,ZFP36L1,ZFP36L2,DDX3X,FKBP1A,IPO5,LDLR,PRKCD,PTEN,KDM5A,RPS6KA3,RPS7,TIMP3,TSG101,PLPP3,PER2,CNOT9,E…
GO:BP	negative regulation of cell death	GO:0060548	0.000156837	3.80455	694	1428	104	15999	FXN,GLO1,HDAC2,IGF1R,IL6,IL13,MAGEA3,MYC,SOD2,TGFBR1,THBS1,YWHAZ,HMGA2,FZD9,SOCS3,TIAF1,HERPUD1,AREL1,ARL6IP1,PARP16,USP47,RAD18,PDE12,RNF144B,ACVR1,FGB,HPN,HSPA1B,HSPD1,LRPAP1,NME2,PPIA,SOD1,SOX11,TERT,TYRO3,VDAC1,IER3,HIPK3,TRAP1,AGR2,ADNP2,ORMDL3,XIAP,BCL2,CAT,DDX3X,GATA6,IL1A,MCL1,PRKCD,RPS6KA3,TFRC,HSP90B1,TCL1A,CBX4,ZNF268,PDCD10,SIRT1,ZFAND6,CPEB4,HIGD2A,UNC5B,ASCL1,BMP4,IGF1,IL2,AURKB,AKT…
GO:BP	regulation of molecular function	GO:0065009	0.000162146	3.79009	2088	1428	253	15999	ATP2A2,CCND1,CALM1,CCNG1,CCNT2,CDKN1A,CRY2,DUSP1,DVL3,EDA,EDN1,EPHA4,FXN,HDAC2,HNRNPA2B1,IGF1R,IL6,IL6R,LYN,MAGEA3,MYC,SLC11A2,ROR2,PDGFB,PLCG2,PMAIP1,PRIM2,MAP2K7,RDX,RFC2,CCL7,STK4,THBS1,SUMO1,HMGA2,NCOA3,FZD4,EIF3C,CCNB2,HAND1,COPS8,TAB2,PLXND1,ARL6IP1,CHTOP,DISC1,PARP16,USP47,DIABLO,PDP2,PRSS22,NSD1,PHACTR4,CAPRIN2,PPP1R15B,MIDN,SMCR8,DTX3L,ACER2,SERPINA3,ADAR,ATP1A2,BCR,CASP10,CCNA2,CSNK1E,C…
GO:BP	protein localization to nucleus	GO:0034504	0.00021886	3.65983	228	1428	46	15999	GLUL,KPNA5,STK4,SUMO1,NUP155,IPO9,DTX3L,CNEP1R1,ADAR,RAN,RANGAP1,SKP1,TERT,MORC3,ORMDL3,KPNA1,KPNB1,KPNA2,KPNA4,TNPO1,IPO5,PRKCD,TFRC,LATS2,CARD10,MEPCE,BMP4,AKT1,SP100,MFHAS1,TBRG1,PIK3R1,RBM22,BBS4,INS,LIF,MDM2,CDKN2A,E2F3,YWHAE,TRIM28,CTDNEP1,NMD3,BANP,C6ORF106,RGPD2
GO:BP	translation	GO:0006412	0.000244733	3.61131	546	1428	86	15999	EIF4G2,IL6,MYC,POLR2D,ATXN2,THBS1,EIF3C,CNOT8,EIF4A3,IGF2BP1,IGF2BP3,CELF1,ASCC3,LARP1,YARS2,RWDD1,NOA1,PPP1R15B,MARS2,TRIM71,PDE12,DPH1,EEF1A1,EIF4E,FOXO3,HNRNPD,IGFBP5,NCL,RBM4,RPL7A,RPL22,TCOF1,EIF4H,CNBP,RPL14,TRAP1,HBS1L,TNRC6B,RPL13A,MRPS16,NSUN5,IARS2,RBM4B,EIF5AL1,ZFP36L1,ZFP36L2,DDX3X,EIF5A,MTOR,RPL18A,RPS6KA3,RPS7,RPS8,RPS12,PER2,CNOT9,EIF4E2,MRPS14,MRPL34,CPEB4,ATF4,RACK1,CSDE1,DDX6,PE…
GO:BP	negative regulation of apoptotic process	GO:0043066	0.000247718	3.60604	614	1428	94	15999	FXN,GLO1,HDAC2,IGF1R,IL6,IL13,MAGEA3,MYC,SOD2,TGFBR1,THBS1,YWHAZ,HMGA2,FZD9,SOCS3,TIAF1,HERPUD1,AREL1,ARL6IP1,USP47,RNF144B,ACVR1,FGB,HPN,HSPA1B,HSPD1,NME2,PPIA,SOD1,TERT,TYRO3,VDAC1,IER3,HIPK3,TRAP1,ORMDL3,XIAP,BCL2,CAT,DDX3X,GATA6,IL1A,MCL1,PRKCD,RPS6KA3,TFRC,HSP90B1,TCL1A,CBX4,ZNF268,PDCD10,SIRT1,ZFAND6,CPEB4,HIGD2A,UNC5B,ASCL1,BMP4,IGF1,IL2,AURKB,AKT1,FAS,DFFA,PPARA,TXNDC5,FOXO1,SERPINE1,PIM1…
GO:BP	response to organic substance	GO:0010033	0.000292795	3.53344	2053	1428	248	15999	ADH5,AHR,CCND1,CRY2,CYP19A1,DUSP1,EDA,EDN1,EPHA4,IGF1R,IL6,IL6R,CXCL8,ITGA3,LYN,MYC,PDGFB,PLCG2,PMAIP1,MAP2K7,RDX,CCL7,SLC5A5,STAT2,TGFBR1,TGFBR3,THBS1,NKX2-1,KMT2D,NCOA3,FZD4,SOCS1,SLC33A1,HERPUD1,POSTN,LEFTY1,PEG10,TAB2,LARP1,RBFOX2,RNFT1,PARP16,YOD1,ADIPOR2,EDEM3,COLEC12,PPP1R15B,ZCCHC3,TRIM71,IFNLR1,PDE12,ACER2,FAM83G,CASTOR2,ACVR1,ACVR1B,ADAR,ATP1A1,ATP1A2,CES1,ATF6B,CYLD,DPYSL3,EEF1A1,FOXO3…
GO:BP	regulation of kinase activity	GO:0043549	0.000314743	3.50204	600	1428	92	15999	CCND1,CALM1,CCNG1,CCNT2,CDKN1A,DUSP1,DVL3,EDN1,EPHA4,IGF1R,IL6R,LYN,ROR2,PDGFB,MAP2K7,THBS1,HMGA2,CCNB2,COPS8,TAB2,PARP16,MIDN,SMCR8,ADAR,CCNA2,EEF1A1,IL18,PPIA,PPP2CA,PRKAR2A,MAP4K2,SOD1,TYRO3,HIPK3,JTB,PTPRT,PDCD4,FBXW7,DDX3X,FGFR1,MTOR,XRCC6,INCENP,IPO5,MAP3K10,PRKCD,MAP2K1,PTEN,ADAM17,TSG101,TCL1A,TNFSF11,CCNK,PDCD10,SIRT1,LATS2,CARD10,GSKIP,OSBPL8,BMP4,CDC25A,IGF1,TLR4,AKT1,CALM3,CDKN1B,PIK3…
GO:BP	cell cycle phase transition	GO:0044770	0.000317385	3.49841	433	1428	72	15999	ATR,BACH1,CCND1,CCNG1,CDKN1A,DNA2,DUSP1,MYC,PLCG2,RDX,HMGA2,DYRK3,THOC5,CCNB2,ESPL1,AKAP8,INTS7,USP47,TRIM71,ACVR1,ACVR1B,CCNA2,CHEK1,FOXN3,EIF4E,PPP2CA,CDK10,FBXW7,TAOK1,CDC73,ATM,ZFP36L1,ZFP36L2,DDX3X,E2F1,EPS8,PTEN,ADAM17,CUL5,PHOX2B,TOPBP1,RASSF1,LATS2,KMT2E,HECW2,CDC25A,AURKB,AKT1,BUB1,CDKN1B,GFI1,RCC2,E2F7,CDK4,UBE2S,MDM2,MECP2,NES,TP53,ARPP19,ATP2B4,CCND2,CCNF,CDKN2A,E2F3,UBE2L3,CCNI,PLCB1…
GO:BP	regulation of catalytic activity	GO:0050790	0.000318353	3.49709	1474	1428	188	15999	CCND1,CALM1,CCNG1,CCNT2,CDKN1A,CRY2,DUSP1,DVL3,EDN1,EPHA4,FXN,HNRNPA2B1,IGF1R,IL6R,LYN,MAGEA3,MYC,SLC11A2,ROR2,PDGFB,PMAIP1,PRIM2,MAP2K7,RDX,RFC2,CCL7,THBS1,HMGA2,CCNB2,COPS8,TAB2,PLXND1,ARL6IP1,CHTOP,PARP16,USP47,DIABLO,PDP2,PRSS22,PHACTR4,PPP1R15B,MIDN,SMCR8,DTX3L,ACER2,SERPINA3,ADAR,BCR,CASP10,CCNA2,EEF1A1,GLA,HNRNPD,HSPD1,IL18,PPIA,PPP2CA,PRKAR2A,MAPK1,MAP4K2,RANGAP1,RGS16,SKP1,SOD1,TERT,TMSB…
GO:BP	negative regulation of transcription by RNA polymerase II	GO:0000122	0.000335454	3.47437	722	1428	106	15999	BACH1,CCND1,PRDM1,CRY2,E2F6,EDN1,NR6A1,HDAC2,MXD1,MAGEA3,MAGEA6,MAGEA12,MDM4,MYC,NKX2-1,ZNF8,HMGA2,MBD2,USP2,HAND1,ZBTB5,LEFTY1,CBX5,BCOR,NSD1,ZNF556,ZNF566,FOXO3,SOX11,KLF10,CNBP,ZNF175,ALX1,ZNF274,SUDS3,CDC73,ZFHX3,CDX2,E2F1,ELK4,EP300,BPTF,GATA6,HMGB1,ID4,RNF2,NR2F1,ZNF136,CBX4,EED,PER2,ZNF266,ZNF268,SIRT1,CBX7,ZBTB4,ZFP69B,TBL1XR1,SUV39H2,ZNF669,ZNF439,ZNF440,ZNF846,ASCL1,BMP4,AURKB,ACVR2B,AT…
GO:BP	apoptotic signaling pathway	GO:0097190	0.000336963	3.47242	450	1428	74	15999	CDKN1A,FXN,IL6R,MAGEA3,MYC,PMAIP1,SOD2,TGFBR1,THBS1,FZD9,DYRK2,HERPUD1,ERO1A,DIABLO,ACVR1,ACVR1B,CYLD,FGB,HSPA1B,PPIA,SOD1,TERT,TRAP1,FBXW7,BMF,ATM,BCL2,DDX3X,E2F1,EIF5A,EP300,FGFR1,IL1A,MCL1,PRKCD,PTEN,RPS7,SORT1,TIMP3,UBB,CUL5,BCL2L11,PDCD10,SIRT1,GSKIP,DDIT4,UNC5B,BLOC1S2,BMP4,IGF1,AKT1,FAS,ATF4,MSH6,SP100,RACK1,SERPINE1,SNAI1,INS,MDM2,ING5,TP53,ABL1,BAK1,CEBPB,PDPK1,TMBIM6,PEA15,ARHGEF2,SLC9A…
GO:BP	negative regulation of cellular protein metabolic process	GO:0032269	0.000391719	3.40703	733	1428	107	15999	CALM1,CDKN1A,CRY2,DUSP1,EDN1,EPHA4,LYN,MAGEA3,POLR2D,THBS1,SOCS1,SOCS3,CNOT8,EIF4A3,IGF2BP1,IGF2BP3,CELF1,ARL6IP1,LARP1,BCOR,USP47,PPP1R15B,TRIM71,SMCR8,DTX3L,PDE12,ACER2,SERPINA3,ADAR,CLN8,HSPA1B,IGFBP5,JARID2,NCL,PPIA,PPP2CA,PRKAR2A,RBM4,HIPK3,PTPRT,TNRC6B,RPL13A,PDCD4,XIAP,ARRB2,ZFP36L1,ZFP36L2,DDX3X,FKBP1A,IPO5,PRKCD,PTEN,KDM5A,RPS6KA3,RPS7,TIMP3,TSG101,PLPP3,PER2,CNOT9,EIF4E2,SIRT1,LATS2,GSK…
GO:BP	mitotic cell cycle phase transition	GO:0044772	0.000395652	3.40269	347	1428	61	15999	BACH1,CCND1,CCNG1,CDKN1A,DUSP1,MYC,RDX,HMGA2,CCNB2,ESPL1,USP47,TRIM71,ACVR1,ACVR1B,CCNA2,CHEK1,FOXN3,EIF4E,PPP2CA,CDK10,TAOK1,CDC73,ATM,ZFP36L1,ZFP36L2,DDX3X,E2F1,EPS8,PTEN,ADAM17,CUL5,PHOX2B,TOPBP1,LATS2,KMT2E,HECW2,CDC25A,AURKB,AKT1,BUB1,CDKN1B,GFI1,RCC2,E2F7,CDK4,UBE2S,MDM2,MECP2,NES,TP53,ARPP19,CCND2,CCNF,CDKN2A,E2F3,CCNI,PLCB1,CLSPN,CDK15,ZNF655,BRSK1
GO:BP	cellular response to endogenous stimulus	GO:0071495	0.000408135	3.3892	939	1428	130	15999	AHR,CRY2,EPHA4,IGF1R,CXCL8,ITGA3,LYN,PDGFB,RDX,SLC5A5,TGFBR1,TGFBR3,THBS1,NKX2-1,KMT2D,NCOA3,SMC1A,SOCS1,SLC33A1,LEFTY1,PEG10,LARP1,RBFOX2,ADIPOR2,TRIM71,FAM83G,CASTOR2,ACVR1,ATP1A1,ATP1A2,EEF1A1,HNF4A,HSPA1B,IGFBP5,MAPK1,RAD51,SOX11,TMF1,AKAP6,GNA14,RAB31,SPART,SPIDR,PRKD2,PDCD4,ADIPOR1,GDF7,LRIT3,XIAP,ARRB2,ATP2B1,BMPR2,ZFP36L1,ZFP36L2,EP300,FGFR1,FKBP1A,FOS,MTOR,GOT1,IPO5,PRKCD,RAP1B,RNF6,ADAM…
GO:BP	cell cycle process	GO:0022402	0.000455274	3.34173	1032	1428	140	15999	ATR,BACH1,CCND1,CALM1,CCNG1,CDKN1A,DNA2,DUSP1,EDN1,MYC,MYH9,PDGFB,PLCG2,RDX,HMGA2,SMC1A,DYRK3,THOC5,BAZ1B,CCNB2,CEP135,ESPL1,AKAP8,INTS7,USP47,TXLNG,SMARCAD1,HASPIN,RAB11FIP4,TRIM71,UBXN2B,CEP120,KLHDC8B,ACVR1,ACVR1B,CCNA2,CHEK1,FOXN3,EIF4E,HSPA1B,MYH10,PPP2CA,RAD51,RAN,ALMS1,CDK10,JTB,WDR6,FOXJ3,CEP152,FBXW7,FOXJ2,CENPJ,TAOK1,CDC73,NAA50,ATM,ZFP36L1,ZFP36L2,DDX3X,E2F1,EPS8,GATA6,IL1A,INCENP,KPNB…
GO:BP	intrinsic apoptotic signaling pathway	GO:0097193	0.000486106	3.31327	234	1428	46	15999	CDKN1A,MAGEA3,MYC,PMAIP1,SOD2,DYRK2,HERPUD1,ERO1A,DIABLO,CYLD,PPIA,SOD1,TRAP1,FBXW7,ATM,BCL2,DDX3X,E2F1,EIF5A,EP300,MCL1,PRKCD,RPS7,UBB,CUL5,BCL2L11,PDCD10,SIRT1,GSKIP,DDIT4,AKT1,ATF4,MSH6,RACK1,SNAI1,INS,MDM2,TP53,ABL1,BAK1,CEBPB,TMBIM6,ARHGEF2,SLC9A3R1,BCLAF1,HIPK2
GO:BP	peptidyl-threonine phosphorylation	GO:0018107	0.000547245	3.26182	104	1428	27	15999	CALM1,TGFBR1,DYRK3,DYRK2,HASPIN,ACVR1,ACVR1B,CHEK1,MAPK1,CDK10,HIPK3,PRKD2,WNK1,MAP3K10,PRKCD,MAP2K1,ULK1,NLK,DDIT4,AKT1,CALM3,TGFBR2,CDK5R1,CIT,PDPK1,HIPK2,SBK1
GO:BP	regulation of apoptotic signaling pathway	GO:2001233	0.000595489	3.22513	258	1428	49	15999	FXN,MAGEA3,MYC,PMAIP1,SOD2,TGFBR1,THBS1,FZD9,HERPUD1,ACVR1,CYLD,FGB,HSPA1B,PPIA,SOD1,TERT,TRAP1,FBXW7,BCL2,DDX3X,EIF5A,FGFR1,IL1A,MCL1,PTEN,RPS7,TIMP3,UBB,BCL2L11,SIRT1,UNC5B,BMP4,IGF1,AKT1,FAS,SP100,RACK1,SERPINE1,SNAI1,INS,MDM2,ING5,TP53,TMBIM6,PEA15,ARHGEF2,SLC9A3R1,BCLAF1,TRAF7
GO:BP	negative regulation of programmed cell death	GO:0043069	0.000711214	3.148	628	1428	94	15999	FXN,GLO1,HDAC2,IGF1R,IL6,IL13,MAGEA3,MYC,SOD2,TGFBR1,THBS1,YWHAZ,HMGA2,FZD9,SOCS3,TIAF1,HERPUD1,AREL1,ARL6IP1,USP47,RNF144B,ACVR1,FGB,HPN,HSPA1B,HSPD1,NME2,PPIA,SOD1,TERT,TYRO3,VDAC1,IER3,HIPK3,TRAP1,ORMDL3,XIAP,BCL2,CAT,DDX3X,GATA6,IL1A,MCL1,PRKCD,RPS6KA3,TFRC,HSP90B1,TCL1A,CBX4,ZNF268,PDCD10,SIRT1,ZFAND6,CPEB4,HIGD2A,UNC5B,ASCL1,BMP4,IGF1,IL2,AURKB,AKT1,FAS,DFFA,PPARA,TXNDC5,FOXO1,SERPINE1,PIM1…
GO:BP	peptide biosynthetic process	GO:0043043	0.000721407	3.14182	568	1428	87	15999	EIF4G2,IL6,MYC,POLR2D,ATXN2,THBS1,EIF3C,CNOT8,EIF4A3,IGF2BP1,IGF2BP3,CELF1,ASCC3,LARP1,YARS2,RWDD1,NOA1,PPP1R15B,MARS2,TRIM71,PDE12,DPH1,EEF1A1,EIF4E,FOXO3,GGT7,HNRNPD,IGFBP5,NCL,RBM4,RPL7A,RPL22,TCOF1,EIF4H,CNBP,RPL14,TRAP1,HBS1L,TNRC6B,RPL13A,MRPS16,NSUN5,IARS2,RBM4B,EIF5AL1,ZFP36L1,ZFP36L2,DDX3X,EIF5A,MTOR,RPL18A,RPS6KA3,RPS7,RPS8,RPS12,PER2,CNOT9,EIF4E2,MRPS14,MRPL34,CPEB4,ATF4,RACK1,CSDE1,DD…
GO:BP	peptidyl-threonine modification	GO:0018210	0.000941328	3.02626	113	1428	28	15999	CALM1,TGFBR1,DYRK3,DYRK2,HASPIN,ACVR1,ACVR1B,CHEK1,MAPK1,CDK10,HIPK3,PRKD2,WNK1,MAP3K10,PRKCD,MAP2K1,ULK1,NLK,DDIT4,AKT1,CALM3,TGFBR2,CDK5R1,CIT,GALNT2,PDPK1,HIPK2,SBK1
GO:BP	positive regulation of protein kinase activity	GO:0045860	0.00107827	2.96727	286	1428	52	15999	CCND1,CALM1,CDKN1A,DVL3,EDN1,EPHA4,IL6R,PDGFB,MAP2K7,THBS1,HMGA2,COPS8,TAB2,PARP16,IL18,PPIA,PPP2CA,MAP4K2,JTB,FBXW7,DDX3X,FGFR1,MTOR,XRCC6,INCENP,MAP3K10,PRKCD,MAP2K1,ADAM17,TCL1A,TNFSF11,PDCD10,SIRT1,CARD10,OSBPL8,IGF1,TLR4,AKT1,CALM3,PIK3CG,TGFBR2,SNX9,CD40,DOCK3,EPGN,INS,ABL1,ATP2B4,CCND2,PAK1,PDPK1,CLSPN
GO:BP	intracellular signal transduction	GO:0035556	0.00117082	2.93151	2137	1428	253	15999	AHR,ATP2A2,ATR,CCND1,CALM1,CDKN1A,DNA2,DUSP1,DVL3,EDA,EDN1,EPHA4,FPR1,GPS1,IGF1R,IL6,IL6R,CXCL8,ITGA3,LYN,MAGEA3,MDM4,MYC,ROR2,NUCB2,PDGFB,PLCG2,PMAIP1,MAPK6,MAP2K7,RDX,RRAD,CCL7,SLC20A1,SOD2,STK4,TGFBR1,TGFBR3,THBS1,YWHAZ,HMGA2,DYRK3,DYRK2,THOC5,USP2,TIAF1,HERPUD1,COPS8,NUDT4,TAB2,LARP1,INTS7,ERO1A,SEMA4C,SYNJ2BP,DIABLO,PHACTR4,HASPIN,ZCCHC3,SMCR8,TMED4,ACER2,CASTOR2,ATP1A2,BCR,CASP10,CCNA2,CHEK…
GO:BP	positive regulation of protein modification process	GO:0031401	0.00133739	2.87374	796	1428	112	15999	CCND1,CALM1,CDKN1A,DVL3,EDN1,EPHA4,IL6,IL6R,LYN,PDGFB,PLCG2,MAP2K7,STK4,TGFBR1,THBS1,HMGA2,SART3,AKAP8,LEFTY1,COPS8,TAB2,CHTOP,PARP16,CAPRIN2,PPP1R15B,CNEP1R1,ACVR1,IL18,JARID2,PPIA,PPP2CA,MAPK1,MAP4K2,SKP1,UBA2,DLC1,JTB,PRKD2,FBXW7,TAOK1,SPPL3,GDF7,XIAP,BMPR2,DDX3X,FGFR1,FKBP1A,MTOR,XRCC6,INCENP,MAP3K10,PRKCD,MAP2K1,PTEN,ADAM17,TFRC,UBB,TCL1A,TNFSF11,CCNK,CNOT9,HUWE1,RASSF1,PDCD10,SIRT1,CARD10,T…
GO:BP	regulation of cell cycle	GO:0051726	0.00232227	2.63409	832	1428	115	15999	ATR,CCND1,CALM1,CCNG1,CCNT2,CDKN1A,DNA2,DUSP1,EDN1,EIF4G2,PDGFB,PLCG2,RDX,TGFBR1,HMGA2,FZD9,DYRK3,THOC5,GBF1,BAZ1B,USP2,CCNB2,ESPL1,INTS7,USP47,TXLNG,PHACTR4,RAB11FIP4,UBXN2B,CEP120,ACVR1,CCNA2,CHEK1,FOXN3,CKS1B,CYLD,EIF4E,HSPA1B,PPP2CA,ALMS1,CDK10,PDCD4,FBXW7,CENPJ,TAOK1,CDC73,XIAP,ATM,ZFP36L1,ZFP36L2,DDX3X,E2F1,ETS1,IL1A,IPO5,PTEN,ADAM17,CCNK,KAT2B,PER2,PHOX2B,ZNF268,TOPBP1,RASSF1,SIRT1,CHMP2B,…
GO:BP	signal transduction by p53 class mediator	GO:0072331	0.00242026	2.61614	145	1428	32	15999	ATR,CDKN1A,MDM4,MYC,PMAIP1,DYRK2,USP2,ACER2,CHEK1,MYO6,ATM,BCL2,EIF5A,EP300,MTOR,RPS7,UBB,USP10,SIRT1,DDIT4,AURKB,AKT1,CDKN1B,SP100,E2F7,SNAI1,MDM2,TP53,CDKN2A,NDRG1,HIPK2,KMT5A
GO:BP	positive regulation of endothelial cell migration	GO:0010595	0.00262164	2.58143	99	1428	25	15999	EDN1,PDGFB,SP1,THBS1,TMSB4X,PRKD2,NUS1,BMPR2,ETS1,FGFR1,HMGB1,MAP3K3,ADAM17,PLPP3,SIRT1,BMP4,PIK3C2A,AKT1,PIK3CG,CD40,NRP2,FOXP1,SPARC,ABL1,PDPK1
GO:BP	regulation of phosphate metabolic process	GO:0019220	0.00263897	2.57857	1120	1428	146	15999	AK4,CCND1,CALM1,CCNG1,CCNT2,CDKN1A,CRY2,DUSP1,DVL3,EDN1,EPHA4,IGF1R,IL6,IL6R,LYN,ROR2,PDGFB,PLCG2,MAP2K7,STAT2,STK4,TGFBR1,THBS1,HMGA2,SOCS1,SOCS3,CCNB2,AKAP8,LEFTY1,COPS8,TAB2,PARP16,NSD1,CAPRIN2,PPP1R15B,MIDN,SMCR8,CNEP1R1,ACVR1,ADAR,CCNA2,EEF1A1,IL18,MCM7,PPIA,PPP2CA,PRKAR2A,MAPK1,MAP4K2,SOD1,TMSB4X,TYRO3,HIPK3,DLC1,JTB,PTPRT,PRKD2,PDCD4,FBXW7,SPPL3,GDF7,BMPR2,DDX3X,EP300,FGFR1,FKBP1A,MTOR,XRC…
GO:BP	regulation of phosphorus metabolic process	GO:0051174	0.00277748	2.55635	1121	1428	146	15999	AK4,CCND1,CALM1,CCNG1,CCNT2,CDKN1A,CRY2,DUSP1,DVL3,EDN1,EPHA4,IGF1R,IL6,IL6R,LYN,ROR2,PDGFB,PLCG2,MAP2K7,STAT2,STK4,TGFBR1,THBS1,HMGA2,SOCS1,SOCS3,CCNB2,AKAP8,LEFTY1,COPS8,TAB2,PARP16,NSD1,CAPRIN2,PPP1R15B,MIDN,SMCR8,CNEP1R1,ACVR1,ADAR,CCNA2,EEF1A1,IL18,MCM7,PPIA,PPP2CA,PRKAR2A,MAPK1,MAP4K2,SOD1,TMSB4X,TYRO3,HIPK3,DLC1,JTB,PTPRT,PRKD2,PDCD4,FBXW7,SPPL3,GDF7,BMPR2,DDX3X,EP300,FGFR1,FKBP1A,MTOR,XRC…
GO:BP	cell cycle G1/S phase transition	GO:0044843	0.0028638	2.54306	196	1428	39	15999	BACH1,CCND1,CDKN1A,MYC,PLCG2,RDX,TRIM71,ACVR1,ACVR1B,CCNA2,EIF4E,PPP2CA,CDK10,FBXW7,CDC73,ATM,DDX3X,E2F1,PTEN,ADAM17,CUL5,RASSF1,LATS2,KMT2E,CDC25A,AKT1,CDKN1B,GFI1,E2F7,CDK4,MDM2,TP53,ATP2B4,CCND2,CDKN2A,E2F3,PLCB1,CDK15,ZNF655
GO:BP	intracellular transport	GO:0046907	0.00308781	2.51035	1379	1428	173	15999	ATP2A2,HNRNPA2B1,KPNA5,PMAIP1,POLR2D,RDX,STK4,STX3,TRAPPC10,SUMO1,FZD9,THOC5,GBF1,WASL,NUP155,HERPUD1,SNX17,RABL2B,RABL2A,GGA3,PMPCA,ARL6IP1,CHTOP,TMED5,SPTBN5,MIEF1,ARL8B,YOD1,IPO9,ACTR10,SAR1A,TOMM40L,RAB11FIP4,FUT10,GRPEL2,DTX3L,CEP120,TMED4,RAB19,ADAR,CES1,CPT1A,HNRNPA1,HSPA4,HSPD1,MYO6,PEX13,MAPK1,PTPN14,RAN,RANGAP1,RBM4,SNX1,SOD1,ALMS1,USO1,RAB28,AKAP6,SEC24A,RAB31,DDX19B,KIF1B,STX12,HEATR5…
GO:BP	positive regulation of blood vessel endothelial cell migration	GO:0043536	0.00310021	2.50861	47	1428	16	15999	PDGFB,SP1,THBS1,TMSB4X,PRKD2,NUS1,ETS1,FGFR1,HMGB1,MAP3K3,ADAM17,SIRT1,PIK3C2A,AKT1,CD40,PDPK1
GO:BP	cellular response to organic substance	GO:0071310	0.00339382	2.46931	1681	1428	204	15999	AHR,CRY2,DUSP1,EDA,EDN1,EPHA4,IGF1R,IL6,IL6R,CXCL8,ITGA3,LYN,PDGFB,PLCG2,RDX,CCL7,SLC5A5,STAT2,TGFBR1,TGFBR3,THBS1,NKX2-1,KMT2D,NCOA3,FZD4,SOCS1,SLC33A1,HERPUD1,LEFTY1,PEG10,LARP1,RBFOX2,PARP16,YOD1,ADIPOR2,COLEC12,PPP1R15B,ZCCHC3,TRIM71,IFNLR1,PDE12,FAM83G,CASTOR2,ACVR1,ACVR1B,ATP1A1,ATP1A2,CES1,ATF6B,CYLD,DPYSL3,EEF1A1,FOXO3,HNF4A,HSPA1B,HSPA6,HSPD1,IFNAR1,IGFBP5,IL1R1,IL18,ATXN3,MAPK1,RAD51,SO…
GO:BP	cellular response to chemical stimulus	GO:0070887	0.00375286	2.42564	2218	1428	258	15999	ADH5,AHR,AK4,BACH1,CRY2,DUSP1,EDA,EDN1,EPHA4,FXN,IGF1R,IL6,IL6R,CXCL8,ITGA3,LYN,MDM4,MYC,SLC11A2,PDGFB,PLCG2,PMAIP1,RDX,CCL7,SLC5A5,SOD2,STAT2,SYT1,TGFBR1,TGFBR3,THBS1,NKX2-1,SUMO1,KMT2D,NCOA3,FZD4,SOCS1,GBF1,SLC33A1,ATP6V1G1,HERPUD1,POSTN,LEFTY1,PEG10,LARP1,RBFOX2,PARP16,YOD1,DIABLO,MTUS1,ADIPOR2,COLEC12,PPP1R15B,ZCCHC3,TRIM71,IFNLR1,PDE12,ACER2,FAM83G,CASTOR2,ACVR1,ACVR1B,ATP1A1,ATP1A2,CES1,ATF…
GO:BP	peptide metabolic process	GO:0006518	0.00376087	2.42471	705	1428	100	15999	EIF4G2,EPHA4,IL6,MYC,POLR2D,ATXN2,SP1,THBS1,EIF3C,CNOT8,EIF4A3,IGF2BP1,IGF2BP3,CELF1,ASCC3,GGA3,LARP1,ERO1A,YARS2,RWDD1,NOA1,PPP1R15B,MARS2,TRIM71,PDE12,DPH1,EEF1A1,EIF4E,FOXO3,GGT7,GSTM5,HNRNPD,IGFBP5,NCL,RBM4,RPL7A,RPL22,SOD1,TCOF1,EIF4H,CNBP,RPL14,TRAP1,HBS1L,TNRC6B,RPL13A,BACE2,MRPS16,NSUN5,IARS2,RBM4B,SPPL3,EIF5AL1,GSTK1,ZFP36L1,ZFP36L2,DDX3X,EIF5A,MTOR,IFNGR1,RPL18A,RPS6KA3,RPS7,RPS8,RPS12,…
GO:BP	regulation of cellular response to stress	GO:0080135	0.00387558	2.41166	556	1428	83	15999	ATR,DUSP1,EPHA4,IGF1R,LYN,MAGEA3,MYC,PMAIP1,SOD2,HMGA2,DYRK3,THOC5,HERPUD1,RNFT1,SEMA4C,PPP1R15B,DTX3L,CHEK1,ATF6B,CYLD,FUS,ATXN3,PPIA,MAPK1,MAP4K2,RAD51,SOD1,NEK4,TERT,IER3,HIPK3,TRAP1,AGR2,SPIDR,PDCD4,FBXW7,TAOK1,C12ORF49,XIAP,ATM,BCL2,EP300,MTOR,HMGB1,MCL1,MAP3K3,MAP3K10,PRKCD,MAP2K1,BCL2L11,PDCD10,SIRT1,SLC38A2,SPIRE1,KLHL15,BMP4,TLR4,AKT1,FAS,ATF4,MFHAS1,RACK1,AJUBA,FOXO1,PIK3R1,SNAI1,INS,MD…
GO:BP	anatomical structure morphogenesis	GO:0009653	0.00429801	2.36673	1834	1428	219	15999	ACTA1,AQP6,COL8A1,CRX,CYP19A1,DUSP1,DVL3,EDA,EDN1,EPHA4,GLUL,GOLGA4,HDAC2,IL6,CXCL8,ITGA3,MDM4,MYC,MYH9,PBX2,RDX,CCL7,SP1,STAT2,STK4,SYT1,TGFBR1,TGFBR3,THBS1,NKX2-1,VCL,HMGA2,FZD4,WASL,HAND1,ONECUT2,EIF4A3,FARP1,PDLIM5,LEFTY1,IGF2BP3,PLXND1,ATL1,PLEKHO1,MIEF1,BCOR,SEMA4C,SYNJ2BP,PHACTR4,CAPRIN2,ATG9A,ADIPOR2,FMNL3,PDZD8,ACTG1,ACVR1,ALDOA,MEGF9,FGB,HPN,IL18,LRP4,MTHFD1,MYO6,NCL,NRL,PRKX,PTPN14,SNX…
GO:BP	amide biosynthetic process	GO:0043604	0.00447844	2.34887	681	1428	97	15999	EIF4G2,IL6,MYC,POLR2D,ATXN2,THBS1,EIF3C,CNOT8,EIF4A3,IGF2BP1,IGF2BP3,CELF1,ASCC3,LARP1,YARS2,RWDD1,NOA1,PPP1R15B,MARS2,TRIM71,PDE12,DPH1,EEF1A1,EIF4E,CLN8,FOXO3,GGT7,HNRNPD,IGFBP5,NCL,RBM4,RPL7A,RPL22,TCOF1,EIF4H,CNBP,RPL14,TRAP1,HBS1L,TNRC6B,RPL13A,ORMDL2,MRPS16,NSUN5,IARS2,RBM4B,ORMDL3,SAMD8,EIF5AL1,ZFP36L1,ZFP36L2,DDX3X,EIF5A,MTOR,PDK3,PRKCD,RPL18A,RPS6KA3,RPS7,RPS8,RPS12,PDHX,PER2,CNOT9,EIF4E…
GO:BP	regulation of cellular catabolic process	GO:0031329	0.00552594	2.25759	729	1428	102	15999	EIF4G2,EPHA4,IL6,MAGEA3,MAGEA6,POLR2D,RDX,SUMO1,CNOT8,ATP6V1G1,HERPUD1,IGF2BP1,CELF1,TAB2,LARP1,ARIH1,RNFT1,ZC3H18,TRIM71,SMCR8,DTX3L,TMTC3,PDE12,RNF144B,ACER2,CSNK1E,EEF1A1,FOXO3,FUS,HSPA1B,ATXN3,QSOX1,RAD23B,TMF1,VDAC1,WDR6,TNRC6B,PHAX,FBXW7,ZYG11B,NKD2,BMF,ORMDL3,ATM,BCL2,ZFP36L1,ZFP36L2,CSNK1A1,E2F1,EP300,MTOR,HMGB1,LDLR,MCL1,NRDC,PRKCD,PTEN,RPS7,TIMP3,UBB,ULK1,USP10,SIRT1,ZBTB20,DRAM1,LAPTM4…
GO:BP	cellular response to DNA damage stimulus	GO:0006974	0.00620057	2.20757	695	1428	98	15999	ATR,BACH1,CCND1,CDKN1A,DNA2,HMGA1,LYN,MDM4,MYC,PMAIP1,RFC2,SUMO1,HMGA2,SMC1A,DYRK2,THOC5,BAZ1B,ASCC3,CBX5,INTS7,POLL,USP47,RAD18,SMARCAD1,USP45,DTX3L,ACER2,CHEK1,FOXN3,CSNK1E,FUS,GTF2H3,MCM7,ATXN3,MYO6,RAD23B,RAD51,NEK4,IER3,ZBTB40,SPIDR,FBXW7,TAOK1,XIAP,ATM,BCL2,E2F1,EP300,XRCC6,HMGB1,MCL1,PRKCD,NSD2,TRRAP,CCNK,USP10,BCL2L11,HUWE1,TOPBP1,RASSF1,SIRT1,DDIT4,SPIRE1,ZBTB4,KLHL15,CDKN1B,GNL1,MSH6,SP…
GO:BP	regulation of mitotic cell cycle	GO:0007346	0.006397	2.19402	376	1428	61	15999	CCND1,CDKN1A,DUSP1,EDN1,PDGFB,RDX,HMGA2,GBF1,USP2,ESPL1,USP47,ACVR1,CHEK1,FOXN3,CKS1B,CYLD,EIF4E,PPP2CA,CDK10,TAOK1,CDC73,ATM,ZFP36L1,ZFP36L2,DDX3X,E2F1,IL1A,PTEN,ADAM17,PHOX2B,ZNF268,TOPBP1,SIRT1,KMT2E,HECW2,BRINP2,BMP4,CDC25A,IGF1,AURKB,AKT1,BUB1,CDKN1B,RCC2,E2F7,CDK4,EPGN,INS,MDM2,MECP2,PTPN3,TP53,CCND2,CDKN2A,YWHAE,SLC9A3R1,TTLL12,PLCB1,CLSPN,ZNF655,BRSK1
GO:BP	regulation of binding	GO:0051098	0.00683467	2.16528	264	1428	47	15999	ATP2A2,CDKN1A,EPHA4,PDGFB,STK4,SUMO1,HMGA2,EIF3C,HAND1,DISC1,NSD1,CAPRIN2,DTX3L,CSNK1E,LRPAP1,PPP2CA,RAN,SOX11,TERT,TMSB4X,SPPL3,ARRB2,CSNK1A1,E2F1,EP300,FKBP1A,HMGB1,PRKCD,PER2,RSF1,BMP4,IGF1,AURKB,AKT1,PRKACA,SP100,RACK1,SMAD2,BAG2,NES,ABL1,EPB41,GTF2F1,TMBIM6,HIPK2,NMD3,C6ORF106
GO:BP	positive regulation of catalytic activity	GO:0043085	0.00688084	2.16236	915	1428	122	15999	CCND1,CALM1,CDKN1A,DVL3,EDN1,EPHA4,FXN,HNRNPA2B1,IGF1R,IL6R,LYN,MYC,SLC11A2,ROR2,PDGFB,PMAIP1,PRIM2,MAP2K7,RFC2,CCL7,THBS1,HMGA2,COPS8,TAB2,CHTOP,PARP16,DIABLO,PDP2,PRSS22,PHACTR4,PPP1R15B,SMCR8,DTX3L,ACER2,BCR,CASP10,HNRNPD,HSPD1,IL18,PPIA,PPP2CA,MAPK1,MAP4K2,RANGAP1,RGS16,SKP1,SOD1,TERT,TMSB4X,TYRO3,DLC1,JTB,PRKD2,CYCS,FBXW7,NUS1,RHOG,DDX3X,FGFR1,MTOR,XRCC6,HMGB1,INCENP,MAP3K10,PRKCD,MAP2K1,PTE…
GO:BP	regulation of signal transduction	GO:0009966	0.00728648	2.13748	2398	1428	274	15999	ATR,CRY2,DUSP1,DVL3,EDA,EDN1,EPHA4,FXN,HDAC2,IGF1R,IL6,IL6R,CXCL8,ITGA3,LYN,MAGEA3,MYC,ROR2,PDGFB,PLCG2,PMAIP1,MAP2K7,KLK6,RDX,CCL7,SLC20A1,SOD2,STAT2,STK4,TGFBR1,TGFBR3,THBS1,NKX2-1,YWHAZ,KMT2D,NCOA3,FZD4,FZD9,DYRK3,DYRK2,THOC5,SOCS1,SOCS3,USP2,HERPUD1,LEFTY1,PEG10,TAB2,DISC1,SEMA4C,USP47,SYNJ2BP,PHACTR4,CAPRIN2,RHBDF2,KREMEN1,PPP1R15B,ZCCHC3,SMCR8,TMED4,KCTD21,CASTOR2,ACVR1,ACVR1B,BCR,CASP10,CH…
GO:BP	regulation of cell population proliferation	GO:0042127	0.00756367	2.12127	1198	1428	152	15999	AHR,CDKN1A,EDN1,EPHA4,FXN,HDAC2,HMGA1,IGF1R,IL6,IL6R,CXCL8,LYN,MDM4,MEF2D,MYC,NAP1L1,ROR2,PDGFB,SOD2,SP1,STAT2,STRN,STX3,TGFBR1,TGFBR3,THBS1,KMT2D,HMGA2,FZD9,TNFSF9,CNOT8,CELF1,COPS8,IKZF3,ZNF609,ICOSLG,RBFOX2,CHTOP,DISC1,SYNJ2BP,TRIM71,IFNLR1,ACER2,HNF4A,HPN,HSPA1B,IGFBP5,IL18,NME2,MAPK1,PTPN14,SOX11,TERT,KLF10,TIAL1,CNBP,CDK10,DLC1,WDR6,MORC3,PRKD2,PDCD4,FBXW7,FOXJ2,PDF,CDC73,XIAP,RHOG,ATM,BCL2…
GO:BP	response to heat	GO:0009408	0.00765369	2.11613	67	1428	19	15999	ATR,POLR2D,MAP2K7,THBS1,SUMO1,HSPA1B,HSPA6,ATXN3,SOD1,ATM,EP300,MTOR,IL1A,SIRT1,IGF1,AKT1,PRKACA,DNAJB6,YWHAE
GO:BP	G1/S transition of mitotic cell cycle	GO:0000082	0.00783178	2.10614	167	1428	34	15999	BACH1,CCND1,CDKN1A,MYC,RDX,TRIM71,ACVR1,ACVR1B,EIF4E,PPP2CA,CDK10,CDC73,ATM,DDX3X,E2F1,PTEN,ADAM17,CUL5,LATS2,KMT2E,CDC25A,AKT1,CDKN1B,GFI1,E2F7,CDK4,MDM2,TP53,CCND2,CDKN2A,E2F3,PLCB1,CDK15,ZNF655
GO:BP	phosphate-containing compound metabolic process	GO:0006796	0.00945875	2.02417	2224	1428	256	15999	AK4,ATR,CCND1,CALM1,CCNG1,CCNT2,CDKN1A,CRY2,CTPS1,DUSP1,DVL3,EDN1,EPHA4,IGF1R,IL6,IL6R,LYN,ROR2,PDGFB,PLCG2,PPP2R2A,MAPK6,MAP2K7,RRM1,RRM2,SLC20A1,STAT2,STK4,TGFBR1,TGFBR3,THBS1,YWHAZ,HMGA2,DYRK3,DYRK2,SOCS1,SOCS3,BAZ1B,CCNB2,AKAP8,LEFTY1,COPS8,NUDT4,TAB2,ACOT9,SOCS7,PARP16,PDP2,NSD1,CAPRIN2,HASPIN,PPP1R15B,MIDN,GPAT4,SMCR8,CNEP1R1,ACVR1,ACVR1B,ADAR,ALDOA,ATP5G1,BCR,CCNA2,CHEK1,CSNK1E,EEF1A1,CLN8…
GO:BP	regulation of endothelial cell migration	GO:0010594	0.00951551	2.02157	154	1428	32	15999	EDN1,GLUL,PDGFB,SP1,THBS1,SYNJ2BP,TMSB4X,PRKD2,NUS1,BMPR2,ETS1,FGFR1,HMGB1,MAP3K3,ADAM17,PLPP3,PDCD10,SIRT1,CARD10,BMP4,PIK3C2A,AKT1,PIK3CG,SP100,CD40,NRP2,FOXP1,MECP2,SPARC,ABL1,ATP2B4,PDPK1
GO:BP	positive regulation of kinase activity	GO:0033674	0.00971458	2.01258	356	1428	58	15999	CCND1,CALM1,CDKN1A,DVL3,EDN1,EPHA4,IGF1R,IL6R,ROR2,PDGFB,MAP2K7,THBS1,HMGA2,COPS8,TAB2,PARP16,IL18,PPIA,PPP2CA,MAP4K2,TYRO3,JTB,FBXW7,DDX3X,FGFR1,MTOR,XRCC6,INCENP,MAP3K10,PRKCD,MAP2K1,ADAM17,TCL1A,TNFSF11,PDCD10,SIRT1,CARD10,OSBPL8,IGF1,TLR4,AKT1,CALM3,PIK3CG,TGFBR2,SNX9,CD40,DOCK3,EPGN,INS,DSTYK,ABL1,ATP2B4,CCND2,CD81,PAK1,PDPK1,VAC14,CLSPN
GO:BP	establishment of localization in cell	GO:0051649	0.00990968	2.00394	1826	1428	216	15999	ATP2A2,CALM1,HNRNPA2B1,KPNA5,LYN,SLC11A2,PLCG2,PMAIP1,POLR2D,RDX,STK4,STX3,SYT1,TRAPPC10,SUMO1,YWHAZ,FZD9,THOC5,GBF1,WASL,NUP155,ESPL1,HERPUD1,SNX17,RABL2B,RABL2A,GGA3,PMPCA,ARL6IP1,CHTOP,ERO1A,TMED5,SPTBN5,MIEF1,ARL8B,YOD1,IPO9,ACTR10,SAR1A,C12ORF4,TOMM40L,RAB11FIP4,FUT10,GRPEL2,UBXN2B,DTX3L,CEP120,TMED4,RAB19,ADAR,ATP1A1,ATP1A2,CES1,CPT1A,HNRNPA1,HSPA4,HSPD1,MYO6,PEX13,MAPK1,PTPN14,RAB3B,RAN,RA…
GO:BP	cellular localization	GO:0051641	0.0106429	1.97294	2460	1428	279	15999	ATP2A2,ATR,CALM1,GLUL,GOLGA4,HNRNPA2B1,ITGA3,KPNA5,LYN,MYH9,SLC11A2,PLCG2,PMAIP1,POLR2D,RDX,STK4,STX3,SYT1,TRAPPC10,SUMO1,VCL,YWHAZ,FZD9,THOC5,GBF1,WASL,RABEP1,NUP155,ESPL1,HERPUD1,SNX17,YWHAQ,RABL2B,RABL2A,GGA3,PMPCA,ARL6IP1,CHTOP,ERO1A,TMED5,SPTBN5,MIEF1,ARL8B,SYNJ2BP,YOD1,IPO9,ACTR10,SAR1A,C12ORF4,RAB40C,ATG9A,HASPIN,TOMM40L,RAB11FIP4,FUT10,PDZD8,GRPEL2,UBXN2B,DTX3L,CEP120,TMED4,CNEP1R1,RAB19,…
GO:BP	response to chemical	GO:0042221	0.0114921	1.9396	2861	1428	318	15999	ADH5,AHR,AK4,BACH1,CCND1,CALM1,CRY2,CTPS1,CYP19A1,DUSP1,EDA,EDN1,EPHA4,FPR1,FXN,IGF1R,IL6,IL6R,CXCL8,ITGA3,LYN,MDM4,MYC,SLC11A2,PDGFB,PLCG2,PMAIP1,MAP2K7,RDX,CCL7,SLC5A5,SOD2,SP1,STAT2,STX3,SYT1,TGFBR1,TGFBR3,THBS1,NKX2-1,SUMO1,KMT2D,NCOA3,FZD4,SLC25A12,SOCS1,GBF1,SLC33A1,ATP6V1G1,HERPUD1,POSTN,LEFTY1,PEG10,TAB2,PLXND1,LARP1,RBFOX2,RNFT1,SEMA4C,PARP16,USP47,YOD1,DIABLO,MTUS1,ADIPOR2,EDEM3,COLEC12…
GO:BP	regulation of cyclin-dependent protein serine/threonine kinase activity	GO:0000079	0.0115935	1.93579	81	1428	21	15999	CCND1,CCNG1,CCNT2,CDKN1A,PDGFB,CCNB2,CCNA2,IPO5,PTEN,ADAM17,CCNK,LATS2,CDC25A,AKT1,CDKN1B,CDK5R1,CCND2,CCNF,CDKN2A,CCNI,BCCIP
GO:BP	positive regulation of apoptotic signaling pathway	GO:2001235	0.0115935	1.93579	81	1428	21	15999	MYC,PMAIP1,TGFBR1,THBS1,CYLD,SOD1,FBXW7,EIF5A,MCL1,PTEN,RPS7,TIMP3,UBB,BCL2L11,FAS,RACK1,ING5,TP53,SLC9A3R1,BCLAF1,TRAF7
GO:BP	organelle organization	GO:0006996	0.0119919	1.92111	3193	1428	350	15999	ACTA1,ATP2A2,ATR,DNA2,DYNC1LI2,DUSP1,EDN1,FXN,GABPB1,HIST1H2BD,HDAC2,HMGA1,HNRNPA2B1,ND4,ND5,MYC,MYH9,NAP1L1,PDGFB,PMAIP1,MAP2K7,RDX,ATXN2,CCL7,SMARCC1,SOD2,STAT2,STX3,SURF4,TGFBR1,TUBB2A,YWHAZ,HMGA2,SMC1A,FZD9,DYRK3,GBF1,PEX11B,MBD2,WASL,BAZ1B,ATG12,NUP155,CEP135,ESPL1,SART3,UBAP2L,PCGF3,TUBB4A,PDLIM5,ASCC3,RABL2B,ATXN2L,PMPCA,ARL6IP1,DISC1,ABT1,TMED5,ATL1,SPTBN5,NCKIPSD,MIEF1,DNAJC28,ARL8B,KIF2…
GO:BP	phosphorus metabolic process	GO:0006793	0.0124242	1.90573	2242	1428	257	15999	AK4,ATR,CCND1,CALM1,CCNG1,CCNT2,CDKN1A,CRY2,CTPS1,DUSP1,DVL3,EDN1,EPHA4,IGF1R,IL6,IL6R,LYN,ROR2,PDGFB,PLCG2,PPP2R2A,MAPK6,MAP2K7,RRM1,RRM2,SLC20A1,STAT2,STK4,TGFBR1,TGFBR3,THBS1,YWHAZ,HMGA2,DYRK3,DYRK2,SOCS1,SOCS3,BAZ1B,CCNB2,AKAP8,LEFTY1,COPS8,NUDT4,TAB2,ACOT9,SOCS7,PARP16,PDP2,NSD1,CAPRIN2,HASPIN,PPP1R15B,MIDN,GPAT4,SMCR8,CNEP1R1,ACVR1,ACVR1B,ADAR,ALDOA,ATP5G1,BCR,CCNA2,CHEK1,CSNK1E,EEF1A1,CLN8…
GO:BP	cellular macromolecule biosynthetic process	GO:0034645	0.0150557	1.8223	1232	1428	154	15999	ATR,CDKN1A,DNA2,EIF4G2,GLUL,HMGA1,HNRNPA2B1,IL6,MYC,NAP1L1,PDGFB,POLR2D,PRIM2,MAP2K7,RFC2,ATXN2,THBS1,DYRK2,EIF3C,ATG12,CNOT8,EIF4A3,IGF2BP1,IGF2BP3,CELF1,ASCC3,B4GAT1,LARP1,POLL,YARS2,RWDD1,NOA1,FUT10,PPP1R15B,MARS2,TRIM71,TMTC3,PDE12,ACER2,CCNA2,CHEK1,DPH1,EEF1A1,EIF4E,FOXO3,HNRNPA1,HNRNPD,IGFBP5,MCM7,NCL,PPP2CA,PRIM1,MAPK1,RAD51,RBM4,RPL7A,RPL22,TCOF1,TERT,EIF4H,CNBP,RPL14,TRAP1,HBS1L,CHSY1,TN…
GO:BP	response to lipid	GO:0033993	0.0152952	1.81544	497	1428	74	15999	AHR,CRY2,CYP19A1,IL6,CXCL8,LYN,PLCG2,TGFBR1,THBS1,KMT2D,NCOA3,FZD4,TAB2,RBFOX2,ACER2,ATP1A1,ATP1A2,CES1,FOXO3,GGT7,HSPA1B,IFNAR1,IL18,RXRB,SCD,TMF1,ADNP2,PDCD4,CDC73,ATM,ZFP36L1,ZFP36L2,CREB1,EP300,GATA6,GOT1,HMGB1,IL1A,PDK3,RNF6,RPS6KA3,SPP1,ADAM17,CNOT9,BCL2L11,CARM1,SIRT1,BRINP2,ASCL1,BMP4,TLR4,GFI1,PPARA,SP100,TGFBR2,ABHD2,LCOR,FOXO1,SMAD2,SERPINE1,PIM1,FOXP1,TFPI,SETX,KDM4C,PER1,STAT5B,PAK1,…
GO:BP	DNA damage response, signal transduction by p53 class mediator	GO:0030330	0.0155209	1.80908	70	1428	19	15999	ATR,CDKN1A,MDM4,PMAIP1,ACER2,MYO6,ATM,USP10,SIRT1,CDKN1B,SP100,E2F7,SNAI1,MDM2,TP53,CDKN2A,NDRG1,HIPK2,KMT5A
GO:BP	regulation of catabolic process	GO:0009894	0.0159422	1.79745	829	1428	111	15999	EIF4G2,EPHA4,IL6,MAGEA3,MAGEA6,MDM4,POLR2D,RDX,SUMO1,CNOT8,ATP6V1G1,HERPUD1,AREL1,IGF2BP1,CELF1,TAB2,LARP1,ARIH1,RNFT1,ZC3H18,TRIM71,SMCR8,DTX3L,TMTC3,PDE12,RNF144B,ACER2,CSNK1E,EEF1A1,FOXO3,FUS,HSPA1B,ATXN3,QSOX1,RAD23B,TMF1,VDAC1,WDR6,TNRC6B,PHAX,FBXW7,ZYG11B,NKD2,BMF,ORMDL3,ATM,BCL2,ZFP36L1,ZFP36L2,CSNK1A1,E2F1,EP300,MTOR,HMGB1,LDLR,MCL1,NRDC,PRKCD,PTEN,RPS7,TIMP3,UBB,ULK1,USP10,HUWE1,SIRT1,ZB…
GO:BP	regulation of phosphorylation	GO:0042325	0.0162379	1.78947	1006	1428	130	15999	CCND1,CALM1,CCNG1,CCNT2,CDKN1A,DUSP1,DVL3,EDN1,EPHA4,IGF1R,IL6,IL6R,LYN,ROR2,PDGFB,PLCG2,MAP2K7,STAT2,STK4,TGFBR1,THBS1,HMGA2,SOCS1,SOCS3,CCNB2,AKAP8,LEFTY1,COPS8,TAB2,PARP16,NSD1,CAPRIN2,PPP1R15B,MIDN,SMCR8,ACVR1,ADAR,CCNA2,EEF1A1,IL18,MCM7,PPIA,PPP2CA,PRKAR2A,MAPK1,MAP4K2,SOD1,TYRO3,HIPK3,JTB,PTPRT,PRKD2,PDCD4,FBXW7,GDF7,BMPR2,DDX3X,EP300,FGFR1,MTOR,XRCC6,INCENP,IPO5,MAP3K10,PRKCD,MAP2K1,PTEN,A…
GO:BP	positive regulation of molecular function	GO:0044093	0.0163445	1.78663	1253	1428	156	15999	CCND1,CALM1,CDKN1A,DVL3,EDA,EDN1,EPHA4,FXN,HDAC2,HNRNPA2B1,IGF1R,IL6,IL6R,LYN,MYC,SLC11A2,ROR2,PDGFB,PLCG2,PMAIP1,PRIM2,MAP2K7,RFC2,CCL7,STK4,THBS1,HMGA2,NCOA3,FZD4,EIF3C,COPS8,TAB2,CHTOP,PARP16,DIABLO,PDP2,PRSS22,PHACTR4,CAPRIN2,PPP1R15B,SMCR8,DTX3L,ACER2,BCR,CASP10,HNRNPD,HSPA1B,HSPD1,IL18,PPIA,PPP2CA,MAPK1,MAP4K2,RAN,RANGAP1,RGS16,SKP1,SOD1,TERT,TMSB4X,TYRO3,GSTO1,AKAP6,DLC1,JTB,PRKD2,CYCS,FBX…
GO:BP	response to organic cyclic compound	GO:0014070	0.0166911	1.77751	438	1428	67	15999	AHR,CRY2,CYP19A1,IL6,PDGFB,PMAIP1,SLC5A5,TGFBR1,THBS1,KMT2D,NCOA3,LARP1,RBFOX2,COLEC12,ZCCHC3,PDE12,ATP1A1,ATP1A2,CES1,GGT7,HSPA1B,IGFBP5,IL18,MAPK1,RAD51,TMF1,AKAP6,GNA14,SPIDR,ARRB2,ZFP36L1,ZFP36L2,EP300,GOT1,RAP1B,RNF6,SPP1,HSP90B1,CNOT9,BCL2L11,CARM1,SIRT1,BMP4,ATF4,HTR1D,PRKACA,TGFBR2,TRPC3,ABHD2,LCOR,SMAD2,PIM1,FOXP1,GNAS,TFPI,KDM4C,PER1,STAT5B,ABL1,ASPH,ATP2B4,PAK1,UBE2L3,WBP2,DDX54,MUL1,P…
GO:BP	response to temperature stimulus	GO:0009266	0.0178352	1.74872	96	1428	23	15999	ATR,POLR2D,MAP2K7,THBS1,SUMO1,ERO1A,HSPA1B,HSPA6,HSPD1,ATXN3,SOD1,TRPV2,ATM,EP300,MTOR,IL1A,SIRT1,IGF1,AKT1,PRKACA,FOXO1,DNAJB6,YWHAE
GO:BP	regulation of intrinsic apoptotic signaling pathway	GO:2001242	0.0180136	1.7444	130	1428	28	15999	MAGEA3,MYC,PMAIP1,SOD2,HERPUD1,CYLD,PPIA,SOD1,TRAP1,FBXW7,BCL2,DDX3X,EIF5A,MCL1,RPS7,UBB,BCL2L11,SIRT1,AKT1,RACK1,SNAI1,INS,MDM2,TP53,TMBIM6,ARHGEF2,SLC9A3R1,BCLAF1
GO:BP	negative regulation of cellular amide metabolic process	GO:0034249	0.0199744	1.69953	174	1428	34	15999	POLR2D,CNOT8,EIF4A3,IGF2BP1,IGF2BP3,CELF1,GGA3,LARP1,TRIM71,PDE12,IGFBP5,NCL,RBM4,TNRC6B,RPL13A,ORMDL2,ORMDL3,ZFP36L1,ZFP36L2,DDX3X,CNOT9,EIF4E2,CPEB4,IGF1,ATF4,RACK1,DDX6,GAPDH,SHMT1,RNF139,PABPC1,UNK,RC3H1,NANOS1
GO:BP	cellular developmental process	GO:0048869	0.0203256	1.69196	2818	1428	312	15999	ACTA1,ATR,PRDM1,CCNT2,CDKN1A,COL8A1,DVL3,EDN1,ELF4,EPHA4,GLO1,GOLGA4,HDAC2,HMGA1,IL6,IL6R,IL13,ITGA3,LYN,MEF2D,MYC,MYH9,NAP1L1,ROR2,PBX2,PDGFB,PLCG2,MAP2K7,KLK6,RDX,SOD2,STRN,STX3,SYT1,TGFBR1,TGFBR3,NKX2-1,TUBB2A,VCL,KMT2D,HMGA2,NCOA3,FZD4,DYRK3,THOC5,SOCS1,TNFSF9,WASL,HAND1,FARP1,PDLIM5,CELF1,IKZF3,ZNF609,PLXND1,PLD3,DISC1,ATL1,PLEKHO1,SEMA4C,PHACTR4,CAPRIN2,ACVR1,ACVR1B,BCR,CES1,CHEK1,CPT1A,CSN…
GO:BP	positive regulation of protein serine/threonine kinase activity	GO:0071902	0.020403	1.69031	145	1428	30	15999	CCND1,CALM1,DVL3,EDN1,PDGFB,MAP2K7,THBS1,HMGA2,PARP16,PPP2CA,MAP4K2,DDX3X,FGFR1,INCENP,MAP3K10,MAP2K1,ADAM17,TCL1A,TNFSF11,PDCD10,SIRT1,TLR4,AKT1,CALM3,PIK3CG,CD40,EPGN,ATP2B4,CCND2,PAK1
GO:BP	regulation of protein localization to nucleus	GO:1900180	0.0214302	1.66897	97	1428	23	15999	GLUL,SUMO1,DTX3L,RAN,TERT,ORMDL3,IPO5,PRKCD,TFRC,LATS2,CARD10,MEPCE,BMP4,AKT1,MFHAS1,PIK3R1,RBM22,INS,LIF,CDKN2A,TRIM28,NMD3,C6ORF106
GO:BP	positive regulation of cell population proliferation	GO:0008284	0.0225398	1.64705	662	1428	92	15999	CDKN1A,EDN1,EPHA4,FXN,HDAC2,IGF1R,IL6,IL6R,LYN,MEF2D,MYC,NAP1L1,PDGFB,SP1,STX3,TGFBR1,TGFBR3,THBS1,KMT2D,HMGA2,FZD9,TNFSF9,CNOT8,ICOSLG,CHTOP,DISC1,ACER2,HPN,IGFBP5,IL18,NME2,MAPK1,SOX11,TERT,CNBP,PRKD2,FOXJ2,PDF,RHOG,BCL2,BMPR2,E2F1,FGFR1,GATA6,HMGB1,IL1A,MAP3K3,PTEN,SLC7A1,ADAM17,TFRC,VCAM1,TCL1A,SIX2,ZNF268,PDCD10,SIRT1,RNF187,BLOC1S2,BMP4,IGF1,IL2,AKT1,MEIS1,TGFBR2,CD40,CDK4,PIM1,NRP2,FOXP1,S…
GO:BP	response to abiotic stimulus	GO:0009628	0.0237364	1.62458	699	1428	96	15999	AK4,ATR,BACH1,CCND1,CDKN1A,CRY2,EPHA4,MDM4,MYC,SLC11A2,PMAIP1,POLR2D,MAP2K7,THBS1,SUMO1,HMGA2,SMC1A,USP2,ATP6V1G1,TSC22D2,ICOSLG,INTS7,ERO1A,USP47,ATP1A2,CHEK1,HPN,HSPA1B,HSPA6,HSPD1,ATXN3,RAD51,RBM4,SOD1,TERT,SPIDR,TRPV2,FBXW7,RBM4B,BMF,ATM,BCL2,ZFP36L1,CAT,DDX3X,EP300,MTOR,XRCC6,GATA6,IL1A,PDK3,PRKCD,PTEN,ADAM17,HSP90B1,PER2,NMT2,TOPBP1,SIRT1,DDIT4,LRRC8D,SUV39H2,CPEB4,CDC25A,IGF1,NEUROG1,TLR4,…
GO:BP	circadian regulation of gene expression	GO:0032922	0.0249045	1.60372	66	1428	18	15999	AHR,CRY2,HDAC2,USP2,CSNK1E,RBM4B,ZFHX3,ID4,KDM5A,PER2,HUWE1,SIRT1,ATF4,PPARA,OGT,PER1,KMT2A,MTA1
GO:BP	regulation of anatomical structure morphogenesis	GO:0022603	0.025268	1.59743	691	1428	95	15999	DVL3,EPHA4,GLUL,GOLGA4,IL6,CXCL8,MYH9,RDX,CCL7,SP1,STAT2,SYT1,THBS1,HMGA2,FZD4,PDLIM5,PLXND1,MIEF1,SEMA4C,SYNJ2BP,CAPRIN2,FMNL3,PDZD8,ALDOA,FGB,HPN,LRP4,CPNE6,DLC1,SEMA6B,PRKD2,WDPCP,FOXJ2,FGD4,RHOG,CDX2,EPS8,ETS1,GATA6,ARHGAP35,HK2,IL1A,PTEN,RNF6,TFRC,ULK1,HUWE1,SIX2,SIRT1,SIPA1L1,SPIRE1,HECW2,DDHD1,ZDHHC15,BMP4,HOXA5,SP100,CDK5R1,RACK1,RCC2,CD40,SERPINE1,OLFM4,FOXP1,SAPCD2,LIF,MECP2,SPARC,RHOBT…
GO:BP	regulation of cyclin-dependent protein kinase activity	GO:1904029	0.0261123	1.58315	85	1428	21	15999	CCND1,CCNG1,CCNT2,CDKN1A,PDGFB,CCNB2,CCNA2,IPO5,PTEN,ADAM17,CCNK,LATS2,CDC25A,AKT1,CDKN1B,CDK5R1,CCND2,CCNF,CDKN2A,CCNI,BCCIP
GO:BP	regulation of protein phosphorylation	GO:0001932	0.0267846	1.57212	885	1428	116	15999	CCND1,CALM1,CCNG1,CCNT2,CDKN1A,DUSP1,DVL3,EDN1,EPHA4,IL6,IL6R,LYN,PDGFB,PLCG2,MAP2K7,STAT2,STK4,TGFBR1,THBS1,HMGA2,SOCS1,SOCS3,CCNB2,AKAP8,LEFTY1,COPS8,TAB2,PARP16,NSD1,CAPRIN2,PPP1R15B,SMCR8,ACVR1,ADAR,CCNA2,IL18,PPIA,PPP2CA,PRKAR2A,MAPK1,MAP4K2,SOD1,HIPK3,JTB,PTPRT,PRKD2,PDCD4,FBXW7,GDF7,BMPR2,DDX3X,FGFR1,MTOR,XRCC6,INCENP,IPO5,MAP3K10,PRKCD,MAP2K1,PTEN,ADAM17,TFRC,TSG101,TCL1A,TNFSF11,PLPP3,CC…
GO:BP	intrinsic apoptotic signaling pathway in response to oxidative stress	GO:0008631	0.0278708	1.55485	38	1428	13	15999	SOD2,DIABLO,PPIA,SOD1,TRAP1,FBXW7,MCL1,PRKCD,PDCD10,SIRT1,GSKIP,AKT1,INS
GO:BP	positive regulation of epithelial cell migration	GO:0010634	0.0283277	1.54779	133	1428	28	15999	EDN1,PDGFB,PLCG2,SP1,THBS1,TMSB4X,PRKD2,NUS1,ARF6,BMPR2,ETS1,FGFR1,MTOR,HMGB1,MAP3K3,ADAM17,PLPP3,SIRT1,BMP4,PIK3C2A,AKT1,PIK3CG,CD40,NRP2,FOXP1,SPARC,ABL1,PDPK1
GO:BP	negative regulation of signal transduction	GO:0009968	0.0287577	1.54125	980	1428	126	15999	CRY2,DUSP1,EPHA4,FXN,IGF1R,IL6,CXCL8,ITGA3,LYN,MAGEA3,MYC,SOD2,STAT2,STK4,TGFBR1,THBS1,NKX2-1,FZD4,FZD9,DYRK2,THOC5,SOCS1,SOCS3,HERPUD1,PEG10,SYNJ2BP,PHACTR4,KREMEN1,PPP1R15B,KCTD21,CASTOR2,ACVR1,ATF6B,CYLD,FGB,HSPA1B,IGFBP5,LRP4,LRPAP1,PPIA,PPP2CA,TERT,TMSB4X,TYRO3,HIPK3,TRAP1,DLC1,PTPRT,SPART,PDCD4,PHPT1,STMN3,ADIPOR1,FBXW7,NKD2,GRK2,XIAP,ARRB2,ATM,BCL2,CSNK1A1,DDX3X,DUSP5,FKBP1A,ARHGAP35,IL1A,…
GO:BP	regulation of signal transduction by p53 class mediator	GO:1901796	0.0316794	1.49922	86	1428	21	15999	ATR,MYC,PMAIP1,DYRK2,USP2,CHEK1,ATM,BCL2,EIF5A,EP300,MTOR,RPS7,UBB,SIRT1,AURKB,AKT1,SNAI1,MDM2,CDKN2A,HIPK2,KMT5A
GO:BP	regulation of smooth muscle cell proliferation	GO:0048660	0.0316794	1.49922	86	1428	21	15999	CDKN1A,EDN1,IL6,IL6R,MEF2D,PDGFB,SOD2,THBS1,IGFBP5,IL18,PDCD4,FOXJ2,BMPR2,ELN,XRCC6,PTEN,BMP4,IGF1,AKT1,CDKN1B,FOXP1
GO:BP	regulation of blood vessel endothelial cell migration	GO:0043535	0.0345435	1.46163	80	1428	20	15999	PDGFB,SP1,THBS1,TMSB4X,PRKD2,NUS1,ETS1,FGFR1,HMGB1,MAP3K3,ADAM17,PDCD10,SIRT1,CARD10,PIK3C2A,AKT1,CD40,MECP2,ATP2B4,PDPK1
GO:BP	regulation of cellular component organization	GO:0051128	0.0368262	1.43384	1822	1428	212	15999	ATR,CDKN1A,DUSP1,DVL3,EDN1,EIF4G2,EPHA4,FXN,GOLGA4,HDAC2,HNRNPA2B1,IGF1R,IL6,LYN,MYC,MYH9,ROR2,PDGFB,PLCG2,PMAIP1,MAP2K7,RDX,ATXN2,STAT2,SURF4,SYT1,TGFBR1,THBS1,SUMO1,VCL,YWHAZ,FZD4,FZD9,WASL,BAZ1B,CEP135,ESPL1,SNX17,TUBB4A,PDLIM5,PLXND1,ARL6IP1,DISC1,PLEKHO1,MIEF1,SEMA4C,USP47,SAR1A,ABHD17C,CAPRIN2,SMCR8,CEP120,ACTG1,ACVR1B,CHEK1,CYLD,DPYSL3,FKBP4,HNF4A,HNRNPA1,HNRNPD,HPN,HSPA1B,LRP4,LRPAP1,ATP8…
GO:BP	regulation of protein binding	GO:0043393	0.0369357	1.43255	142	1428	29	15999	ATP2A2,CDKN1A,PDGFB,STK4,DISC1,CAPRIN2,DTX3L,CSNK1E,LRPAP1,PPP2CA,RAN,TERT,SPPL3,ARRB2,FKBP1A,PRKCD,BMP4,AURKB,AKT1,PRKACA,RACK1,BAG2,NES,ABL1,EPB41,GTF2F1,TMBIM6,HIPK2,NMD3
GO:BP	regulation of intracellular signal transduction	GO:1902531	0.0373561	1.42764	1408	1428	170	15999	ATR,DUSP1,DVL3,EDA,EDN1,EPHA4,IGF1R,IL6,IL6R,ITGA3,LYN,MAGEA3,MYC,ROR2,PDGFB,PLCG2,PMAIP1,MAP2K7,RDX,CCL7,SLC20A1,SOD2,STK4,TGFBR1,THBS1,YWHAZ,DYRK3,DYRK2,THOC5,USP2,HERPUD1,TAB2,SEMA4C,SYNJ2BP,ZCCHC3,SMCR8,TMED4,CASTOR2,BCR,CASP10,CHEK1,CYLD,FGB,HSPA1B,IL18,PPIA,PPP2CA,MAPK1,MAP4K2,SOD1,SOX11,TIAL1,TMSB4X,AKAP6,HIPK3,TRAP1,DLC1,PRKD2,PDCD4,TRAT1,STMN3,ADIPOR1,FBXW7,TAOK1,FGD4,SPPL3,XIAP,ARF6,ARR…
GO:BP	cellular response to heat	GO:0034605	0.0377201	1.42343	50	1428	15	15999	ATR,POLR2D,THBS1,SUMO1,HSPA1B,HSPA6,ATXN3,ATM,EP300,MTOR,IL1A,SIRT1,PRKACA,DNAJB6,YWHAE
GO:BP	cellular response to oxygen levels	GO:0071453	0.037879	1.4216	107	1428	24	15999	AK4,BACH1,EPHA4,MDM4,MYC,PMAIP1,ATP6V1G1,TERT,ZFP36L1,MTOR,GATA6,PDK3,SIRT1,SUV39H2,CPEB4,EGLN3,FAS,AJUBA,FOXO1,MDM2,TP53,TMBIM6,NDRG1,HIPK2
GO:BP	cellular amide metabolic process	GO:0043603	0.0386055	1.41335	939	1428	121	15999	EIF4G2,EPHA4,GALC,IL6,MYC,POLR2D,ATXN2,SP1,THBS1,EIF3C,CNOT8,EIF4A3,IGF2BP1,IGF2BP3,CELF1,ASCC3,GGA3,LARP1,ACOT9,ERO1A,YARS2,RWDD1,NOA1,PPP1R15B,MARS2,TRIM71,GPAT4,PDE12,ACER2,DPH1,EEF1A1,EIF4E,CLN8,FOXO3,GGT7,GLA,GSTM5,HNRNPD,IGFBP5,NCL,PPP2CA,RBM4,RPL7A,RPL22,SOD1,TCOF1,EIF4H,CNBP,RPL14,GNE,TRAP1,HBS1L,TNRC6B,RPL13A,BACE2,ORMDL2,MRPS16,PIPOX,NSUN5,IARS2,RBM4B,ORMDL3,SPPL3,SAMD8,EIF5AL1,GSTK1,ZF…
GO:BP	negative regulation of signaling	GO:0023057	0.039739	1.40078	1034	1428	131	15999	CRY2,DUSP1,EPHA4,FXN,IGF1R,IL6,CXCL8,ITGA3,LYN,MAGEA3,MYC,SOD2,STAT2,STK4,TGFBR1,THBS1,NKX2-1,FZD4,FZD9,DYRK2,THOC5,SOCS1,SOCS3,HERPUD1,PEG10,SYNJ2BP,PHACTR4,KREMEN1,PPP1R15B,MIDN,KCTD21,CASTOR2,ACVR1,ATF6B,CYLD,FGB,HSPA1B,IGFBP5,LRP4,LRPAP1,PPIA,PPP2CA,TERT,TMSB4X,TYRO3,HIPK3,TRAP1,DLC1,PTPRT,SPART,PDCD4,PHPT1,TRAT1,STMN3,ADIPOR1,FBXW7,NKD2,GRK2,XIAP,ARRB2,ATM,BCL2,CSNK1A1,DDX3X,DUSP5,FKBP1A,ARH…
GO:BP	macromolecule localization	GO:0033036	0.0407672	1.38969	2207	1428	250	15999	ATR,CYP19A1,GLUL,GOLGA4,HNRNPA2B1,IL6,ITGA3,KPNA5,MYH9,POLR2D,RDX,ATXN2,STK4,STX3,SURF4,THBS1,SUMO1,VCL,YWHAZ,FZD9,THOC5,GBF1,RABEP1,NUP155,CEP135,HERPUD1,SNX17,YWHAQ,RABL2B,RABL2A,GGA3,PMPCA,ARL6IP1,CHTOP,TMED5,MIEF1,ARL8B,SYNJ2BP,YOD1,IPO9,SAR1A,RAB40C,PLEKHA3,ATG9A,RHBDF2,HASPIN,SLC10A7,TOMM40L,FUT10,MIDN,GRPEL2,UBXN2B,DTX3L,CEP120,TMED4,CNEP1R1,RAB19,ACTG1,ADAR,CES1,CPT1A,CLN8,FGB,GOLGB1,HNF4…
GO:BP	positive regulation of cell death	GO:0010942	0.0436417	1.3601	425	1428	64	15999	IL6,LYN,MYC,PMAIP1,SOD2,STK4,TGFBR1,THBS1,HMGA2,FZD9,CELF1,DIABLO,ATG9A,ACER2,CYLD,FOXO3,HSPD1,SOD1,DLC1,PDCD4,FBXW7,SUDS3,BMF,ATM,DDX3X,E2F1,EIF5A,FOS,HMGB1,MCL1,MAP3K10,PTEN,RPS7,TIMP3,UBB,BCL2L11,ZNF268,SIRT1,LATS2,DDIT4,BMP4,TLR4,FAS,ATF4,CDKN1B,HOXA5,CDK5R1,RACK1,RRP1B,CD40,FOXO1,IAPP,ING5,TP53,ABL1,BAK1,CDKN2A,E2F3,SLC6A6,SQSTM1,SLC9A3R1,BCLAF1,MTCH2,TRAF7
GO:BP	smooth muscle cell proliferation	GO:0048659	0.0461193	1.33612	88	1428	21	15999	CDKN1A,EDN1,IL6,IL6R,MEF2D,PDGFB,SOD2,THBS1,IGFBP5,IL18,PDCD4,FOXJ2,BMPR2,ELN,XRCC6,PTEN,BMP4,IGF1,AKT1,CDKN1B,FOXP1
GO:BP	regulation of mitotic cell cycle phase transition	GO:1901990	0.0465863	1.33174	243	1428	42	15999	CCND1,CDKN1A,DUSP1,RDX,HMGA2,ESPL1,USP47,ACVR1,CHEK1,FOXN3,PPP2CA,CDK10,TAOK1,CDC73,ATM,ZFP36L1,ZFP36L2,DDX3X,E2F1,PTEN,ADAM17,PHOX2B,TOPBP1,KMT2E,HECW2,CDC25A,AURKB,AKT1,BUB1,CDKN1B,RCC2,E2F7,CDK4,MDM2,MECP2,TP53,CCND2,CDKN2A,PLCB1,CLSPN,ZNF655,BRSK1
GO:BP	replicative senescence	GO:0090399	0.0471083	1.3269	12	1428	7	15999	ATR,CHEK1,TERT,ATM,SERPINE1,TP53,CDKN2A
GO:BP	regulation of epithelial cell migration	GO:0010632	0.0477466	1.32106	204	1428	37	15999	EDN1,GLUL,PDGFB,PLCG2,SP1,THBS1,SYNJ2BP,TMSB4X,PRKD2,ADIPOR1,NUS1,ARF6,BMPR2,ETS1,FGFR1,MTOR,HMGB1,MAP3K3,PTEN,ADAM17,PLPP3,PDCD10,SIRT1,CARD10,BMP4,PIK3C2A,AKT1,PIK3CG,SP100,CD40,NRP2,FOXP1,MECP2,SPARC,ABL1,ATP2B4,PDPK1
GO:CC	intracellular organelle	GO:0043229	2.64706e-31	30.5772	11752	1484	1218	17081	ACTA1,AHR,AK4,ATP2A2,ALDH7A1,ATR,BACH1,CCND1,PRDM1,POLR3D,CALM1,CALU,CCNG1,CCNT2,CD59,CDKN1A,AP1S1,COL8A1,COX6B1,CRX,CRY2,CYP19A1,DNA2,DNAH9,DYNC1LI2,ARID3A,DUSP1,DVL3,E2F6,EDA,EDN1,ELF4,EPHA4,FPR1,FXN,GABPB1,GALC,GATM,NR6A1,GLO1,GLUL,GOLGA4,GPS1,GTF2E1,HIST1H2BD,HDAC2,HMGA1,HNRNPA2B1,IGF1R,IL6,KPNA5,LYN,MXD1,MAGEA3,MAGEA6,MAGEA12,MDM4,MEF2D,MPL,ND4,ND5,MYC,MYH9,NAP1L1,SLC11A2,ROR2,NUCB2,PAFAH2,P…
GO:CC	intracellular anatomical structure	GO:0005622	2.83758e-30	29.5471	13561	1484	1342	17081	ACTA1,ADH5,AHR,AK4,AMD1,ATP2A2,ALDH7A1,ATR,BACH1,CCND1,PRDM1,POLR3D,CALM1,CALU,CCNG1,CCNT2,CD59,CDKN1A,AP1S1,COL8A1,COX6B1,CRX,CRY2,CTPS1,CYP19A1,DNA2,DNAH9,DYNC1LI2,ARID3A,DUSP1,DVL3,E2F6,EDA,EDN1,EIF4G2,ELF4,EPHA4,FPR1,FXN,GABPB1,GALC,GATM,NR6A1,GLO1,GLUL,GOLGA4,GPS1,GTF2E1,HIST1H2BD,HDAC2,HMGA1,HNRNPA2B1,IGF1R,IL6,KPNA5,LYN,MXD1,MAGEA3,MAGEA6,MAGEA12,MDM4,MEF2D,MPL,ND4,ND5,MYC,MYH9,NAP1L1,SLC1…
GO:CC	intracellular membrane-bounded organelle	GO:0043231	3.62795e-28	27.4403	10775	1484	1134	17081	AHR,AK4,ATP2A2,ALDH7A1,ATR,BACH1,CCND1,PRDM1,POLR3D,CALM1,CALU,CCNG1,CCNT2,CD59,CDKN1A,AP1S1,COL8A1,COX6B1,CRX,CRY2,CYP19A1,DNA2,ARID3A,DUSP1,E2F6,EDA,EDN1,ELF4,EPHA4,FPR1,FXN,GABPB1,GALC,GATM,NR6A1,GLO1,GLUL,GOLGA4,GPS1,GTF2E1,HIST1H2BD,HDAC2,HMGA1,HNRNPA2B1,IGF1R,IL6,KPNA5,LYN,MXD1,MAGEA3,MAGEA6,MAGEA12,MDM4,MEF2D,MPL,ND4,ND5,MYC,MYH9,NAP1L1,SLC11A2,ROR2,NUCB2,PAFAH2,PBX2,PDGFB,PLAGL2,PLCG2,PMA…
GO:CC	organelle	GO:0043226	9.0201e-24	23.0448	12608	1484	1258	17081	ACTA1,ADH5,AHR,AK4,ATP2A2,ALDH7A1,ATR,BACH1,CCND1,PRDM1,POLR3D,CALM1,CALU,CCNG1,CCNT2,CD59,CDKN1A,AP1S1,COL8A1,COX6B1,CRX,CRY2,CYP19A1,DNA2,DNAH9,DYNC1LI2,ARID3A,DUSP1,DVL3,E2F6,EDA,EDN1,ELF4,EPHA4,FPR1,FXN,GABPB1,GALC,GATM,NR6A1,GLO1,GLUL,GNG5,GOLGA4,GPS1,GTF2E1,HIST1H2BD,HDAC2,HMGA1,HNRNPA2B1,IGF1R,IL6,ITGA3,KPNA5,LYN,MXD1,MAGEA3,MAGEA6,MAGEA12,MDM4,MEF2D,MPL,ND4,ND5,MYC,MYH9,NAP1L1,SLC11A2,ROR…
GO:CC	membrane-bounded organelle	GO:0043227	1.40075e-23	22.8536	11874	1484	1203	17081	ACTA1,ADH5,AHR,AK4,ATP2A2,ALDH7A1,ATR,BACH1,CCND1,PRDM1,POLR3D,CALM1,CALU,CCNG1,CCNT2,CD59,CDKN1A,AP1S1,COL8A1,COX6B1,CRX,CRY2,CYP19A1,DNA2,DNAH9,ARID3A,DUSP1,E2F6,EDA,EDN1,ELF4,EPHA4,FPR1,FXN,GABPB1,GALC,GATM,NR6A1,GLO1,GLUL,GNG5,GOLGA4,GPS1,GTF2E1,HIST1H2BD,HDAC2,HMGA1,HNRNPA2B1,IGF1R,IL6,ITGA3,KPNA5,LYN,MXD1,MAGEA3,MAGEA6,MAGEA12,MDM4,MEF2D,MPL,ND4,ND5,MYC,MYH9,NAP1L1,SLC11A2,ROR2,NUCB2,PAFAH2…
GO:CC	nucleus	GO:0005634	4.03406e-23	22.3943	6692	1484	771	17081	AHR,ATR,BACH1,CCND1,PRDM1,POLR3D,CALM1,CCNG1,CCNT2,CDKN1A,CRX,CRY2,DNA2,ARID3A,DUSP1,E2F6,ELF4,GABPB1,NR6A1,GLO1,GLUL,GOLGA4,GPS1,GTF2E1,HIST1H2BD,HDAC2,HMGA1,HNRNPA2B1,KPNA5,LYN,MXD1,MAGEA3,MAGEA6,MAGEA12,MDM4,MEF2D,MPL,MYC,MYH9,NAP1L1,SLC11A2,PBX2,PLAGL2,PMAIP1,POLR2D,PPP2R2A,PRIM2,MAPK6,MAP2K7,RFC2,SLC5A5,SMARCC1,SNRPC,SP1,STAT2,STK4,ELOA,TGFBR1,NKX2-1,TUBB2A,SUMO1,YWHAZ,ZNF8,ZNF28,MLLT10,KMT2…
GO:CC	nuclear lumen	GO:0031981	1.43467e-20	19.8432	4334	1484	540	17081	AHR,ATR,BACH1,CCND1,PRDM1,POLR3D,CALM1,CCNG1,CCNT2,CDKN1A,CRY2,DNA2,ARID3A,E2F6,ELF4,GABPB1,NR6A1,GLO1,GOLGA4,GPS1,GTF2E1,HIST1H2BD,HDAC2,HMGA1,HNRNPA2B1,KPNA5,MXD1,MDM4,MEF2D,MYC,POLR2D,PPP2R2A,PRIM2,MAPK6,RFC2,SMARCC1,SNRPC,SP1,STAT2,STK4,ELOA,NKX2-1,SUMO1,YWHAZ,MLLT10,KMT2D,HMGA2,COIL,NCOA3,SMC1A,DYRK3,DYRK2,THOC5,SOCS1,PEX11B,MBD2,BAZ1B,USP2,ONECUT2,SART3,EIF4A3,AKAP8,SF3A1,PCGF3,TGOLN2,ARID3…
GO:CC	nucleoplasm	GO:0005654	8.75663e-20	19.0577	4049	1484	509	17081	AHR,ATR,BACH1,CCND1,PRDM1,POLR3D,CALM1,CCNG1,CCNT2,CDKN1A,CRY2,DNA2,ARID3A,E2F6,ELF4,GABPB1,NR6A1,GLO1,GOLGA4,GPS1,GTF2E1,HIST1H2BD,HDAC2,HMGA1,HNRNPA2B1,KPNA5,MXD1,MDM4,MEF2D,MYC,POLR2D,PPP2R2A,PRIM2,MAPK6,RFC2,SMARCC1,SNRPC,SP1,STAT2,STK4,ELOA,NKX2-1,SUMO1,YWHAZ,MLLT10,KMT2D,HMGA2,COIL,NCOA3,SMC1A,DYRK3,DYRK2,THOC5,SOCS1,PEX11B,MBD2,BAZ1B,USP2,ONECUT2,SART3,EIF4A3,AKAP8,SF3A1,PCGF3,TGOLN2,ARID3…
GO:CC	membrane-enclosed lumen	GO:0031974	9.29923e-20	19.0316	5385	1484	637	17081	AHR,AK4,ALDH7A1,ATR,BACH1,CCND1,PRDM1,POLR3D,CALM1,CALU,CCNG1,CCNT2,CDKN1A,COL8A1,CRY2,DNA2,ARID3A,E2F6,ELF4,FXN,GABPB1,GALC,GATM,NR6A1,GLO1,GOLGA4,GPS1,GTF2E1,HIST1H2BD,HDAC2,HMGA1,HNRNPA2B1,IL6,KPNA5,MXD1,MDM4,MEF2D,MYC,PDGFB,POLR2D,PPP2R2A,PRIM2,MAPK6,RFC2,MRPL12,SMARCC1,SNRPC,SOD2,SP1,STAT2,STK4,SUOX,ELOA,THBS1,NKX2-1,SUMO1,VCL,YWHAZ,MLLT10,KMT2D,HMGA2,COIL,NCOA3,SMC1A,DYRK3,DYRK2,THOC5,SOCS1…
GO:CC	intracellular organelle lumen	GO:0070013	9.29923e-20	19.0316	5385	1484	637	17081	AHR,AK4,ALDH7A1,ATR,BACH1,CCND1,PRDM1,POLR3D,CALM1,CALU,CCNG1,CCNT2,CDKN1A,COL8A1,CRY2,DNA2,ARID3A,E2F6,ELF4,FXN,GABPB1,GALC,GATM,NR6A1,GLO1,GOLGA4,GPS1,GTF2E1,HIST1H2BD,HDAC2,HMGA1,HNRNPA2B1,IL6,KPNA5,MXD1,MDM4,MEF2D,MYC,PDGFB,POLR2D,PPP2R2A,PRIM2,MAPK6,RFC2,MRPL12,SMARCC1,SNRPC,SOD2,SP1,STAT2,STK4,SUOX,ELOA,THBS1,NKX2-1,SUMO1,VCL,YWHAZ,MLLT10,KMT2D,HMGA2,COIL,NCOA3,SMC1A,DYRK3,DYRK2,THOC5,SOCS1…
GO:CC	organelle lumen	GO:0043233	9.29923e-20	19.0316	5385	1484	637	17081	AHR,AK4,ALDH7A1,ATR,BACH1,CCND1,PRDM1,POLR3D,CALM1,CALU,CCNG1,CCNT2,CDKN1A,COL8A1,CRY2,DNA2,ARID3A,E2F6,ELF4,FXN,GABPB1,GALC,GATM,NR6A1,GLO1,GOLGA4,GPS1,GTF2E1,HIST1H2BD,HDAC2,HMGA1,HNRNPA2B1,IL6,KPNA5,MXD1,MDM4,MEF2D,MYC,PDGFB,POLR2D,PPP2R2A,PRIM2,MAPK6,RFC2,MRPL12,SMARCC1,SNRPC,SOD2,SP1,STAT2,STK4,SUOX,ELOA,THBS1,NKX2-1,SUMO1,VCL,YWHAZ,MLLT10,KMT2D,HMGA2,COIL,NCOA3,SMC1A,DYRK3,DYRK2,THOC5,SOCS1…
GO:CC	protein-containing complex	GO:0032991	1.72782e-14	13.7625	4796	1484	558	17081	ACTA1,AHR,ATP2A2,CCND1,POLR3D,CALM1,CCNG1,CCNT2,CDKN1A,AP1S1,COL8A1,COX6B1,CRX,DNA2,DNAH9,DYNC1LI2,E2F6,EIF4G2,EPHA4,FXN,NR6A1,GNG5,GPS1,GTF2E1,HDAC2,HMGA1,HNRNPA2B1,IGF1R,IL6,IL6R,ITGA3,ND4,ND5,MYC,MYH9,SLC11A2,ROR2,POLR2D,PPP2R2A,PRIM2,RFC2,MRPL12,RRM1,ATXN2,SMARCC1,SNRPC,SP1,STK4,STRN,STX3,ELOA,TGFBR1,TGFBR3,THBS1,TRAPPC10,SUMO1,VCL,MLLT10,KMT2D,HMGA2,NCOA3,SMC1A,DYRK2,THOC5,SOCS1,EIF3C,PEX11B…
GO:CC	non-membrane-bounded organelle	GO:0043228	3.85484e-13	12.414	4244	1484	499	17081	ACTA1,AHR,ATR,BACH1,CALM1,CDKN1A,CRX,DNA2,DNAH9,DYNC1LI2,DVL3,E2F6,EDA,ELF4,GABPB1,NR6A1,HDAC2,HMGA1,HNRNPA2B1,MXD1,MEF2D,MYC,MYH9,NAP1L1,PBX2,POLR2D,PRIM2,RDX,RFC2,MRPL12,ATXN2,SMARCC1,SP1,STAT2,ELOA,NKX2-1,TUBB2A,SUMO1,VCL,HMGA2,COIL,NCOA3,SMC1A,DYRK3,DYRK2,THOC5,SOCS1,MBD2,WASL,BAZ1B,CCNB2,CNOT8,HAND1,ONECUT2,CEP135,ESPL1,EIF4A3,ZBTB5,FARP1,AKAP8,PCGF3,TUBB4A,PDLIM5,IGF2BP1,CELF1,RABL2B,ATXN2L…
GO:CC	intracellular non-membrane-bounded organelle	GO:0043232	3.85484e-13	12.414	4244	1484	499	17081	ACTA1,AHR,ATR,BACH1,CALM1,CDKN1A,CRX,DNA2,DNAH9,DYNC1LI2,DVL3,E2F6,EDA,ELF4,GABPB1,NR6A1,HDAC2,HMGA1,HNRNPA2B1,MXD1,MEF2D,MYC,MYH9,NAP1L1,PBX2,POLR2D,PRIM2,RDX,RFC2,MRPL12,ATXN2,SMARCC1,SP1,STAT2,ELOA,NKX2-1,TUBB2A,SUMO1,VCL,HMGA2,COIL,NCOA3,SMC1A,DYRK3,DYRK2,THOC5,SOCS1,MBD2,WASL,BAZ1B,CCNB2,CNOT8,HAND1,ONECUT2,CEP135,ESPL1,EIF4A3,ZBTB5,FARP1,AKAP8,PCGF3,TUBB4A,PDLIM5,IGF2BP1,CELF1,RABL2B,ATXN2L…
GO:CC	cytosol	GO:0005829	5.24772e-10	9.28003	5097	1484	563	17081	ACTA1,ADH5,AHR,AMD1,ALDH7A1,BACH1,CCND1,POLR3D,CALM1,CCNT2,CDKN1A,AP1S1,CRY2,CTPS1,DYNC1LI2,ARID3A,DVL3,EIF4G2,FXN,GLO1,GLUL,GOLGA4,GPS1,GTF2E1,HIST1H2BD,HMGA1,KPNA5,LYN,MXD1,MYH9,NUCB2,PLCG2,PMAIP1,POLR2D,PPP2R2A,MAPK6,MAP2K7,QDPR,RRAD,RRM1,RRM2,ATXN2,STAT2,STK4,STRN,TRAPPC10,SUMO1,VCL,YWHAZ,MLLT10,NCOA3,SMC1A,DYRK3,DYRK2,SOCS1,EIF3C,GBF1,PEX11B,MBD2,WASL,SOCS3,CCNB2,ATG12,ATP6V1F,CNOT8,ATP6V1G1…
GO:CC	nuclear protein-containing complex	GO:0140513	6.73036e-10	9.17196	1155	1484	170	17081	POLR3D,CCNT2,CDKN1A,CRX,E2F6,GPS1,GTF2E1,HDAC2,HMGA1,HNRNPA2B1,MYH9,POLR2D,PRIM2,SMARCC1,SNRPC,ELOA,SUMO1,KMT2D,THOC5,HAND1,NUP155,SART3,EIF4A3,UBAP2L,SF3A1,PCGF3,COPS8,MSL3,ASCC3,COPS6,CBX5,INTS7,CHTOP,NCKIPSD,BCOR,ATXN7L3,ADAR,CHD4,ATF6B,E2F4,GTF2H3,HNRNPA1,HNRNPH1,HSPA6,JARID2,MCM7,MYO6,NCL,SNU13,PRIM1,RAD23B,RAN,RANGAP1,RXRB,SKP1,SS18,TAF4B,TERT,TFDP2,RUVBL1,MED24,MED16,UBA2,HNRNPR,SRCAP,POLR…
GO:CC	cytoplasm	GO:0005737	1.86728e-08	7.72879	10528	1484	1029	17081	ACTA1,ADH5,AHR,AK4,AMD1,ATP2A2,ALDH7A1,ATR,BACH1,CCND1,PRDM1,POLR3D,CALM1,CALU,CCNG1,CCNT2,CD59,CDKN1A,AP1S1,COL8A1,COX6B1,CRY2,CTPS1,CYP19A1,DNA2,DNAH9,DYNC1LI2,ARID3A,DUSP1,DVL3,EDN1,EIF4G2,EPHA4,FPR1,FXN,GABPB1,GALC,GATM,GLO1,GLUL,GOLGA4,GPS1,GTF2E1,HIST1H2BD,HDAC2,HMGA1,HNRNPA2B1,IL6,KPNA5,LYN,MXD1,MAGEA3,MPL,ND4,ND5,MYC,MYH9,NAP1L1,SLC11A2,ROR2,NUCB2,PAFAH2,PDGFB,PLCG2,PMAIP1,POLR2D,PPP2R2A,…
GO:CC	chromosome	GO:0005694	3.21863e-07	6.49233	1586	1484	206	17081	AHR,ATR,BACH1,CRX,DNA2,DVL3,E2F6,ELF4,NR6A1,HDAC2,HMGA1,HNRNPA2B1,MXD1,MEF2D,MYC,NAP1L1,PBX2,PRIM2,RFC2,SMARCC1,SP1,STAT2,ELOA,NKX2-1,HMGA2,NCOA3,SMC1A,THOC5,MBD2,BAZ1B,HAND1,ONECUT2,ZBTB5,PCGF3,CBX5,INTS7,POLL,RAD18,SMARCAD1,NSD1,ZBTB37,SMCR8,CHD4,CHEK1,FOXN3,ATF6B,E2F4,FOXO3,HMGN1,HNF4A,HOXA13,MCM7,NCL,NRL,PRIM1,RAD51,RAN,RANGAP1,RFX1,RXRB,SOX11,SS18,TERT,TFDP2,KLF10,TSPYL1,ALX1,RUVBL1,GMEB1,SR…
GO:CC	transferase complex	GO:1990234	4.90877e-07	6.30903	765	1484	116	17081	CCND1,POLR3D,CCNG1,CCNT2,CDKN1A,DNA2,E2F6,GTF2E1,HDAC2,IGF1R,POLR2D,PRIM2,TGFBR1,KMT2D,DYRK2,SOCS1,SOCS3,CCNB2,ATG12,PCGF3,MSL3,CBX5,ARIH1,ARMC8,SOCS7,NAA20,BCOR,USP47,RAD18,ATXN7L3,FBXL20,NAA30,SMCR8,RNF144B,ACVR1,ACVR1B,CCNA2,CKS1B,GTF2H3,JARID2,MYO6,PRIM1,PRKAR2A,SKP1,TAF4B,TERT,GAN,RUVBL1,POLR3A,SETD1B,ORMDL2,RBM15B,PHF20,FBXW7,CDC73,ZYG11B,PHC3,NAA50,ORMDL3,NUS1,FBXL13,EP300,RNF2,CUL5,TRRAP,…
GO:CC	chromatin	GO:0000785	5.9425e-07	6.22603	1136	1484	157	17081	AHR,BACH1,CRX,DVL3,E2F6,ELF4,NR6A1,HDAC2,HMGA1,MXD1,MEF2D,MYC,NAP1L1,PBX2,SMARCC1,SP1,STAT2,NKX2-1,HMGA2,NCOA3,MBD2,HAND1,ONECUT2,ZBTB5,CBX5,SMARCAD1,NSD1,ZBTB37,SMCR8,CHD4,CHEK1,FOXN3,ATF6B,E2F4,FOXO3,HMGN1,HNF4A,HOXA13,MCM7,NRL,RAD51,RAN,RFX1,RXRB,SOX11,SS18,TFDP2,KLF10,TSPYL1,ALX1,RUVBL1,GMEB1,SRCAP,ADNP2,FOXJ3,FOXJ2,SUDS3,ARGFX,ZFHX3,CDX2,CREB1,E2F1,ELK4,EN2,ETS1,BPTF,FOXL1,FOS,GATA6,HIST1H1E…
GO:CC	catalytic complex	GO:1902494	6.94697e-06	5.1582	1328	1484	173	17081	CCND1,POLR3D,CALM1,CCNG1,CCNT2,CDKN1A,DNA2,DNAH9,DYNC1LI2,E2F6,GNG5,GTF2E1,HDAC2,HNRNPA2B1,IGF1R,ND4,ND5,POLR2D,PPP2R2A,PRIM2,RRM1,SMARCC1,TGFBR1,KMT2D,DYRK2,SOCS1,SOCS3,CCNB2,ATG12,EIF4A3,SF3A1,PCGF3,MSL3,CBX5,ARIH1,ARMC8,SOCS7,NAA20,BCOR,USP47,RAD18,ATXN7L3,DNAL1,PPP1R15B,FBXL20,NAA30,SMCR8,RNF144B,CNEP1R1,ACVR1,ACVR1B,CASP10,CCNA2,CHD4,CKS1B,DBT,GTF2H3,HNRNPA1,HNRNPH1,JARID2,MYO6,PPP2CA,PRIM1,…
GO:CC	transferase complex, transferring phosphorus-containing groups	GO:0061695	6.77398e-05	4.16916	254	1484	48	17081	CCND1,POLR3D,CCNG1,CCNT2,CDKN1A,DNA2,GTF2E1,IGF1R,POLR2D,PRIM2,TGFBR1,SOCS1,SOCS3,CCNB2,SOCS7,SMCR8,ACVR1,ACVR1B,CCNA2,CKS1B,GTF2H3,MYO6,PRIM1,PRKAR2A,TAF4B,TERT,POLR3A,CDC73,TRRAP,ULK1,CCNK,TAF5L,RPRD1A,PIK3C2A,ACVR2B,PIK3CG,PRKACA,RTF1,CDK4,PIK3R1,PRKAB1,CCND2,CCNF,GTF2F1,CCNI,VAC14,BCCIP,POLR3H
GO:CC	RNA polymerase II transcription regulator complex	GO:0090575	0.000670206	3.17379	174	1484	35	17081	CRX,E2F6,GTF2E1,HMGA1,HAND1,ASCC3,CHD4,ATF6B,E2F4,GTF2H3,RXRB,TAF4B,TFDP2,CREB1,E2F1,FOS,TRRAP,MED14,TAF5L,ASCL1,ATF4,PBX1,TLE3,E2F7,SMAD2,E2F2,NFYB,ASCL2,RUNX1,CEBPB,E2F3,GTF2F1,TRIM28,DRAP1,HIPK2
GO:CC	protein kinase complex	GO:1902911	0.000770951	3.11297	98	1484	24	17081	CCND1,CCNG1,CCNT2,CDKN1A,IGF1R,TGFBR1,CCNB2,SMCR8,ACVR1,ACVR1B,CCNA2,CKS1B,GTF2H3,PRKAR2A,ULK1,CCNK,ACVR2B,PRKACA,CDK4,PRKAB1,CCND2,CCNF,CCNI,BCCIP
GO:CC	cytoplasmic ribonucleoprotein granule	GO:0036464	0.00105447	2.97697	223	1484	41	17081	GABPB1,POLR2D,ATXN2,DYRK3,SOCS1,CNOT8,IGF2BP1,CELF1,ATXN2L,ICOSLG,LARP1,CHTOP,UBAP2,TRIM71,EIF4E,NCL,RBM4,TIAL1,G3BP1,DDX19B,TNRC6B,ZFP36L1,DDX3X,KPNB1,CNOT9,EIF4E2,G3BP2,TAF5L,PNRC2,TUBB,AJUBA,DDX6,UHMK1,PCBP1,SQSTM1,TDRKH,PABPC1,APOBEC3C,MEX3A,RC3H1,MCRIP1
GO:CC	transcription regulator complex	GO:0005667	0.00165342	2.78162	349	1484	56	17081	AHR,CCND1,CRX,E2F6,NR6A1,GTF2E1,HDAC2,HMGA1,SP1,HAND1,ASCC3,CBX5,CHD4,ATF6B,E2F4,GTF2H3,RXRB,TAF4B,TFDP2,ZFHX3,CREB1,E2F1,EP300,FOS,XRCC6,HMGB1,TRRAP,MED14,SIX2,RCOR1,TAF5L,RLIM,TBL1XR1,ASCL1,ATF4,GFI1,PBX1,TLE3,AJUBA,E2F7,SMAD2,RCOR3,E2F2,NFYB,TP53,PHF12,ASCL2,RUNX1,CEBPB,E2F3,GTF2F1,HDGF,MTA1,TRIM28,DRAP1,HIPK2
GO:CC	PML body	GO:0016605	0.00213205	2.6712	71	1484	19	17081	ATR,ELF4,SUMO1,CBX5,RAD51,TERT,HIPK3,MORC3,MTOR,TOPBP1,WDFY3,SIRT1,SP100,BASP1,TP53,SMC5,LRCH4,SQSTM1,HIPK2
GO:CC	ribonucleoprotein complex	GO:1990904	0.00278665	2.55492	629	1484	87	17081	HNRNPA2B1,MRPL12,ATXN2,SNRPC,SART3,EIF4A3,SF3A1,IGF2BP1,CELF1,LARP1,CBX5,RWDD1,NAA30,ZC3H18,MSI2,RBM12B,ADAR,EIF4E,HNRNPA1,HNRNPD,HNRNPH1,HSPA1B,MSI1,MYH10,NCL,SNU13,RPL7A,RPL22,TERT,RPL14,G3BP1,HNRNPR,RPL13A,NGDN,MRPS16,PHAX,MRPS10,RBM41,UTP6,UTP4,RRP36,ZFP36L1,DDX3X,FBL,ILF2,PWP2,RPL18A,RPS7,RPS8,RPS12,G3BP2,SRRM2,RBMX,MEPCE,MRPS14,MRPL34,KRI1,CPEB4,HSD17B10,SRP9,RACK1,RRP1B,TRA2A,SRRT,MRPS35,M…
GO:CC	ribonucleoprotein granule	GO:0035770	0.00291089	2.53597	240	1484	42	17081	GABPB1,POLR2D,ATXN2,SUMO1,DYRK3,SOCS1,CNOT8,IGF2BP1,CELF1,ATXN2L,ICOSLG,LARP1,CHTOP,UBAP2,TRIM71,EIF4E,NCL,RBM4,TIAL1,G3BP1,DDX19B,TNRC6B,ZFP36L1,DDX3X,KPNB1,CNOT9,EIF4E2,G3BP2,TAF5L,PNRC2,TUBB,AJUBA,DDX6,UHMK1,PCBP1,SQSTM1,TDRKH,PABPC1,APOBEC3C,MEX3A,RC3H1,MCRIP1
GO:CC	cytoplasmic stress granule	GO:0010494	0.00349324	2.45677	67	1484	18	17081	ATXN2,DYRK3,IGF2BP1,CELF1,ATXN2L,LARP1,EIF4E,RBM4,TIAL1,G3BP1,DDX19B,DDX3X,KPNB1,G3BP2,DDX6,PABPC1,RC3H1,MCRIP1
GO:CC	nuclear body	GO:0016604	0.00538789	2.26858	714	1484	95	17081	ATR,CDKN1A,CRY2,ELF4,HNRNPA2B1,POLR2D,SNRPC,STK4,SUMO1,COIL,DYRK3,BAZ1B,SART3,SF3A1,ATXN2L,CBX5,ARIH1,INTS7,CHTOP,YARS2,RAD18,ZC3H18,HSPA1B,ATP8B1,RAD51,RBM4,TERT,ALX1,HIPK3,SRCAP,MORC3,PHPT1,RBM15B,DGCR8,SUDS3,RBM4B,CTCFL,ZFHX3,CSNK1A1,FBL,MTOR,INCENP,MYO1C,PLAG1,RNF2,RP2,CBX4,DAZAP2,STAG1,TOPBP1,BAZ2A,WDFY3,SIRT1,SRRM2,ZBTB20,TAF5L,KMT2E,ZBTB4,RBM25,CENPO,EP400,FAS,GFI1,HOXB7,PRKACA,SP100,MBD4,…
GO:CC	serine/threonine protein kinase complex	GO:1902554	0.00675996	2.17006	83	1484	20	17081	CCND1,CCNG1,CCNT2,CDKN1A,TGFBR1,CCNB2,SMCR8,ACVR1,ACVR1B,CCNA2,CKS1B,GTF2H3,ULK1,CCNK,ACVR2B,CDK4,CCND2,CCNF,CCNI,BCCIP
GO:CC	cyclin-dependent protein kinase holoenzyme complex	GO:0000307	0.0085427	2.0684	41	1484	13	17081	CCND1,CCNG1,CCNT2,CDKN1A,CCNB2,CCNA2,CKS1B,CCNK,CDK4,CCND2,CCNF,CCNI,BCCIP
GO:CC	ficolin-1-rich granule lumen	GO:1904813	0.0483344	1.31574	124	1484	24	17081	VCL,ACTR10,ALDOA,EEF1A1,HSPA1B,HSPA6,NME2,PPIA,MAPK1,CRISPLD2,CAT,DDX3X,XRCC6,GNS,HMGB1,ILF2,KPNB1,HUWE1,ALDOC,CSTB,PGAM1,PKM,PSMD11,PSMD6
KEGG	Cellular senescence	KEGG:04218	1.18187e-09	8.92743	156	752	44	8014	ATR,CCND1,CALM1,CDKN1A,IL6,CXCL8,MYC,TGFBR1,CCNB2,CCNA2,CHEK1,E2F4,FOXO3,MAPK1,VDAC1,HIPK3,ATM,ZFP36L1,ZFP36L2,E2F1,ETS1,MTOR,IL1A,MAP2K1,PTEN,SIRT1,CDC25A,AKT1,CALM3,TGFBR2,CDK4,FOXO1,SMAD2,SERPINE1,PIK3R1,MDM2,E2F2,TP53,CCND2,CDKN2A,E2F3,MYBL2,SQSTM1,HIPK2
KEGG	Human T-cell leukemia virus 1 infection	KEGG:05166	5.94017e-08	7.2262	219	752	51	8014	ATR,CCND1,CDKN1A,IL6,MYC,TGFBR1,CCNB2,ESPL1,CCNA2,CHEK1,ATF6B,IL1R1,MAPK1,RAN,TERT,VDAC1,ADCY9,XIAP,ATM,CREB1,E2F1,ELK4,EP300,ETS1,FOS,MAP3K3,MAP2K1,PTEN,TRRAP,KAT2B,IL2,AKT1,ATF4,ETS2,PRKACA,TGFBR2,CD40,CDK4,SMAD2,PIK3R1,E2F2,NFYB,STAT5B,TP53,CCND2,CDKN2A,E2F3,HLA-DOA,NFKB2,PTTG1,VAC14
KEGG	Cell cycle	KEGG:04110	2.54215e-07	6.5948	126	752	35	8014	ATR,CCND1,CDKN1A,HDAC2,MYC,YWHAZ,SMC1A,CCNB2,ESPL1,YWHAQ,CCNA2,CHEK1,E2F4,MCM7,SKP1,TFDP2,ATM,E2F1,EP300,STAG1,CDC25A,BUB1,CDKN1B,CDK4,SMAD2,MDM2,E2F2,TP53,ABL1,CCND2,CDKN2A,E2F3,MCM5,YWHAE,PTTG1
KEGG	HIF-1 signaling pathway	KEGG:04066	4.56735e-06	5.34034	109	752	30	8014	CDKN1A,EDN1,IGF1R,IL6,IL6R,PLCG2,ALDOA,EIF4E,LDHB,MAPK1,BCL2,EP300,MTOR,HK2,IFNGR1,MAP2K1,TFRC,EIF4E2,IGF1,TLR4,EGLN3,AKT1,CDKN1B,SERPINE1,PIK3R1,INS,ALDOC,GAPDH,MKNK2,PFKFB3
KEGG	p53 signaling pathway	KEGG:04115	1.20256e-05	4.91989	73	752	23	8014	ATR,CCND1,CCNG1,CDKN1A,MDM4,PMAIP1,RRM2,THBS1,CCNB2,CHEK1,CD82,CYCS,ATM,BCL2,PTEN,IGF1,FAS,CDK4,SERPINE1,MDM2,TP53,CCND2,CDKN2A
KEGG	Pathways in cancer	KEGG:05200	1.81915e-05	4.74013	529	752	86	8014	CCND1,CALM1,CDKN1A,DVL3,EDN1,GNG5,HDAC2,IGF1R,IL6,IL6R,CXCL8,IL13,ITGA3,MYC,PDGFB,PLCG2,PMAIP1,SP1,STAT2,STK4,TGFBR1,NCOA3,FZD4,FZD9,BCR,CCNA2,CKS1B,COL4A6,GSTM5,IFNAR1,PLCB3,MAPK1,RAD51,RXRB,SKP1,TERT,GSTO1,CYCS,ADCY9,XIAP,BCL2,E2F1,EP300,ETS1,FGFR1,FOS,MTOR,IFNGR1,MAP2K1,PTEN,HSP90B1,BCL2L11,RASSF1,BMP4,IGF1,IL2,EGLN3,AKT1,FAS,CALM3,CDKN1B,MSH6,LAMB2,PRKACA,TGFBR2,CDK4,FOXO1,SMAD2,PIM1,PIK3R1,G…
KEGG	Chronic myeloid leukemia	KEGG:05220	2.74603e-05	4.56129	76	752	23	8014	CCND1,CDKN1A,HDAC2,MYC,TGFBR1,BCR,MAPK1,E2F1,MAP2K1,AKT1,CDKN1B,TGFBR2,CDK4,PIK3R1,MDM2,E2F2,STAT5B,TP53,ABL1,BAK1,RUNX1,CDKN2A,E2F3
KEGG	Prostate cancer	KEGG:05215	6.52546e-05	4.18539	97	752	26	8014	CCND1,CDKN1A,IGF1R,PDGFB,MAPK1,BCL2,CREB1,E2F1,EP300,FGFR1,MTOR,MAP2K1,PTEN,HSP90B1,IGF1,AKT1,ATF4,CDKN1B,FOXO1,PIK3R1,INS,MDM2,E2F2,TP53,E2F3,PDPK1
KEGG	Glioma	KEGG:05214	9.1499e-05	4.03858	75	752	22	8014	CCND1,CALM1,CDKN1A,IGF1R,PDGFB,PLCG2,MAPK1,E2F1,MTOR,MAP2K1,PTEN,IGF1,AKT1,CALM3,CDK4,PIK3R1,MDM2,E2F2,TP53,BAK1,CDKN2A,E2F3
KEGG	FoxO signaling pathway	KEGG:04068	0.00010957	3.96031	131	752	31	8014	CCND1,CDKN1A,IGF1R,IL6,SOD2,STK4,TGFBR1,CCNB2,ATG12,CSNK1E,FOXO3,MAPK1,ATM,CAT,EP300,MAP2K1,PTEN,BCL2L11,SIRT1,NLK,IGF1,AKT1,CDKN1B,TGFBR2,FOXO1,PIK3R1,INS,MDM2,PRKAB1,CCND2,PDPK1
KEGG	Endocrine resistance	KEGG:01522	0.000156459	3.8056	95	752	25	8014	CCND1,CDKN1A,IGF1R,SP1,NCOA3,MAPK1,ADCY9,BCL2,E2F1,FOS,MTOR,MAP2K1,CARM1,IGF1,AKT1,CDKN1B,PRKACA,CDK4,PIK3R1,GNAS,MDM2,E2F2,TP53,CDKN2A,E2F3
KEGG	Bladder cancer	KEGG:05219	0.000247772	3.60595	41	752	15	8014	CCND1,CDKN1A,CXCL8,MYC,THBS1,MAPK1,E2F1,MAP2K1,RASSF1,CDK4,MDM2,E2F2,TP53,CDKN2A,E2F3
KEGG	Longevity regulating pathway	KEGG:04211	0.000578701	3.23755	89	752	23	8014	IGF1R,SOD2,ADIPOR2,ATF6B,EIF4E,FOXO3,ADIPOR1,ADCY9,CAT,CREB1,MTOR,ULK1,EIF4E2,SIRT1,IGF1,AKT1,ATF4,PRKACA,FOXO1,PIK3R1,INS,PRKAB1,TP53
KEGG	Thyroid hormone signaling pathway	KEGG:04919	0.000586729	3.23156	121	752	28	8014	ATP2A2,CCND1,HDAC2,MYC,PLCG2,NCOA3,ACTG1,ATP1A1,ATP1A2,PLCB3,MAPK1,RXRB,MED24,MED16,EP300,MTOR,MAP2K1,KAT2B,MED14,BMP4,AKT1,PRKACA,FOXO1,PIK3R1,MDM2,TP53,PDPK1,PLCB1
KEGG	Non-small cell lung cancer	KEGG:05223	0.000733973	3.13432	72	752	20	8014	CCND1,CDKN1A,PLCG2,STK4,FOXO3,MAPK1,RXRB,E2F1,MAP2K1,RASSF1,AKT1,CDK4,PIK3R1,E2F2,STAT5B,TP53,BAK1,CDKN2A,E2F3,PDPK1
KEGG	Longevity regulating pathway - multiple species	KEGG:04213	0.00108471	2.96469	62	752	18	8014	HDAC2,IGF1R,SOD2,FOXO3,HSPA1B,HSPA6,SOD1,ADCY9,CAT,MTOR,SIRT1,IGF1,AKT1,PRKACA,FOXO1,PIK3R1,INS,PRKAB1
KEGG	Hepatitis B	KEGG:05161	0.00141203	2.85016	161	752	33	8014	CDKN1A,IL6,CXCL8,MYC,MAP2K7,STAT2,TGFBR1,YWHAZ,YWHAQ,TAB2,CASP10,CCNA2,ATF6B,IFNAR1,MAPK1,CYCS,BCL2,CREB1,DDX3X,E2F1,EP300,FOS,MAP2K1,TLR4,AKT1,FAS,ATF4,TGFBR2,PIK3R1,E2F2,STAT5B,TP53,E2F3
KEGG	AGE-RAGE signaling pathway in diabetic complications	KEGG:04933	0.00143622	2.84278	100	752	24	8014	CCND1,EDN1,IL6,CXCL8,PLCG2,TGFBR1,COL4A6,PLCB3,MAPK1,BCL2,IL1A,PRKCD,VCAM1,AKT1,CDKN1B,TGFBR2,CDK4,FOXO1,SMAD2,SERPINE1,PIM1,PIK3R1,STAT5B,PLCB1
KEGG	Viral carcinogenesis	KEGG:05203	0.0025292	2.59702	202	752	38	8014	CCND1,CDKN1A,GTF2E1,HIST1H2BD,HDAC2,LYN,PMAIP1,YWHAZ,YWHAQ,HIST1H2BK,CCNA2,CHD4,CHEK1,ATF6B,GTF2H3,HPN,MAPK1,CREB1,DDX3X,EP300,KAT2B,ATF4,CDKN1B,PRKACA,SP100,CDK4,PIK3R1,MDM2,STAT5B,TP53,BAK1,CCND2,CDKN2A,NFKB2,PKM,YWHAE,RBPJL,VAC14
KEGG	Melanoma	KEGG:05218	0.00278741	2.5548	72	752	19	8014	CCND1,CDKN1A,IGF1R,PDGFB,MAPK1,E2F1,FGFR1,MAP2K1,PTEN,IGF1,AKT1,CDK4,PIK3R1,MDM2,E2F2,TP53,BAK1,CDKN2A,E2F3
KEGG	Pathogenic Escherichia coli infection	KEGG:05130	0.00299305	2.52389	196	752	37	8014	IL6,CXCL8,MYH9,TUBB2A,WASL,TUBB4A,TAB2,ACTG1,IL1R1,IL18,MYH10,MYO6,NCL,MAPK1,WASF2,SEC24A,CYCS,ARF6,FOS,MYO1C,SEC24C,TUBB,TLR4,ARPC1A,FAS,CLDN10,ABCF2,GNA12,ABL1,BAK1,GAPDH,PAK1,TMBIM6,TLR5,ARHGEF2,SLC9A3R1,WIPF2
KEGG	Transcriptional misregulation in cancer	KEGG:05202	0.0039802	2.4001	191	752	36	8014	CCNT2,CDKN1A,HDAC2,IGF1R,IL6,CXCL8,MYC,SP1,HMGA2,CCNA2,FUS,RXRB,SS18,ATM,ELK4,PBX3,NSD2,PER2,IGF1,CDKN1B,HOXA9,HOXA10,MEIS1,PBX1,TGFBR2,CD40,FOXO1,H3F3B,HPGD,MDM2,TP53,BAK1,RUNX1,CCND2,CEBPB,KMT2A
KEGG	Cushing syndrome	KEGG:04934	0.00838815	2.07633	153	752	30	8014	AHR,CCND1,CDKN1A,DVL3,SP1,KMT2D,FZD4,FZD9,ATF6B,PLCB3,MAPK1,ADCY9,CREB1,E2F1,LDLR,MAP2K1,RAP1B,ATF4,CDKN1B,PBX1,PRKACA,CDK4,GNAS,E2F2,CDKN2A,E2F3,KCNK3,KMT2A,PLCB1,NCEH1
KEGG	Platinum drug resistance	KEGG:01524	0.00988354	2.00509	72	752	18	8014	CDKN1A,PMAIP1,GSTM5,MAPK1,GSTO1,CYCS,XIAP,ATM,BCL2,AKT1,FAS,MSH6,PIK3R1,MDM2,TP53,BAK1,CDKN2A,PDPK1
KEGG	Small cell lung cancer	KEGG:05222	0.010951	1.96054	92	752	21	8014	CCND1,CDKN1A,ITGA3,MYC,CKS1B,COL4A6,RXRB,CYCS,XIAP,BCL2,E2F1,PTEN,AKT1,CDKN1B,LAMB2,CDK4,PIK3R1,E2F2,TP53,BAK1,E2F3
KEGG	Parathyroid hormone synthesis, secretion and action	KEGG:04928	0.0118581	1.92599	106	752	23	8014	CDKN1A,MEF2D,SP1,ATF6B,PLCB3,MAPK1,RXRB,ADCY9,ARRB2,BCL2,CREB1,FGFR1,FOS,MAP2K1,TNFSF11,ATF4,PRKACA,GNA12,GNAS,MMP17,SLC9A3R1,AKAP13,PLCB1
KEGG	AMPK signaling pathway	KEGG:04152	0.0120891	1.91761	120	752	25	8014	CCND1,IGF1R,PPP2R2A,ADIPOR2,CCNA2,CPT1A,FASN,FOXO3,HNF4A,PPP2CA,SCD,ADIPOR1,CREB1,MTOR,PPP2R5E,ULK1,SIRT1,IGF1,AKT1,FOXO1,PIK3R1,INS,PRKAB1,PDPK1,PFKFB3
KEGG	Kaposi sarcoma-associated herpesvirus infection	KEGG:05167	0.0129253	1.88856	194	752	35	8014	CCND1,CALM1,CDKN1A,GNG5,IL6,CXCL8,LYN,MYC,PDGFB,PLCG2,MAP2K7,STAT2,IFNAR1,MAPK1,CYCS,MICA,CREB1,E2F1,EP300,FOS,MTOR,IFNGR1,MAP2K1,UBB,AKT1,FAS,CALM3,PIK3CG,CDK4,PIK3R1,E2F2,TP53,BAK1,E2F3,GNG12
KEGG	Signaling pathways regulating pluripotency of stem cells	KEGG:04550	0.0148791	1.82742	143	752	28	8014	DVL3,IGF1R,MYC,FZD4,FZD9,HAND1,PCGF3,LEFTY1,SMARCAD1,ACVR1,ACVR1B,JARID2,MAPK1,ZFHX3,BMPR2,FGFR1,ID4,MAP2K1,BMP4,IGF1,NEUROG1,ACVR2B,AKT1,MEIS1,SMAD2,PIK3R1,LIF,DLX5
KEGG	Hepatocellular carcinoma	KEGG:05225	0.0165162	1.78209	166	752	31	8014	CCND1,CDKN1A,DVL3,IGF1R,MYC,PLCG2,SMARCC1,TGFBR1,FZD4,FZD9,ACTG1,GSTM5,MAPK1,TERT,GSTO1,CSNK1A1,E2F1,MTOR,MAP2K1,PTEN,PBRM1,AKT1,TGFBR2,CDK4,SMAD2,PIK3R1,E2F2,TP53,BAK1,CDKN2A,E2F3
KEGG	Pancreatic cancer	KEGG:05212	0.0208709	1.68046	76	752	18	8014	CCND1,CDKN1A,TGFBR1,MAPK1,RAD51,E2F1,MTOR,MAP2K1,AKT1,TGFBR2,CDK4,SMAD2,PIK3R1,E2F2,TP53,BAK1,CDKN2A,E2F3
KEGG	Protein processing in endoplasmic reticulum	KEGG:04141	0.023169	1.63509	169	752	31	8014	MAP2K7,HERPUD1,ERO1A,YOD1,SAR1A,EDEM3,ATF6B,HSPA1B,HSPA6,ATXN3,RAD23B,SKP1,SEC24A,BCL2,LMAN1,HSP90B1,SEC24C,PDIA6,MAN1A2,GANAB,DNAJB11,DDOST,ATF4,HSPA4L,TXNDC5,BAG2,ERO1B,BAK1,UBE2D3,SAR1B,NPLOC4
KEGG	Salmonella infection	KEGG:05132	0.027978	1.55318	249	752	41	8014	DYNC1LI2,IL6,CXCL8,MYC,MAP2K7,TUBB2A,WASL,TUBB4A,TAB2,ARL8B,ACTR10,ACTG1,IL18,KLC1,MYO6,MAPK1,SKP1,VPS41,CYCS,ARF6,RHOG,BCL2,FOS,KPNA1,KPNA4,MAP2K1,HSP90B1,TUBB,PIK3C2A,TLR4,ARPC1A,AKT1,PIK3CG,DCTN4,SNX9,BAK1,GAPDH,PAK1,TLR5,FHOD1,ARL8A
KEGG	Colorectal cancer	KEGG:05210	0.0366679	1.43571	86	752	19	8014	CCND1,CDKN1A,MYC,PMAIP1,TGFBR1,MAPK1,CYCS,BCL2,FOS,MTOR,MAP2K1,BCL2L11,AKT1,MSH6,TGFBR2,SMAD2,PIK3R1,TP53,BAK1
KEGG	TGF-beta signaling pathway	KEGG:04350	0.0376081	1.42472	93	752	20	8014	MYC,SP1,TGFBR1,THBS1,LEFTY1,ACVR1,ACVR1B,E2F4,PPP2CA,MAPK1,SKP1,GDF7,BMPR2,EP300,ID4,BMP4,ACVR2B,TGFBR2,FBN1,SMAD2
KEGG	Human cytomegalovirus infection	KEGG:05163	0.0478846	1.3198	223	752	37	8014	CCND1,CALM1,CDKN1A,GNG5,IL6,IL6R,CXCL8,MYC,SP1,ATF6B,IL1R1,PLCB3,MAPK1,CYCS,ADCY9,CREB1,E2F1,MTOR,MAP2K1,AKT1,FAS,ATF4,CALM3,PRKACA,CDK4,PIK3R1,GNA12,GNAS,MDM2,E2F2,TP53,BAK1,CDKN2A,E2F3,AKAP13,PLCB1,GNG12
REAC	Gene expression (Transcription)	REAC:R-HSA-74160	3.23116e-13	12.4906	1479	1003	227	10760	ATR,CCND1,PRDM1,POLR3D,CALM1,CCNG1,CCNT2,CDKN1A,COX6B1,DNA2,ARID3A,E2F6,GTF2E1,HIST1H2BD,HDAC2,IL6,MDM4,MYC,PMAIP1,POLR2D,RFC2,RRM2,SMARCC1,SOD2,SP1,ELOA,THBS1,SUMO1,YWHAZ,ZNF28,ZNF200,KMT2D,DYRK2,THOC5,MBD2,SOCS3,BAZ1B,USP2,CNOT8,ZNF264,NUP155,EIF4A3,ZNF443,ZNF460,YWHAQ,CBX5,INTS7,CHTOP,ZNF556,ZNF611,ZNF587,ZNF566,HIST1H2BK,ZNF799,ZNF417,ZNF738,ZNF584,ZNF774,CASP10,CCNA2,CHD4,CHEK1,E2F4,FOXO3,GT…
REAC	RNA Polymerase II Transcription	REAC:R-HSA-73857	7.47711e-13	12.1263	1343	1003	210	10760	ATR,CCND1,PRDM1,CALM1,CCNG1,CCNT2,CDKN1A,COX6B1,DNA2,ARID3A,E2F6,GTF2E1,HIST1H2BD,HDAC2,IL6,MDM4,MYC,PMAIP1,POLR2D,RFC2,RRM2,SMARCC1,SOD2,SP1,ELOA,THBS1,SUMO1,YWHAZ,ZNF28,ZNF200,KMT2D,DYRK2,THOC5,SOCS3,USP2,CNOT8,ZNF264,EIF4A3,ZNF443,ZNF460,YWHAQ,CBX5,INTS7,CHTOP,ZNF556,ZNF611,ZNF587,ZNF566,HIST1H2BK,ZNF799,ZNF417,ZNF738,ZNF584,ZNF774,CASP10,CCNA2,CHD4,CHEK1,E2F4,FOXO3,GTF2H3,HNF4A,HSPD1,ATXN3,PP…
REAC	Generic Transcription Pathway	REAC:R-HSA-212436	1.09187e-11	10.9618	1222	1003	192	10760	ATR,CCND1,PRDM1,CALM1,CCNG1,CCNT2,CDKN1A,COX6B1,DNA2,ARID3A,E2F6,HIST1H2BD,HDAC2,IL6,MDM4,MYC,PMAIP1,POLR2D,RFC2,RRM2,SMARCC1,SOD2,SP1,ELOA,THBS1,SUMO1,YWHAZ,ZNF28,ZNF200,KMT2D,DYRK2,SOCS3,USP2,CNOT8,ZNF264,ZNF443,ZNF460,YWHAQ,CBX5,ZNF556,ZNF611,ZNF587,ZNF566,HIST1H2BK,ZNF799,ZNF417,ZNF738,ZNF584,ZNF774,CASP10,CCNA2,CHD4,CHEK1,E2F4,FOXO3,GTF2H3,HNF4A,HSPD1,ATXN3,PPP2CA,MAPK1,RAD51,RXRB,SKP1,TAF4B…
REAC	G1 Phase	REAC:R-HSA-69236	2.97591e-05	4.52638	46	1003	18	10760	CCND1,CDKN1A,LYN,PPP2R2A,CKS1B,E2F4,PPP2CA,SKP1,TFDP2,E2F1,UBB,CDKN1B,CDK4,E2F2,ABL1,CCND2,CDKN2A,E2F3
REAC	Cyclin D associated events in G1	REAC:R-HSA-69231	2.97591e-05	4.52638	46	1003	18	10760	CCND1,CDKN1A,LYN,PPP2R2A,CKS1B,E2F4,PPP2CA,SKP1,TFDP2,E2F1,UBB,CDKN1B,CDK4,E2F2,ABL1,CCND2,CDKN2A,E2F3
REAC	Oncogene Induced Senescence	REAC:R-HSA-2559585	3.5409e-05	4.45089	33	1003	15	10760	MDM4,SP1,MAPK1,TFDP2,TNRC6B,E2F1,ETS1,UBB,ETS2,CDK4,MDM2,E2F2,TP53,CDKN2A,E2F3
REAC	Cell Cycle	REAC:R-HSA-1640170	4.22797e-05	4.37387	678	1003	105	10760	ATR,CCND1,CDKN1A,DNA2,DYNC1LI2,E2F6,HIST1H2BD,LYN,MDM4,MYC,POLR2D,PPP2R2A,PRIM2,RFC2,RRM2,TUBB2A,SUMO1,YWHAZ,SMC1A,CCNB2,NUP155,CEP135,ESPL1,TUBB4A,YWHAQ,HIST1H2BK,CNEP1R1,CCNA2,CHEK1,CKS1B,CSNK1E,E2F4,MCM7,PPP2CA,PRIM1,MAPK1,RAD51,RAN,RANGAP1,SKP1,TERT,TFDP2,ALMS1,RUVBL1,USO1,CEP152,GORASP2,PHF20,CENPJ,TAOK1,ATM,E2F1,EP300,INCENP,KPNB1,TNPO1,LBR,PPP2R5E,UBB,NSD2,STAG1,KIF2C,TOPBP1,CHMP2B,RSF1,ND…
REAC	Cellular responses to stress	REAC:R-HSA-2262752	6.26261e-05	4.20324	751	1003	113	10760	ATR,BACH1,CDKN1A,COX6B1,DYNC1LI2,HIST1H2BD,HMGA1,IL6,CXCL8,MDM4,MEF2D,MAP2K7,SOD2,SP1,TUBB2A,HMGA2,ATP6V1F,ATP6V1G1,NUP155,HERPUD1,TUBB4A,ERO1A,ACTR10,HIST1H2BK,CASTOR2,CCNA2,EEF1A1,FKBP4,HSPA1B,HSPA4,HSPA6,MAPK1,RPL7A,RPL22,SKP1,SOD1,TFDP2,RPL14,TNRC6B,RPL13A,CYCS,PHC3,ATM,CAT,CREB1,E2F1,EP300,ETS1,FOS,MTOR,HIST1H1E,IL1A,PRKCD,RNF2,RPL18A,RPS6KA3,RPS7,RPS8,RPS12,HSP90B1,UBB,CBX4,EED,PDIA6,CARM1,…
REAC	Transcriptional Regulation by TP53	REAC:R-HSA-3700989	7.82724e-05	4.10639	362	1003	65	10760	ATR,PRDM1,CCNG1,CCNT2,CDKN1A,COX6B1,DNA2,ARID3A,HDAC2,MDM4,PMAIP1,POLR2D,RFC2,ELOA,YWHAZ,DYRK2,USP2,CNOT8,YWHAQ,CASP10,CCNA2,CHD4,CHEK1,E2F4,GTF2H3,PPP2CA,TAF4B,TFDP2,TNRC6B,PHF20,CYCS,CENPJ,ATM,E2F1,EP300,FOS,MTOR,PTEN,UBB,CCNK,CNOT9,CARM1,TOPBP1,DDIT4,AURKB,AKT1,FAS,CDKN1B,COX3,CDK5R1,E2F7,MDM2,PRKAB1,LRPPRC,ING5,TP53,CDKN2A,GTF2F1,COX1,PDPK1,YWHAE,NDRG1,HIPK2,BANP,KMT5A
REAC	Cellular Senescence	REAC:R-HSA-2559583	9.38597e-05	4.02752	195	1003	42	10760	CDKN1A,HIST1H2BD,HMGA1,IL6,CXCL8,MDM4,MAP2K7,SP1,HMGA2,HIST1H2BK,CCNA2,MAPK1,TFDP2,TNRC6B,PHC3,ATM,E2F1,ETS1,FOS,HIST1H1E,IL1A,RNF2,RPS6KA3,UBB,CBX4,EED,EP400,CDKN1B,ETS2,CDK4,H3F3B,UBE2S,MDM2,E2F2,TP53,CDKN2A,CEBPB,E2F3,KDM6B,CBX6,MINK1,CBX8
REAC	Cellular responses to stimuli	REAC:R-HSA-8953897	0.000167042	3.77718	765	1003	113	10760	ATR,BACH1,CDKN1A,COX6B1,DYNC1LI2,HIST1H2BD,HMGA1,IL6,CXCL8,MDM4,MEF2D,MAP2K7,SOD2,SP1,TUBB2A,HMGA2,ATP6V1F,ATP6V1G1,NUP155,HERPUD1,TUBB4A,ERO1A,ACTR10,HIST1H2BK,CASTOR2,CCNA2,EEF1A1,FKBP4,HSPA1B,HSPA4,HSPA6,MAPK1,RPL7A,RPL22,SKP1,SOD1,TFDP2,RPL14,TNRC6B,RPL13A,CYCS,PHC3,ATM,CAT,CREB1,E2F1,EP300,ETS1,FOS,MTOR,HIST1H1E,IL1A,PRKCD,RNF2,RPL18A,RPS6KA3,RPS7,RPS8,RPS12,HSP90B1,UBB,CBX4,EED,PDIA6,CARM1,…
REAC	Membrane Trafficking	REAC:R-HSA-199991	0.000218531	3.66049	624	1003	96	10760	CALM1,CD59,AP1S1,DYNC1LI2,GOLGA4,GPS1,MYH9,SURF4,SYT1,TRAPPC10,TUBB2A,YWHAZ,FZD4,GBF1,WASL,RABEP1,TUBB4A,TGOLN2,COPS8,YWHAQ,COPS6,GGA3,SPTBN5,KIF27,ACTR10,NAA30,ACTG1,DNASE2,GOLGB1,KLC1,MYO6,TMF1,USO1,PLIN3,SEC24A,RAB31,KIF1B,GAPVD1,TRAPPC1,DENND6A,GRK2,ARF6,ARRB2,EPS15,GNS,GOLGA1,LDLR,LMAN1,MYO1C,SORT1,TFRC,TSG101,UBB,ULK1,KIF3B,SEC24C,MAN1A2,KIF2C,CHMP2B,TMED7,TBC1D7,TBC1D13,GJB7,PIK3C2A,ARPC1A…
REAC	Regulation of TP53 Expression and Degradation	REAC:R-HSA-6806003	0.000223441	3.65084	37	1003	15	10760	PRDM1,CCNG1,MDM4,USP2,CCNA2,PPP2CA,PHF20,ATM,MTOR,UBB,AKT1,MDM2,TP53,CDKN2A,PDPK1
REAC	Cell Cycle, Mitotic	REAC:R-HSA-69278	0.000391147	3.40766	548	1003	86	10760	CCND1,CDKN1A,DNA2,DYNC1LI2,E2F6,HIST1H2BD,LYN,MYC,PPP2R2A,PRIM2,RFC2,RRM2,TUBB2A,SUMO1,SMC1A,CCNB2,NUP155,CEP135,ESPL1,TUBB4A,HIST1H2BK,CNEP1R1,CCNA2,CKS1B,CSNK1E,E2F4,MCM7,PPP2CA,PRIM1,MAPK1,RAN,RANGAP1,SKP1,TFDP2,ALMS1,USO1,CEP152,GORASP2,CENPJ,TAOK1,E2F1,EP300,INCENP,KPNB1,TNPO1,LBR,PPP2R5E,UBB,STAG1,KIF2C,CHMP2B,NDE1,NDC1,NCAPG,CENPO,TUBB,CDC25A,AURKB,AKT1,BUB1,CDKN1B,PRKACA,MAPRE1,RCC2,AJUBA…
REAC	FOXO-mediated transcription	REAC:R-HSA-9614085	0.000697864	3.15623	66	1003	20	10760	CDKN1A,HDAC2,SOD2,YWHAZ,YWHAQ,FOXO3,ATXN3,ABCA6,CAT,EP300,KAT2B,BCL2L11,SIRT1,AKT1,CDKN1B,FOXO1,SMAD2,INS,NFYB,TXNIP
REAC	Regulation of TP53 Degradation	REAC:R-HSA-6804757	0.000992638	3.00321	36	1003	14	10760	CCNG1,MDM4,USP2,CCNA2,PPP2CA,PHF20,ATM,MTOR,UBB,AKT1,MDM2,TP53,CDKN2A,PDPK1
REAC	Intrinsic Pathway for Apoptosis	REAC:R-HSA-109606	0.00243185	2.61406	54	1003	17	10760	PMAIP1,YWHAZ,YWHAQ,DIABLO,MAPK1,TFDP2,CYCS,BMF,XIAP,BCL2,E2F1,BCL2L11,AKT1,TP53,BAK1,CDKN2A,YWHAE
REAC	Aberrant regulation of mitotic G1/S transition in cancer due to RB1 defects	REAC:R-HSA-9659787	0.00339852	2.46871	17	1003	9	10760	CCND1,CDKN1A,TFDP2,E2F1,CDKN1B,CDK4,E2F2,CCND2,E2F3
REAC	Defective binding of RB1 mutants to E2F1,(E2F2, E2F3)	REAC:R-HSA-9661069	0.00339852	2.46871	17	1003	9	10760	CCND1,CDKN1A,TFDP2,E2F1,CDKN1B,CDK4,E2F2,CCND2,E2F3
REAC	Mitotic G1 phase and G1/S transition	REAC:R-HSA-453279	0.00599083	2.22251	147	1003	31	10760	CCND1,CDKN1A,E2F6,LYN,MYC,PPP2R2A,PRIM2,RRM2,CCNA2,CKS1B,E2F4,MCM7,PPP2CA,PRIM1,SKP1,TFDP2,E2F1,UBB,CDC25A,AKT1,CDKN1B,CDK4,E2F2,ABL1,CCND2,CDKN2A,E2F3,MCM5,MYBL2,PSMD11,PSMD6
REAC	Vesicle-mediated transport	REAC:R-HSA-5653656	0.0112687	1.94813	718	1003	100	10760	CALM1,CD59,AP1S1,DYNC1LI2,GOLGA4,GPS1,MYH9,SURF4,SYT1,TRAPPC10,TUBB2A,YWHAZ,FZD4,GBF1,WASL,RABEP1,TUBB4A,TGOLN2,COPS8,YWHAQ,COPS6,GGA3,SPTBN5,KIF27,ACTR10,COLEC12,NAA30,ACTG1,DNASE2,GOLGB1,KLC1,MYO6,TMF1,USO1,PLIN3,SEC24A,RAB31,KIF1B,GAPVD1,TRAPPC1,DENND6A,SSC5D,GRK2,ARF6,ARRB2,EPS15,GNS,GOLGA1,LDLR,LMAN1,MYO1C,SORT1,TFRC,HSP90B1,TSG101,UBB,ULK1,KIF3B,SEC24C,MAN1A2,KIF2C,CHMP2B,TMED7,TBC1D7,TBC1D…
REAC	Regulation of TP53 Activity	REAC:R-HSA-5633007	0.0135309	1.86867	160	1003	32	10760	ATR,PRDM1,CCNG1,DNA2,HDAC2,MDM4,RFC2,DYRK2,USP2,CCNA2,CHD4,CHEK1,PPP2CA,TAF4B,PHF20,ATM,EP300,MTOR,UBB,TOPBP1,AURKB,AKT1,CDK5R1,MDM2,PRKAB1,ING5,TP53,CDKN2A,PDPK1,HIPK2,BANP,KMT5A
REAC	Estrogen-dependent nuclear events downstream of ESR-membrane signaling	REAC:R-HSA-9634638	0.0149345	1.82581	24	1003	10	10760	CCND1,FOXO3,MAPK1,BCL2,CREB1,FOS,AKT1,CDKN1B,EPGN,UHMK1
REAC	Activation of BH3-only proteins	REAC:R-HSA-114452	0.0245529	1.6099	30	1003	11	10760	PMAIP1,YWHAZ,YWHAQ,TFDP2,BMF,BCL2,E2F1,BCL2L11,AKT1,TP53,YWHAE
REAC	Interleukin-4 and Interleukin-13 signaling	REAC:R-HSA-6785807	0.0324793	1.48839	110	1003	24	10760	CCND1,CDKN1A,IL6,IL6R,CXCL8,IL13,MYC,SOCS1,SOCS3,FOXO3,IL18,BCL2,FOS,IL1A,MCL1,CCL22,HSP90B1,VCAM1,AKT1,FOXO1,PIM1,PIK3R1,LIF,TP53
REAC	Intracellular signaling by second messengers	REAC:R-HSA-9006925	0.036647	1.43596	292	1003	48	10760	CALM1,CDKN1A,HDAC2,PDGFB,STRN,CHD4,FOXO3,PPP2CA,PRKAR2A,MAPK1,PRKX,IER3,TNRC6B,MKRN1,TRAT1,PHC3,ADCY9,GRK2,XIAP,RHOG,CREB1,MTOR,KPNA2,PPP2R5E,PRKCD,PTEN,RNF2,UBB,CBX4,EED,RCOR1,AKT1,CDKN1B,PRKACA,FOXO1,PIK3R1,SNAI1,EPGN,INS,MDM2,TP53,ATN1,PDPK1,PSMD11,MTA1,PSMD6,CBX6,CBX8
WP	Glioblastoma signaling pathways	WP:WP2261	1.84912e-08	7.73303	83	774	30	7806	CCND1,CDKN1A,IGF1R,MDM4,PLCG2,MAP2K7,FOXO3,MAPK1,ATM,E2F1,EP300,FGFR1,PRKCD,MAP2K1,PTEN,PIK3C2A,AKT1,CDKN1B,MSH6,PIK3CG,CDK4,FOXO1,PIK3R1,MDM2,PRKCH,TP53,CCND2,CDKN2A,PDPK1,ERRFI1
WP	Cell cycle	WP:WP179	7.02811e-07	6.15316	122	774	35	7806	ATR,CCND1,CDKN1A,HDAC2,MYC,YWHAZ,SMC1A,CCNB2,ESPL1,YWHAQ,CCNA2,CHEK1,E2F4,MCM7,SKP1,TFDP2,ATM,E2F1,EP300,STAG1,CDC25A,BUB1,CDKN1B,CDK4,SMAD2,MDM2,E2F2,TP53,ABL1,CCND2,CDKN2A,E2F3,MCM5,YWHAE,PTTG1
WP	VEGFA-VEGFR2 signaling pathway	WP:WP3888	9.58257e-07	6.01852	437	774	82	7806	CCND1,CALU,EIF4G2,CXCL8,MYH9,NAP1L1,MAP2K7,SOD2,ELOA,VCL,HERPUD1,UBAP2L,ASCC3,ACOT9,FMNL3,ACTG1,ALDOA,CLIC1,EIF4E,FGB,FOXO3,MYO6,NCL,PLCB3,PPP2CA,MAPK1,PTPN14,TMSB4X,RPL13A,PRKD2,CYCS,ARF6,ARRB2,BCL2,CREB1,DUSP5,EPS15,ETS1,MTOR,HMGB1,LMAN1,MYO1C,PRKCD,MAP2K1,RAP1B,RPL18A,SLC7A1,USP10,PDIA6,PRRC2C,SPIRE1,SLC25A25,AKT1,FAS,ATF4,TRPC3,RACK1,TXNDC5,FOXO1,PIK3R1,NRP2,ABCF2,MDM2,PDE4DIP,FHL2,ABL1,ATP6V…
WP	Integrated breast cancer pathway	WP:WP1984	1.38922e-05	4.85723	154	774	38	7806	AHR,ATR,BACH1,CCND1,CYP19A1,MYC,SP1,TGFBR1,NCOA3,USP38,CHEK1,MAPK1,RAD51,ATM,BCL2,BMPR2,CREB1,E2F1,EP300,MTOR,PTEN,SIRT1,CDC25A,AKT1,MSH6,TGFBR2,CDK4,FOXO1,SMAD2,MDM2,TFPI,TP53,ABL1,BAK1,DAG1,PAK1,HIPK2,ZNF655
WP	Melanoma	WP:WP4685	5.85173e-05	4.23272	68	774	22	7806	CCND1,CALM1,CDKN1A,VCL,MAPK1,CREB1,E2F1,ETS1,FOS,MAP2K1,PTEN,AKT1,CALM3,CDK4,PIK3R1,MDM2,E2F2,TP53,BAK1,CDKN2A,E2F3,PAK1
WP	G1 to S cell cycle control	WP:WP45	8.33166e-05	4.07927	64	774	21	7806	CCND1,CDKN1A,MYC,PRIM2,ATF6B,MCM7,PRIM1,TFDP2,ATM,CREB1,E2F1,CDC25A,CDKN1B,CDK4,MDM2,E2F2,TP53,CCND2,CDKN2A,E2F3,MCM5
WP	Integrated cancer pathway	WP:WP1971	0.000109492	3.96062	45	774	17	7806	ATR,BACH1,CDKN1A,MYC,CHEK1,ATM,BCL2,E2F1,PTEN,CDC25A,AKT1,CDKN1B,MSH6,CDK4,SMAD2,MDM2,TP53
WP	Retinoblastoma gene in cancer	WP:WP2446	0.000150666	3.82198	88	774	25	7806	CCND1,CDKN1A,MYC,RRM1,RRM2,SMC1A,CCNB2,CCNA2,CHEK1,MCM7,PRIM1,TFDP2,E2F1,HMGB1,CDC25A,CDKN1B,MSH6,CDK4,MDM2,E2F2,TP53,CCDC6,ABL1,E2F3,ZNF655
WP	Somatroph axis (GH) and its relationship to dietary restriction and aging	WP:WP4186	0.000184553	3.73388	6	774	6	7806	IGF1R,MTOR,PTEN,SIRT1,AKT1,FOXO1
WP	Senescence and autophagy in cancer	WP:WP615	0.000256647	3.59066	108	774	28	7806	CDKN1A,HMGA1,IGF1R,IL6,IL6R,CXCL8,THBS1,ATG12,IGFBP5,MAPK1,BCL2,E2F1,MTOR,IL1A,MAP2K1,PTEN,ULK1,IGF1,CDKN1B,SERPINE1,INS,MDM2,SPARC,TP53,CDKN2A,CEBPB,KMT2A,SQSTM1
WP	DNA damage response	WP:WP707	0.000337953	3.47114	69	774	21	7806	ATR,CCND1,CDKN1A,MYC,PMAIP1,SMC1A,CCNB2,CHEK1,RAD51,CYCS,ATM,CREB1,E2F1,CDC25A,FAS,CDKN1B,CDK4,MDM2,TP53,ABL1,CCND2
WP	Head and neck squamous cell carcinoma	WP:WP4674	0.000490552	3.30931	76	774	22	7806	CCND1,CDKN1A,IGF1R,EIF4E,TERT,MAML1,E2F1,FGFR1,FKBP1A,MTOR,PTEN,DDIT4,AKT1,PIK3CG,TGFBR2,AJUBA,CDK4,PIK3R1,TP53,CDKN2A,NFKB2,PDPK1
WP	DNA damage response (only ATM dependent)	WP:WP710	0.000814372	3.08918	114	774	28	7806	CCND1,CDKN1A,DVL3,MYC,PMAIP1,SOD2,FOXO3,MAPK1,ATM,BCL2,CAT,HMGB1,LDLR,PPP2R5E,PTEN,BCL2L11,PIK3C2A,AKT1,CDKN1B,PIK3CG,PIK3R1,MDM2,TP53,ABL1,BAK1,CCND2,CDKN2A,NFKB2
WP	TP53 network	WP:WP1742	0.00125566	2.90113	20	774	10	7806	CDKN1A,MYC,PMAIP1,SUMO1,ATM,BCL2,MDM2,TP53,ABL1,CDKN2A
WP	Non-small cell lung cancer	WP:WP4255	0.00277253	2.55712	72	774	20	7806	CCND1,CDKN1A,PLCG2,STK4,FOXO3,MAPK1,RXRB,CYCS,E2F1,MAP2K1,RASSF1,AKT1,CDK4,PIK3R1,E2F2,STAT5B,TP53,BAK1,CDKN2A,E2F3
WP	EGF/EGFR signaling pathway	WP:WP437	0.00375716	2.42514	163	774	34	7806	MEF2D,ATXN2,SP1,NCOA3,MAPK1,ARF6,CREB1,E2F1,ELK4,EPS8,EPS15,FOS,MTOR,MAP3K3,PEBP1,PRKCD,MAP2K1,PTEN,RPS6KA3,AKT1,MAP3K2,FOXO1,PIK3R1,STAMBP,ASAP1,STAT5B,VAV3,ABL1,AP2S1,MYBL2,PAK1,PDPK1,EPN1,ERRFI1
WP	Bladder cancer	WP:WP2828	0.0042803	2.36853	41	774	14	7806	CCND1,CDKN1A,CXCL8,MYC,THBS1,MAPK1,E2F1,MAP2K1,RASSF1,CDK4,PIK3R1,MDM2,TP53,CDKN2A
WP	miRNA regulation of DNA damage response	WP:WP1530	0.00518017	2.28566	93	774	23	7806	ATR,CCND1,CCNG1,CDKN1A,MYC,PMAIP1,SMC1A,CCNB2,CHEK1,MCM7,RAD51,CYCS,ATM,CREB1,E2F1,CDC25A,FAS,CDKN1B,CDK4,MDM2,TP53,ABL1,CCND2
WP	Factors and pathways affecting insulin-like growth factor (IGF1)-Akt signaling	WP:WP3850	0.00594999	2.22548	37	774	13	7806	IGF1R,TNFSF9,WASL,EIF4E,IGFBP5,MTOR,PTEN,IGF1,ACVR2B,AKT1,PIK3CG,SMAD2,PRKAB1
WP	Mesodermal commitment pathway	WP:WP2857	0.00712251	2.14737	154	774	32	7806	CCND1,HMGA2,FZD4,HAND1,LEFTY1,ASCC3,TRIM71,ACVR1,HNF4A,JARID2,PPP2CA,BMPR2,ELK4,FGFR1,GATA6,PBX3,NLK,EMSY,BMP4,ACVR2B,MEIS1,PBX1,PRKACA,ARID5B,SMAD2,SNAI1,ZIC5,CCDC6,VAV3,TRIM28,DIP2A,AHDC1
WP	Androgen receptor signaling pathway	WP:WP138	0.00936351	2.02856	90	774	22	7806	CCND1,CDKN1A,SP1,SUMO1,NCOA3,FKBP4,RAN,ZNF318,BMF,CREB1,EP300,PTEN,RNF6,KAT2B,CARM1,SIRT1,AKT1,RACK1,FOXO1,PIK3R1,MDM2,FHL2
WP	Neuroinflammation and glutamatergic signaling	WP:WP5083	0.0117897	1.9285	144	774	30	7806	CALM1,GLUL,IL6,IL6R,IL13,TGFBR1,TGFBR3,SOCS3,DISC1,IL1R1,PLCB3,MAPK1,BCL2,CREB1,FOS,GOT1,GRIA2,IFNGR1,IL1A,SLC38A2,LRRC8D,IGF1,AKT1,PRKACA,TGFBR2,SMAD2,LIF,NFKB2,SHMT1,PLCB1
WP	Sterol regulatory element-binding proteins (SREBP) signaling	WP:WP1982	0.0121824	1.91427	73	774	19	7806	SP1,SAR1A,FASN,SCD,SEC24A,CREB1,MTOR,KPNB1,LDLR,SEC24C,SCAP,SIRT1,AKT1,PRKACA,INS,PRKAB1,RNF139,SAR1B,PPARGC1B
WP	Thyroid stimulating hormone (TSH) signaling pathway	WP:WP2032	0.0148959	1.82693	68	774	18	7806	IGF1R,MYC,MAPK1,CREB1,E2F1,FOS,MTOR,MAP2K1,RAP1B,AKT1,CDKN1B,CDK4,PIK3R1,GNA12,GNAS,APEX1,PDPK1,PLCB1
WP	Photodynamic therapy-induced AP-1 survival signaling	WP:WP3611	0.0159354	1.79764	51	774	15	7806	CCND1,CDKN1A,IL6,MAP2K7,CCNA2,BMF,BCL2,FOS,MCL1,BCL2L11,IL2,FAS,TP53,BAK1,CDKN2A
WP	Malignant pleural mesothelioma	WP:WP5087	0.0174896	1.75722	445	774	69	7806	ACTA1,CCND1,CDKN1A,DVL3,IGF1R,IL6,ITGA3,MDM4,MEF2D,MYC,ROR2,PDGFB,MAP2K7,SP1,FZD9,KREMEN1,ACTG1,COL4A6,CSNK1E,HMGN1,MAPK1,MAP4K2,TERT,CYCS,ATM,BCL2,CREB1,CSNK1A1,E2F1,FGFR1,MTOR,HMGB1,MCL1,MAP3K3,MAP3K10,MAP2K1,PTEN,RNF2,RPS6KA3,ULK1,EED,RASSF1,LATS2,IGF1,AKT1,LAMB2,PIK3CG,MAP3K2,AJUBA,CDK4,FOXO1,BAG2,CIT,INS,MDM2,PRKAB1,SPARC,OGT,TP53,BAK1,CCND2,CDKN2A,MKNK2,MAP3K9,NF2,PAK1,NDRG1,MINK1,CHD8
WP	Insulin signaling	WP:WP481	0.0176365	1.75359	161	774	32	7806	IGF1R,MAPK6,MAP2K7,RRAD,SOCS1,SOCS3,EIF4E,FOXO3,MAPK1,MAP4K2,EHD2,ARF6,FOS,MTOR,MAP3K3,MAP3K10,MYO1C,PRKCD,MAP2K1,PTEN,RPS6KA3,PIK3C2A,AKT1,PIK3CG,MAP3K2,FOXO1,PIK3R1,PRKCH,MAP3K9,PDPK1,RPS6KA4,MINK1
WP	Myometrial relaxation and contraction pathways	WP:WP289	0.0200542	1.69779	155	774	31	7806	ACTA1,ATP2A2,CALM1,GABPB1,GNG5,IL6,PLCG2,SP1,YWHAZ,YWHAQ,ACTG1,ATF6B,IGFBP5,PLCB3,PRKAR2A,RGS16,GSTO1,ADCY9,ARRB2,CREB1,FOS,PRKCD,ATF4,CACNB3,CALM3,ETS2,PRKACA,GNAS,PRKCH,YWHAE,GNG12
WP	Pancreatic adenocarcinoma pathway	WP:WP4263	0.0201275	1.69621	88	774	21	7806	CCND1,CDKN1A,TGFBR1,MAPK1,RAD51,E2F1,MTOR,PEBP1,PRKCD,MAP2K1,AKT1,TGFBR2,CDK4,SMAD2,PIK3R1,E2F2,TP53,BAK1,CDKN2A,E2F3,PAK1
WP	Gastrin signaling pathway	WP:WP4659	0.0202003	1.69464	114	774	25	7806	CCND1,CDKN1A,CXCL8,MEF2D,MYC,SP1,FOXO3,MAPK1,PRKD2,ARRB2,CREB1,FOS,MTOR,PRKCD,MAP2K1,IL2,AKT1,CDKN1B,PRKACA,FOXO1,SERPINE1,PIK3R1,PRKCH,CDKN2A,PAK1
WP	EGFR tyrosine kinase inhibitor resistance	WP:WP4806	0.0302548	1.51921	84	774	20	7806	CCND1,IGF1R,IL6,IL6R,MYC,PDGFB,PLCG2,EIF4E,FOXO3,MAPK1,BCL2,MTOR,MAP2K1,PTEN,EIF4E2,BCL2L11,IGF1,AKT1,PIK3R1,PDPK1
WP	Oncostatin M signaling pathway	WP:WP2374	0.0337771	1.47138	66	774	17	7806	SOCS3,MAPK1,CREB1,FOS,MTOR,LDLR,PRKCD,MAP2K1,TIMP3,AKT1,CDKN1B,SERPINE1,PIK3R1,PRKCH,STAT5B,TP53,CEBPB
WP	Estrogen signaling pathway	WP:WP712	0.0396419	1.40185	23	774	9	7806	SP1,MAPK1,BCL2,CREB1,FOS,MAP2K1,AKT1,PRKACA,GNAS
WP	RANKL/RANK signaling pathway	WP:WP2018	0.040768	1.38968	55	774	15	7806	LYN,MAP2K7,TAB2,MAPK1,FOS,MTOR,TNFRSF11B,MAP2K1,VCAM1,TNFSF11,AKT1,PIK3R1,FHL2,NFKB2,SQSTM1
WP	Chromosomal and microsatellite instability in colorectal cancer	WP:WP4216	0.0480201	1.31858	74	774	18	7806	CCND1,CDKN1A,MYC,PMAIP1,TGFBR1,MAPK1,CYCS,BCL2,CSNK1A1,FOS,MAP2K1,BCL2L11,AKT1,MSH6,TGFBR2,SMAD2,TP53,BAK1
MIRNA	hsa-miR-423-5p	MIRNA:hsa-miR-423-5p	5e-324	323.306	343	1623	336	14830	GLUL,MDM4,ND5,MYC,PBX2,PLAGL2,RRM2,SP1,YWHAZ,SLC5A6,HNRNPUL1,ZNF609,TAB2,PLXND1,GGA3,PMPCA,ARL6IP1,LARP1,POLL,RAD18,PDP2,IGDCC4,NSD1,PHACTR4,ATG9A,EFHD2,HIST1H2BK,MIDN,GPAT4,ACTG1,FKBP4,MCM7,MLN,NME2,PPIA,TSPYL1,SYNGR1,SPATA2,WASF2,GDE1,EIF5AL1,ARRB2,ZFP36L1,CREB1,HIST1H1E,ATP6,RPL18A,TIMP3,ULK1,KIF3B,SCAMP2,NDE1,MRPL34,RNF187,TUBB,ARPC1A,CALM3,RTL8C,ARID5B,CSDE1,STAT5B,COPZ1,ABL1,AK2,ALDOC,APEX1…
MIRNA	hsa-let-7f-5p	MIRNA:hsa-let-7f-5p	5e-324	323.306	394	1623	387	14830	ACTA1,ADH5,AHR,AK4,AMD1,AQP6,ATP2A2,ALDH7A1,ATR,BACH1,CCND1,PRDM1,POLR3D,CALM1,CALU,CCNG1,CCNT2,CD59,CDKN1A,AP1S1,COL8A1,COX6B1,CRX,CRY2,CTPS1,CYP19A1,DNA2,DNAH9,DYNC1LI2,ARID3A,DUSP1,DVL3,E2F6,EDA,EDN1,EIF4G2,ELF4,EPHA4,FMO4,FPR1,FXN,GABPB1,GALC,GATM,NR6A1,GLO1,GLUL,GNG5,GOLGA4,GPS1,GTF2E1,HIST1H2BD,HDAC2,HMGA1,HNRNPA2B1,IGF1R,IL6,IL6R,CXCL8,IL13,ITGA3,KPNA5,LYN,MXD1,MAGEA3,MAGEA6,MAGEA12,MDM4,M…
MIRNA	hsa-miR-181b-5p	MIRNA:hsa-miR-181b-5p	5e-324	323.306	370	1623	358	14830	CCNG1,DYNC1LI2,NR6A1,IGF1R,PMAIP1,TUBB2A,HMGA2,NCOA3,EIF3C,MTUS1,CAPRIN2,ZNF556,SLC10A7,ZC3HAV1L,SMCR8,MTX3,NHLRC3,CYLD,FUS,HNRNPH1,HSPA1B,ATP8B1,PURB,RAN,RGS16,SCD,TMF1,PTBP3,TNRC6B,RPL13A,PDCD4,ZNF747,TTPAL,PHC3,NAA50,ZNF616,DCBLD2,RSBN1L,ACYP1,ADCY9,GRK2,ALDH9A1,XIAP,ARF6,RHOG,ARRB2,ZFHX3,ATM,ATP2B1,BCL2,BMPR2,ZFP36L1,ZFP36L2,CAT,CDX2,CPOX,CREB1,CSNK1A1,DDX3X,DUSP5,E2F1,EIF5A,ELK4,ELN,EN2,EP30…
MIRNA	hsa-miR-197-3p	MIRNA:hsa-miR-197-3p	5e-324	323.306	407	1623	399	14830	ATP2A2,CCNG1,FPR1,HNRNPA2B1,KPNA5,MYH9,PBX2,PMAIP1,RRAD,SOD2,STRN,DYRK2,TSPAN3,PMPCA,CBX5,CHTOP,TRMO,YOD1,IPO9,KREMEN1,NOA1,ZFAND4,C19ORF47,SMCR8,ZNF417,ZNF584,SERPINA3,ACTG1,ACVR1,ACVR1B,ADAR,ALDOA,ART4,ATP1A1,ATP1A2,ATP5G1,BCR,CASP10,CCNA2,CES1,CHD4,CHEK1,FOXN3,CKS1B,CLIC1,COL4A6,CPT1A,ATF6B,CSNK1E,CYLD,DBT,DMXL1,DNASE2,DPH1,DPYSL3,E2F4,EEF1A1,MEGF9,EIF4E,CLN8,FASN,FGB,FKBP4,FOXO3,FUS,GALT,GGT7…
MIRNA	hsa-let-7i-5p	MIRNA:hsa-let-7i-5p	3.6674873e-317	316.436	331	1623	327	14830	ACTA1,ADH5,AHR,AK4,AMD1,AQP6,BACH1,CCND1,POLR3D,CALU,CCNT2,CD59,CDKN1A,AP1S1,COL8A1,COX6B1,CRX,CRY2,CTPS1,DNA2,DNAH9,ARID3A,DUSP1,DVL3,E2F6,EDN1,EIF4G2,EPHA4,FMO4,FPR1,FXN,GABPB1,GATM,NR6A1,GLO1,GNG5,GOLGA4,GPS1,HIST1H2BD,HMGA1,IGF1R,IL6R,CXCL8,IL13,ITGA3,KPNA5,LYN,MXD1,MAGEA3,MAGEA6,MAGEA12,MDM4,MEF2D,MYC,NAP1L1,SLC11A2,NUCB2,OPRL1,PAFAH2,PBX2,PDGFB,PLAGL2,PLCG2,PMAIP1,POLR2D,PPP2R2A,PRIM2,MAPK6…
MIRNA	hsa-miR-4500	MIRNA:hsa-miR-4500	3.61111e-297	296.442	309	1623	306	14830	ACTA1,ADH5,AHR,AK4,AMD1,AQP6,BACH1,CCND1,POLR3D,CALU,CCNT2,CD59,CDKN1A,AP1S1,COL8A1,COX6B1,CRX,CRY2,CTPS1,DNA2,DNAH9,ARID3A,DUSP1,DVL3,E2F6,EDN1,EIF4G2,EPHA4,FMO4,FPR1,FXN,GABPB1,GATM,NR6A1,GLO1,GNG5,GOLGA4,HIST1H2BD,HMGA1,IGF1R,IL6R,CXCL8,ITGA3,KPNA5,LYN,MXD1,MAGEA3,MAGEA6,MAGEA12,MDM4,MEF2D,NAP1L1,SLC11A2,NUCB2,OPRL1,PAFAH2,PBX2,PDGFB,PLAGL2,PLCG2,PMAIP1,POLR2D,PPP2R2A,PRIM2,MAPK6,MAP2K7,QDPR,R…
MIRNA	hsa-miR-4458	MIRNA:hsa-miR-4458	3.61111e-297	296.442	309	1623	306	14830	ACTA1,ADH5,AHR,AK4,AMD1,AQP6,BACH1,CCND1,POLR3D,CALU,CCNT2,CD59,CDKN1A,AP1S1,COL8A1,COX6B1,CRX,CRY2,CTPS1,DNA2,DNAH9,ARID3A,DUSP1,DVL3,E2F6,EDN1,EIF4G2,EPHA4,FMO4,FPR1,FXN,GABPB1,GATM,NR6A1,GLO1,GNG5,GOLGA4,HIST1H2BD,HMGA1,IGF1R,IL6R,CXCL8,ITGA3,KPNA5,LYN,MXD1,MAGEA3,MAGEA6,MAGEA12,MDM4,MEF2D,NAP1L1,SLC11A2,NUCB2,OPRL1,PAFAH2,PBX2,PDGFB,PLAGL2,PLCG2,PMAIP1,POLR2D,PPP2R2A,PRIM2,MAPK6,MAP2K7,QDPR,R…
MIRNA	hsa-let-7g-5p	MIRNA:hsa-let-7g-5p	1.58766e-276	275.799	338	1623	314	14830	ACTA1,ADH5,AHR,AK4,AMD1,AQP6,BACH1,CCND1,POLR3D,CALU,CCNT2,CD59,CDKN1A,AP1S1,COL8A1,COX6B1,CRX,CRY2,CTPS1,DNA2,DNAH9,ARID3A,DUSP1,DVL3,E2F6,EDN1,EIF4G2,EPHA4,FMO4,FPR1,FXN,GABPB1,GATM,NR6A1,GLO1,GNG5,GOLGA4,HIST1H2BD,HMGA1,IGF1R,IL6R,CXCL8,IL13,ITGA3,KPNA5,LYN,MXD1,MAGEA3,MAGEA6,MAGEA12,MDM4,MEF2D,MYC,NAP1L1,SLC11A2,NUCB2,OPRL1,PAFAH2,PBX2,PDGFB,PLAGL2,PLCG2,PMAIP1,POLR2D,PPP2R2A,PRIM2,MAPK6,MAP2…
MIRNA	hsa-let-7d-5p	MIRNA:hsa-let-7d-5p	8.40875e-248	247.075	390	1623	323	14830	ACTA1,ADH5,AHR,AK4,AMD1,AQP6,BACH1,CCND1,POLR3D,CALU,CCNT2,CD59,CDKN1A,AP1S1,COL8A1,COX6B1,CRX,CRY2,CTPS1,DNA2,DNAH9,ARID3A,DUSP1,DVL3,E2F6,EDN1,EIF4G2,EPHA4,FMO4,FPR1,FXN,GABPB1,GATM,NR6A1,GLO1,GNG5,GOLGA4,HIST1H2BD,HMGA1,IGF1R,IL6R,CXCL8,IL13,ITGA3,KPNA5,LYN,MXD1,MAGEA3,MAGEA6,MAGEA12,MDM4,MEF2D,MPL,MYC,NAP1L1,SLC11A2,NUCB2,OPRL1,PAFAH2,PBX2,PDGFB,PLAGL2,PLCG2,PMAIP1,POLR2D,PPP2R2A,PRIM2,MAPK6,…
MIRNA	hsa-let-7c-5p	MIRNA:hsa-let-7c-5p	1.94605e-229	228.711	513	1623	358	14830	ACTA1,ADH5,AHR,AK4,AMD1,AQP6,ATP2A2,BACH1,CCND1,POLR3D,CALU,CCNG1,CCNT2,CD59,CDKN1A,AP1S1,COL8A1,COX6B1,CRX,CRY2,CTPS1,DNA2,DNAH9,ARID3A,DUSP1,DVL3,E2F6,EDN1,EIF4G2,EPHA4,FMO4,FPR1,FXN,GABPB1,GATM,NR6A1,GLO1,GNG5,GOLGA4,GPS1,HIST1H2BD,HMGA1,IGF1R,IL6,IL6R,CXCL8,ITGA3,KPNA5,LYN,MXD1,MAGEA3,MAGEA6,MAGEA12,MDM4,MEF2D,MPL,ND4,ND5,MYC,NAP1L1,SLC11A2,NUCB2,OPRL1,PAFAH2,PBX2,PDGFB,PLAGL2,PLCG2,PMAIP1,PO…
MIRNA	hsa-miR-181d-5p	MIRNA:hsa-miR-181d-5p	1.78018e-221	220.75	283	1623	259	14830	CCNG1,DYNC1LI2,NR6A1,PBX2,PMAIP1,TUBB2A,HMGA2,NCOA3,ARID3B,MTUS1,CAPRIN2,ZNF556,SLC10A7,ZC3HAV1L,SMCR8,MTX3,NHLRC3,HNRNPH1,HSPA1B,ATP8B1,PURB,RAN,RGS16,SCD,TMF1,PTBP3,TNRC6B,RPL13A,TTPAL,PHC3,NAA50,ZNF616,DCBLD2,RSBN1L,ACYP1,ADCY9,GRK2,ALDH9A1,ARF6,RHOG,ARRB2,ATM,ATP2B1,BCL2,BMPR2,ZFP36L1,ZFP36L2,CPOX,CSNK1A1,DDX3X,DUSP5,ELK4,EN2,EP300,STX2,EPS8,EPS15,ETS1,FKBP1A,FOXL1,GNS,GOLGA1,GOT1,HMGB1,ID4,I…
MIRNA	hsa-miR-181c-5p	MIRNA:hsa-miR-181c-5p	1.56342e-216	215.806	286	1623	258	14830	CCNG1,DYNC1LI2,NR6A1,PMAIP1,TGFBR1,TUBB2A,HMGA2,NCOA3,MTUS1,CAPRIN2,ZNF556,SLC10A7,ZC3HAV1L,SMCR8,MTX3,NHLRC3,HNRNPH1,HSPA1B,ATP8B1,PURB,RAN,RGS16,SCD,TIAL1,TMF1,PTBP3,TNRC6B,RPL13A,TTPAL,PHC3,NAA50,ZNF616,DCBLD2,RSBN1L,ACYP1,ADCY9,GRK2,ALDH9A1,ARF6,RHOG,ARRB2,ATM,ATP2B1,BCL2,BMPR2,ZFP36L1,ZFP36L2,CDX2,CPOX,CSNK1A1,DDX3X,DUSP5,ELK4,EN2,STX2,EPS8,EPS15,ETS1,FKBP1A,FOXL1,GATA6,GNS,GOLGA1,GOT1,ID4,I…
MIRNA	hsa-let-7a-5p	MIRNA:hsa-let-7a-5p	2.79297e-208	207.554	636	1623	381	14830	ACTA1,ADH5,AHR,AK4,AMD1,AQP6,ATP2A2,ALDH7A1,BACH1,CCND1,PRDM1,POLR3D,CALU,CCNG1,CCNT2,CD59,CDKN1A,AP1S1,COL8A1,COX6B1,CRX,CRY2,CTPS1,DNA2,DNAH9,ARID3A,DUSP1,DVL3,E2F6,EDN1,EIF4G2,EPHA4,FMO4,FPR1,FXN,GABPB1,GATM,NR6A1,GLO1,GLUL,GNG5,GOLGA4,HIST1H2BD,HMGA1,IGF1R,IL6,IL6R,CXCL8,ITGA3,KPNA5,LYN,MXD1,MAGEA3,MAGEA6,MAGEA12,MDM4,MEF2D,MPL,ND5,MYC,NAP1L1,SLC11A2,NUCB2,OPRL1,PAFAH2,PBX2,PDGFB,PLAGL2,PLCG2…
MIRNA	hsa-let-7e-5p	MIRNA:hsa-let-7e-5p	2.50297e-191	190.602	607	1623	358	14830	ACTA1,ADH5,AHR,AK4,AMD1,AQP6,BACH1,CCND1,POLR3D,CALU,CCNG1,CCNT2,CD59,CDKN1A,AP1S1,COL8A1,COX6B1,CRX,CRY2,CTPS1,DNA2,DNAH9,ARID3A,DUSP1,DVL3,E2F6,EDN1,EIF4G2,EPHA4,FMO4,FPR1,FXN,GABPB1,GATM,NR6A1,GLO1,GLUL,GNG5,GOLGA4,HIST1H2BD,HMGA1,IGF1R,IL6R,CXCL8,ITGA3,KPNA5,LYN,MXD1,MAGEA3,MAGEA6,MAGEA12,MDM4,MEF2D,MPL,ND4,ND5,MYC,NAP1L1,SLC11A2,NUCB2,OPRL1,PAFAH2,PBX2,PDGFB,PLAGL2,PLCG2,PMAIP1,POLR2D,PPP2R2…
MIRNA	hsa-miR-3184-5p	MIRNA:hsa-miR-3184-5p	1.41405e-173	172.85	185	1623	183	14830	MDM4,PBX2,PLAGL2,RRM2,SP1,SLC5A6,ZNF609,TAB2,PLXND1,LARP1,POLL,RAD18,PDP2,NSD1,PHACTR4,ATG9A,EFHD2,MIDN,MCM7,MLN,TSPYL1,SYNGR1,SPATA2,WASF2,GDE1,EIF5AL1,ARRB2,CREB1,KIF3B,SCAMP2,RNF187,CALM3,ARID5B,STAT5B,ABL1,AK2,ALDOC,APEX1,ASCL2,ASPH,ATP6V1E1,BAK1,CEBPB,AP2S1,CLCN7,E2F3,EN1,GJB1,MKNK2,GRID1,HDGF,HLA-DOA,KCNK3,LASP1,MCM5,MAP3K9,KMT2A,MMP17,MNT,MYBL2,NF2,NFIX,OLR1,PAX2,PFKFB3,PGAM1,PPIB,PSMD11,N…
MIRNA	hsa-miR-98-5p	MIRNA:hsa-miR-98-5p	7.3923e-167	166.131	778	1623	382	14830	ACTA1,ADH5,AHR,AK4,AMD1,AQP6,BACH1,CCND1,POLR3D,CALU,CCNT2,CD59,CDKN1A,AP1S1,COL8A1,COX6B1,CRX,CRY2,CTPS1,CYP19A1,DNA2,DNAH9,ARID3A,DUSP1,DVL3,E2F6,EDN1,EIF4G2,EPHA4,FMO4,FPR1,FXN,GABPB1,GATM,NR6A1,GLO1,GNG5,GOLGA4,HIST1H2BD,HMGA1,IGF1R,IL6,IL6R,CXCL8,IL13,ITGA3,KPNA5,LYN,MXD1,MAGEA3,MAGEA6,MAGEA12,MDM4,MEF2D,MPL,MYC,NAP1L1,SLC11A2,NUCB2,OPRL1,PAFAH2,PBX2,PDGFB,PLAGL2,PLCG2,PMAIP1,POLR2D,PPP2R2A,…
MIRNA	hsa-let-7b-5p	MIRNA:hsa-let-7b-5p	1.39556e-143	142.855	1212	1623	454	14830	ACTA1,ADH5,AHR,AK4,AMD1,AQP6,ATP2A2,ALDH7A1,BACH1,CCND1,PRDM1,POLR3D,CALU,CCNG1,CCNT2,CD59,CDKN1A,AP1S1,COL8A1,COX6B1,CRX,CRY2,CTPS1,DNA2,DNAH9,ARID3A,DUSP1,DVL3,E2F6,EDN1,EIF4G2,EPHA4,FMO4,FPR1,FXN,GABPB1,GATM,NR6A1,GLO1,GNG5,GOLGA4,HIST1H2BD,HMGA1,IGF1R,IL6R,CXCL8,ITGA3,KPNA5,LYN,MXD1,MAGEA3,MAGEA6,MAGEA12,MDM4,MEF2D,ND4,ND5,MYC,NAP1L1,SLC11A2,NUCB2,OPRL1,PAFAH2,PBX2,PDGFB,PLAGL2,PLCG2,PMAIP1,P…
MIRNA	hsa-miR-181a-5p	MIRNA:hsa-miR-181a-5p	2.20026e-143	142.658	544	1623	297	14830	AHR,CCNG1,CDKN1A,DYNC1LI2,NR6A1,PMAIP1,TGFBR1,TGFBR3,TUBB2A,HMGA2,NCOA3,TAB2,YOD1,FAM222B,MTUS1,PHACTR4,CAPRIN2,ZNF556,SLC10A7,ZC3HAV1L,SMCR8,TMED4,MTX3,NHLRC3,HNRNPH1,HSPA1B,ATP8B1,MAPK1,PURB,RAN,RGS16,SCD,TERT,TIAL1,TMF1,RPL14,PTBP3,UBA2,CLUAP1,TNRC6B,RPL13A,PHPT1,TTPAL,PHC3,NAA50,ZNF616,DCBLD2,TMEM192,RSBN1L,ACYP1,ADCY9,GRK2,ALDH9A1,XIAP,ARF6,RHOG,ARRB2,ATM,ATP2B1,BCL2,BMPR2,ZFP36L1,ZFP36L2,CD…
MIRNA	hsa-miR-202-3p	MIRNA:hsa-miR-202-3p	3.95674e-141	140.403	204	1623	178	14830	ACTA1,AK4,BACH1,CCND1,CALU,CD59,CDKN1A,COX6B1,DNA2,ARID3A,DUSP1,DVL3,E2F6,EDN1,EPHA4,FPR1,FXN,GLO1,GOLGA4,IGF1R,IL6R,CXCL8,ITGA3,MXD1,MAGEA3,MAGEA6,MAGEA12,MDM4,NAP1L1,NUCB2,OPRL1,PAFAH2,PBX2,PLCG2,PMAIP1,POLR2D,PRIM2,MAPK6,RDX,RFC2,MRPL12,RRM2,ATXN2,SOD2,SP1,STAT2,STK4,STX3,SURF4,SYT1,TGFBR3,THBS1,TRAPPC10,SUMO1,YWHAZ,ZNF200,MLLT10,KMT2D,HMGA2,COIL,SMC1A,FZD9,DYRK3,TNFSF9,PEX11B,MBD2,WASL,CLDN12…
MIRNA	hsa-miR-196b-5p	MIRNA:hsa-miR-196b-5p	1.11271e-137	136.954	149	1623	147	14830	BACH1,CALM1,CTPS1,FMO4,NR6A1,GPS1,HIST1H2BD,HMGA1,ND5,MYC,NAP1L1,POLR2D,RDX,SUOX,TGFBR3,KMT2D,HMGA2,ATP6V1F,NUP155,TSPAN3,IGF2BP1,IGF2BP3,ZNF609,GGA3,SALL3,C11ORF57,YOD1,CDV3,KIF27,MTUS1,IGDCC4,PLEKHA3,RAB11FIP4,PPP1R15B,FAM104A,ZCCHC3,FMNL3,MARS2,LRIG3,GRPEL2,SMCR8,TXLNA,KLHDC8B,PDE12,KCTD21,ACER2,POTEG,POTEM,ALDOA,MAPK1,PALD1,BCL2,FOS,MTOR,GATA6,ATP6,MEPCE,TUBB,ACVR2B,AKT1,FAS,ATF4,BUB1,CACNB3,…
MIRNA	hsa-miR-4262	MIRNA:hsa-miR-4262	8.71799e-118	117.06	134	1623	130	14830	CCNG1,NR6A1,TUBB2A,HMGA2,CAPRIN2,ZNF556,ZC3HAV1L,HNRNPH1,HSPA1B,ATP8B1,SCD,PTBP3,RPL13A,PHC3,ZNF616,DCBLD2,RSBN1L,ADCY9,GRK2,ARF6,ATM,CSNK1A1,DDX3X,ELK4,EN2,EPS8,ETS1,FKBP1A,FOXL1,ID4,TNPO1,LBR,LDLR,PDK3,PPP2R5E,RNF6,RPS6KA3,ATXN7,SCN8A,SPP1,ADAM17,TEF,HSP90B1,VCAM1,NSD2,ZNF23,CBX4,PLPP3,RNMT,CCNK,PHOX2B,TMEM94,SCAMP2,PDIA6,FAM13A,NPM3,FAM3C,ZNF266,ZNF268,MAN1A2,AP3M2,KIF2C,TOPBP1,WDFY3,TMCC1,PNK…
MIRNA	hsa-miR-6831-5p	MIRNA:hsa-miR-6831-5p	2.22613e-108	107.652	185	1623	150	14830	ADH5,AHR,AK4,AMD1,AQP6,CCNT2,CD59,CDKN1A,COL8A1,CRX,CRY2,DNAH9,E2F6,EDN1,EIF4G2,GABPB1,GATM,NR6A1,GNG5,HIST1H2BD,IGF1R,KPNA5,MDM4,SLC11A2,PDGFB,PLAGL2,MAP2K7,QDPR,RHD,RRM1,SLC20A1,STRN,STX3,TGFBR1,TUBB2A,ZNF8,ZNF28,COIL,NCOA3,DYRK3,TNFSF9,PEX11B,SLC5A6,CLDN12,ATG12,TIAF1,HAND1,CEP135,BZW1,ESPL1,HERPUD1,ZBTB5,PCGF3,ARID3B,IGF2BP1,PGRMC1,RABL2B,RABL2A,PLXND1,ICOSLG,AHCYL2,CBX5,ACOT9,PLD3,INTS7,FBXW…
MIRNA	hsa-miR-3927-3p	MIRNA:hsa-miR-3927-3p	3.79103e-108	107.421	183	1623	149	14830	ADH5,AHR,AK4,AMD1,AQP6,CCNT2,CD59,CDKN1A,COL8A1,CRX,CRY2,DNAH9,E2F6,EDN1,EIF4G2,GABPB1,GATM,NR6A1,GNG5,HIST1H2BD,IGF1R,KPNA5,MDM4,SLC11A2,PDGFB,PLAGL2,MAP2K7,QDPR,RHD,RRM1,SLC20A1,STRN,STX3,TGFBR1,TUBB2A,ZNF8,ZNF28,COIL,NCOA3,DYRK3,TNFSF9,PEX11B,SLC5A6,CLDN12,ATG12,TIAF1,HAND1,CEP135,BZW1,ESPL1,HERPUD1,ZBTB5,PCGF3,ARID3B,IGF2BP1,PGRMC1,RABL2B,RABL2A,PLXND1,ICOSLG,AHCYL2,CBX5,ACOT9,PLD3,INTS7,FBXW…
MIRNA	hsa-miR-5096	MIRNA:hsa-miR-5096	3.89197e-91	90.4098	301	1623	178	14830	FPR1,IL6R,RRAD,THBS1,ZNF8,WASL,SF3A1,ZNF460,TRMO,IPO9,KREMEN1,ZBTB37,ZFAND4,C19ORF47,PM20D2,SMCR8,ZNF417,ZNF584,TMED4,SERPINA3,ALDOA,ART4,ATP1A2,ATP5G1,FOXN3,CSNK1E,DBT,DMXL1,DNASE2,CLN8,FGB,GLA,GTF2H3,IFNAR1,IGFBP5,IPP,ATXN3,PCYT1A,ATP8B1,QSOX1,PTPN14,PURB,RAB3B,MAP4K2,SH3BP2,SKP1,SLC4A1,TADA2A,TMF1,TYRO3,UQCRB,ZNF708,ZNF70,ZNF175,GAN,CLPP,CDKL1,GMPS,LIPG,AKAP6,GNA14,KIAA0586,GNE,UBA2,PLIN3,HNRN…
MIRNA	hsa-miR-432-5p	MIRNA:hsa-miR-432-5p	3.70117e-87	86.4317	92	1623	92	14830	NUCB2,SURF4,TUBB2A,ESPL1,RBFOX2,SOCS7,ADAR,MEGF9,HEATR5A,ZNF784,DENND6A,ATM,ID4,RCOR1,ZBTB20,MRPL34,TUBB,UNC5B,ARID5B,BBS4,DST,CENPA,CPD,CSNK1G2,GALNT2,GNA12,GNAS,IAPP,INS,KCNMB1,LIF,MDM2,MECP2,MGAT1,NFIC,PRKAB1,PRKCH,PTPN3,TRAPPC2,SPARC,TFPI,CSDE1,DHX16,OGT,OR6A2,DLG5,PITPNM1,PDE4DIP,DNAJB6,LRPPRC,STAMBP,NES,BLCAP,AKAP2,RHOBTB3,UNC13A,SETX,KDM4C,ZCCHC14,DSTYK,PNISR,SETBP1,PCLO,DNTTIP2,ASAP1,NBAS…
MIRNA	hsa-miR-6734-5p	MIRNA:hsa-miR-6734-5p	6.9542e-62	61.1578	129	1623	96	14830	PLAGL2,SP1,ZNF609,TAB2,PLXND1,LARP1,CBX5,RAD18,PDP2,ATG9A,UBXN2B,ATXN7L3B,CASTOR2,WASF2,GDE1,EIF5AL1,UBN2,ARRB2,CREB1,KIF3B,SCAMP2,RNF187,CALM3,YIPF6,OGT,STAT5B,ALDOC,APEX1,ASPH,BAK1,CLCN7,E2F3,HLA-DOA,LASP1,MAP3K9,MMP17,OLR1,PPIB,SHMT1,SLC2A5,SRM,STIM1,TACR3,PPP1R11,TMBIM6,TLR5,YWHAE,MLF2,TPST2,TMEM11,MTA1,ARHGEF2,NOS1AP,KMT2B,ABCC5,EIF1,TXNIP,FAM189B,SEPT9,ADIRF,RBPJL,TTLL12,NCS1,SF3B3,NPTXR,TM…
MIRNA	hsa-miR-5194	MIRNA:hsa-miR-5194	1.74358e-61	60.7586	135	1623	98	14830	PLAGL2,SP1,ZNF609,TAB2,PLXND1,LARP1,RAD18,PDP2,ATG9A,PPIA,SPATA2,WASF2,GDE1,GPN2,EIF5AL1,ARRB2,CREB1,KIF3B,SCAMP2,RAP1GAP2,RNF187,GJB7,CALM3,NFIC,STAT5B,ALDOC,APEX1,ASPH,BAK1,CLCN7,E2F3,HLA-DOA,LASP1,MAP3K9,MMP17,NFIX,OLR1,PPIB,SHMT1,SLC2A5,SRM,STIM1,TACR3,TMBIM6,TLR5,YWHAE,MLF2,TPST2,TMEM11,MTMR3,MTA1,ARHGEF2,NOS1AP,KMT2B,ABCC5,EIF1,TXNIP,FAM189B,SEPT9,ADIRF,RBPJL,TTLL12,CTDNEP1,NCS1,SF3B3,NPTXR…
MIRNA	hsa-miR-196a-5p	MIRNA:hsa-miR-196a-5p	2.48508e-61	60.6047	301	1623	149	14830	BACH1,CCND1,CALM1,CCNT2,CDKN1A,CTPS1,FMO4,NR6A1,GLUL,HIST1H2BD,HMGA1,IGF1R,KPNA5,ND4,ND5,MYC,NAP1L1,POLR2D,RDX,RFC2,SLC20A1,SUOX,TGFBR3,VCL,HMGA2,DYRK2,ATP6V1F,HAND1,NUP155,ESPL1,TSPAN3,PCGF3,IGF2BP1,IGF2BP3,MSL3,ZNF609,TAB2,GGA3,SALL3,ABT1,C11ORF57,YOD1,CDV3,KIF27,ECHDC1,SMARCAD1,C12ORF4,MTUS1,IGDCC4,PLEKHA3,ATG9A,SLC10A7,RAB11FIP4,PPP1R15B,FAM104A,ZCCHC3,FMNL3,MARS2,LRIG3,GRPEL2,SMCR8,CEP120,KL…
MIRNA	hsa-miR-6738-5p	MIRNA:hsa-miR-6738-5p	1.21953e-60	59.9138	134	1623	97	14830	PLAGL2,SP1,ZNF609,TAB2,LARP1,RAD18,PDP2,ATG9A,PPIA,SPATA2,WASF2,GDE1,GPN2,EIF5AL1,ARRB2,CREB1,KIF3B,SCAMP2,RAP1GAP2,RNF187,GJB7,CALM3,NFIC,STAT5B,ALDOC,APEX1,ASPH,BAK1,CLCN7,E2F3,HLA-DOA,LASP1,MAP3K9,MMP17,NFIX,OLR1,PPIB,SHMT1,SLC2A5,SRM,STIM1,TACR3,TMBIM6,TLR5,YWHAE,MLF2,TPST2,TMEM11,MTMR3,MTA1,ARHGEF2,NOS1AP,KMT2B,ABCC5,EIF1,TXNIP,FAM189B,SEPT9,ADIRF,RBPJL,TTLL12,CTDNEP1,NCS1,SF3B3,NPTXR,ZMAT5,…
MIRNA	hsa-miR-1914-3p	MIRNA:hsa-miR-1914-3p	7.34664e-60	59.1339	141	1623	99	14830	PLAGL2,SP1,ZNF609,TAB2,PLXND1,LARP1,RAD18,PDP2,ATG9A,ZC3H18,PPIA,SPATA2,WASF2,GDE1,GPN2,EIF5AL1,ARRB2,CREB1,KIF3B,SCAMP2,RAP1GAP2,RNF187,GJB7,CALM3,NFIC,STAT5B,ALDOC,APEX1,ASPH,BAK1,CLCN7,E2F3,HLA-DOA,LASP1,MAP3K9,MMP17,NFIX,OLR1,PPIB,SHMT1,SLC2A5,SRM,STIM1,TACR3,TMBIM6,TLR5,YWHAE,MLF2,TPST2,TMEM11,MTMR3,MTA1,ARHGEF2,NOS1AP,KMT2B,ABCC5,EIF1,TXNIP,FAM189B,SEPT9,ADIRF,RBPJL,TTLL12,CTDNEP1,NCS1,SF3B…
MIRNA	hsa-miR-486-5p	MIRNA:hsa-miR-486-5p	3.46873e-55	54.4598	67	1623	64	14830	FPR1,HMGA1,IGF1R,ZNF460,RBM12B,UTP4,TTC8,ARF6,ID4,PTEN,G3BP2,MBD4,DCTN4,ARHGAP5,CD40,CDK4,DOCK3,FBN1,FOXO1,H3F3B,HPGD,IGSF3,LTBP2,SMAD2,SERPINE1,PCCA,PIM1,PIK3R1,SNAI1,SP4,HAT1,NRP2,CLDN10,CRIPT,BAG2,ABCF2,BASP1,OLFM4,TMED1,CIT,SEC23IP,SEL1L3,CADM1,FOXP1,UBE2S,RBM22,RCOR3,CENPN,FAM217B,CCDC14,TM4SF20,SPRTN,CMSS1,UBASH3B,ZIC5,SAPCD2,BTF3L4,MACROD2,METTL27,DENND5B,ZNRF2,ZDHHC20,EPGN,ZNF286B
MIRNA	hsa-miR-4716-5p	MIRNA:hsa-miR-4716-5p	1.29408e-48	47.888	176	1623	101	14830	FPR1,PMAIP1,CEP135,CELF1,ACOT9,TRMO,ZNF644,SMCR8,ZNF584,POTEG,POTEM,ATP1A2,CSNK1E,DMXL1,DNASE2,EIF4E,GLA,GTF2H3,HSPA6,IFNAR1,IPP,LRPAP1,ATXN3,MYO6,ATP8B1,QSOX1,PURB,RAB3B,MAP4K2,SLC4A1,TADA2A,TIAL1,TYRO3,UQCRB,ZNF70,GAN,CLPP,GMPS,AKAP6,KIAA0586,GNE,UBA2,PLIN3,GMEB1,ZNF274,POLR3A,CLUAP1,KIF1B,ZFR2,AGTPBP1,BACE2,HEATR5A,ORMDL2,TRAT1,WDPCP,RDH11,GDE1,CYCS,CYP2W1,UEVLD,MIOX,UTP6,ALG1,LMOD3,CCDC90B,ZN…
MIRNA	hsa-miR-28-3p	MIRNA:hsa-miR-28-3p	1.71413e-42	41.766	49	1623	48	14830	EIF4G2,MXD1,SNX1,TIAL1,CMBL,ZNF136,TMEM30A,COX3,DDX6,E2F2,FHL2,NFYB,PER1,STAT5B,TP53,TRPS1,CCDC6,KCNK5,VAV3,ARPP19,COPZ1,HIC2,SMC5,NEPRO,BBS9,MCTS1,RNF138,NT5DC3,UHRF1BP1,VPS53,INTS2,PHF12,AZI2,ZFYVE21,CTC1,CYB5B,C15ORF48,SFXN1,UHMK1,TMCO5A,YDJC,SH3RF2,DRAXIN,PLA2G2C,SRRD,TARP,MTRNR2L1,SMIM18
MIRNA	hsa-miR-193b-5p	MIRNA:hsa-miR-193b-5p	8.75699e-39	38.0576	212	1623	101	14830	FXN,RRAD,ZNF8,PDLIM5,POLL,SLC38A7,IPO9,ZNF556,KREMEN1,NOA1,C19ORF47,SMCR8,C5ORF51,ALDOA,ART4,ATP5G1,DNASE2,CLN8,FGB,GLA,IFNAR1,IPP,ATXN3,PCYT1A,ATP8B1,QSOX1,PURB,RAB3B,MAP4K2,SLC4A1,TIAL1,TMF1,ZNF708,GAN,CLPP,GMPS,GSTO1,AKAP6,KIAA0586,GNE,PLIN3,LYPLA1,GMEB1,POLR3A,BACE2,HEATR5A,ORMDL2,TRAT1,WDPCP,RDH11,PHF20,TRPV2,GDE1,CYCS,GPN2,PGPEP1,DPP8,MIOX,FOXJ2,UTP6,LMOD3,TAOK1,CACNG8,ZNF747,PPDPF,TTPAL,C1…
MIRNA	hsa-miR-6832-5p	MIRNA:hsa-miR-6832-5p	2.24412e-37	36.649	267	1623	113	14830	BACH1,CDKN1A,KPNA5,PDGFB,ZNF8,TNFSF9,ICOSLG,POLL,SOCS7,CPA4,SLC38A7,IPO9,NSD1,ZNF556,EDEM3,KREMEN1,NOA1,C19ORF47,IFNLR1,MFSD8,PGM2L1,ART4,ATP1A2,ATP5G1,DMXL1,CLN8,FGB,GTF2H3,IFNAR1,IPP,PCYT1A,ATP8B1,QSOX1,PTPN14,PURB,RAB3B,SKP1,TADA2A,TMF1,ZNF708,ZNF70,ZNF208,CDKL1,LIPG,AKAP6,KIAA0586,GNE,PLIN3,LYPLA1,NUDT3,DDX19B,BACE2,HEATR5A,TRAT1,WDPCP,PHF20,TRPV2,GDE1,PHAX,MINDY2,GPN2,PGPEP1,DPP8,CYP2W1,MIOX…
MIRNA	hsa-miR-4451	MIRNA:hsa-miR-4451	1.95102e-36	35.7097	128	1623	75	14830	ADH5,AHR,AMD1,AQP6,BACH1,COL8A1,CRX,DNAH9,GABPB1,HIST1H2BD,MDM4,SLC11A2,PDGFB,MAP2K7,QDPR,RHD,TUBB2A,ZNF28,TNFSF9,WASL,ATG12,TIAF1,HERPUD1,TSC22D2,ARID3B,PLXND1,ICOSLG,ACOT9,PLD3,INTS7,FBXW2,DISC1,POLL,RNFT1,CPA4,C1RL,THEM6,NCKIPSD,C12ORF4,RAB40C,PRSS22,NSD1,NOM1,LIMD2,DNAL1,NOA1,RAB11FIP4,ZFAND4,GPAT4,BRI3BP,ZNF578,PDE12,PGM2L1,MTX3,RAB19,DDX19B,TRPV2,ZYG11B,C1ORF115,LRRC58,EPS8,ACVR2B,GNL1,MAP3…
MIRNA	hsa-miR-4435	MIRNA:hsa-miR-4435	3.64269e-35	34.4386	245	1623	105	14830	FPR1,STK4,TRMO,C11ORF57,SLC38A7,IPO9,KREMEN1,C19ORF47,SMCR8,ZNF584,RBM12B,FAM83G,ATP1A2,CSNK1E,DBT,DMXL1,DNASE2,EIF4E,GLA,IFNAR1,LRPAP1,ATXN3,MYO6,QSOX1,MAP4K2,SLC4A1,TSPYL1,TYRO3,UQCRB,CNBP,ZNF70,GAN,CDKL1,GMPS,RPL14,LIPG,AKAP6,KIAA0586,LYPLA1,GMEB1,POLR3A,DDX19B,KIF1B,TNRC6B,AGTPBP1,ABCA6,CNNM3,RDH11,PHF20,CYCS,MINDY2,MIOX,UTP6,ALG1,LMOD3,CACNG8,CCDC90B,PDF,TTPAL,ABHD18,ZMIZ2,RBM4B,YIPF4,LZIC,R…
MIRNA	hsa-miR-411-5p	MIRNA:hsa-miR-411-5p	3.34449e-34	33.4757	213	1623	96	14830	EIF4G2,FXN,KPNA5,RRAD,ZNF8,ZNF460,KIAA0930,SOCS7,RWDD1,SLC38A7,IPO9,EFHD2,ZNF556,KREMEN1,NOA1,C19ORF47,ZNF584,ART4,ATP1A2,ATP5G1,CSNK1E,DMXL1,CLN8,GTF2H3,IFNAR1,IPP,PTPN14,PURB,RAB3B,MAP4K2,SKP1,TADA2A,TMF1,UQCRB,ZNF708,CDKL1,LIPG,AKAP6,KIAA0586,GNE,PLIN3,LYPLA1,DDX19B,BACE2,PRKD2,HEATR5A,TRAT1,WDPCP,RDH11,PHF20,GDE1,PHAX,MINDY2,GPN2,PGPEP1,DPP8,CYP2W1,MIOX,UTP6,LMOD3,TAOK1,PDF,ZNF747,ZYG11B,PHC3…
MIRNA	hsa-miR-7162-3p	MIRNA:hsa-miR-7162-3p	2.30489e-29	28.6374	172	1623	80	14830	AK4,CDKN1A,DNA2,FPR1,GABPB1,ITGA3,MXD1,MDM4,NUCB2,OPRL1,PAFAH2,PLAGL2,PRIM2,RFC2,ATXN2,SOD2,STAT2,SYT1,TUBB2A,ZNF200,ZNF264,EIF4A3,TGOLN2,IGF2BP3,CELF1,ZNF460,IKZF3,PEG10,MCF2L2,PMPCA,FBXW2,THYN1,CDKAL1,SEMA4C,DNAJC28,ARL8B,SLC38A7,CDV3,SAR1A,KIAA1328,NOM1,PHACTR4,ZNF556,EDEM3,SLC19A3,ZNF611,HASPIN,EMILIN2,TOMM40L,MSI2,BRI3BP,ZNF417,ZNF738,C1ORF210,DTX3L,ZNF584,C5ORF51,ZBTB8OS,CPT1A,HSPA6,ATXN3,P…
MIRNA	hsa-miR-588	MIRNA:hsa-miR-588	5.09246e-28	27.2931	224	1623	91	14830	FPR1,HMGA1,IGF1R,PLD3,TRMO,SLC38A7,C19ORF47,SMCR8,ZNF584,FAM83G,ATP1A2,CSNK1E,DBT,DMXL1,DNASE2,EIF4E,GLA,IFNAR1,LRPAP1,ATXN3,MYO6,QSOX1,MAP4K2,SLC4A1,TCOF1,TSPYL1,TYRO3,UQCRB,CNBP,ZNF70,GAN,CDKL1,GMPS,RPL14,LIPG,AKAP6,KIAA0586,GMEB1,POLR3A,DDX19B,KIF1B,TNRC6B,AGTPBP1,ABCA6,RDH11,PHF20,CYCS,FBXW7,MIOX,UTP6,ALG1,LMOD3,TAOK1,CACNG8,CCDC90B,PDF,TTPAL,ABHD18,TSPAN14,ZMIZ2,RBM4B,YIPF4,LZIC,RRP36,ZNF101…
MIRNA	hsa-miR-6743-5p	MIRNA:hsa-miR-6743-5p	1.61355e-27	26.7922	103	1623	59	14830	MDM4,MEF2D,MYH9,TUBB2A,POLL,NSD1,RHBDF2,MIDN,ZC3HAV1L,ACTG1,LIPG,SPATA2,TMEM192,TMCC1,MRPL34,RNF187,TUBB,CALM3,ARID5B,NFIC,OGT,PHF12,ARHGDIA,ATP6V1E1,CEBPB,MKNK2,LASP1,MFGE8,MNT,PAX2,PGAM1,PSMD11,CAPN15,SRM,PEA15,NOS1AP,KMT2B,UST,U2AF2,CTDNEP1,NPTXR,AHDC1,STRN4,CCDC106,MTRF1L,C20ORF27,MED28,URM1,NAV1,MSANTD3,NACC1,GPRIN1,WIPF2,ANKRD52,RPL7L1,B4GALNT4,KLHL38,ZBTB34,PGAM4
MIRNA	hsa-miR-4650-3p	MIRNA:hsa-miR-4650-3p	3.98235e-27	26.3999	111	1623	61	14830	AK4,CCNT2,CDKN1A,CRY2,E2F6,EIF4G2,MDM4,PLAGL2,STX3,YWHAZ,WASL,CLDN12,HAND1,CEP135,BZW1,ESPL1,TSC22D2,RABL2B,RABL2A,ICOSLG,AHCYL2,POLL,TMED5,FIGN,YOD1,SAR1A,RAD18,SMARCAD1,MTUS1,PDP2,OPA3,COLEC12,DNAL1,KREMEN1,RAB11FIP4,ZNF587,SDR42E1,C19ORF47,BRI3BP,IFNLR1,ZNF584,MFSD8,C5ORF51,NAT8L,DDX19B,TRPV2,ZYG11B,C1ORF115,LRRC58,TMEM192,EPS8,MBD4,MED10,ZSWIM1,SLC35E2B,FAM217B,RHOBTB3,NEPRO,TMBIM6,TDRKH,MTRF…
MIRNA	hsa-miR-17-5p	MIRNA:hsa-miR-17-5p	1.50008e-26	25.8239	1174	1623	256	14830	AMD1,CCND1,CDKN1A,COX6B1,CRY2,DYNC1LI2,EIF4G2,EPHA4,GABPB1,GLO1,HIST1H2BD,MEF2D,ND4,MYC,MYH9,NAP1L1,PDGFB,PLAGL2,PMAIP1,PPP2R2A,RRM2,SOD2,SUOX,SURF4,THBS1,TRAPPC10,YWHAZ,COIL,NCOA3,FZD9,DYRK2,GBF1,WASL,RABEP1,ZNF264,BZW1,ZBTB5,PDLIM5,TGOLN2,LARP1,CBX5,ACOT9,ARIH1,SALL3,SOCS7,DNAJC28,SYNJ2BP,YOD1,CAPRIN2,DNAL1,ZBTB37,USP38,FUT10,PPP1R15B,MIDN,FMNL3,ZC3H18,TRIM71,GRPEL2,BRI3BP,ZNF280B,ZNF578,ZNF417…
MIRNA	hsa-miR-4688	MIRNA:hsa-miR-4688	3.61732e-26	25.4416	104	1623	58	14830	MDM4,MEF2D,MYH9,TUBB2A,POLL,NSD1,RHBDF2,MIDN,ZC3HAV1L,ACTG1,LIPG,SPATA2,TMEM192,TMCC1,RNF187,TUBB,CALM3,ARID5B,NFIC,OGT,PHF12,ARHGDIA,ATP6V1E1,CEBPB,MKNK2,LASP1,MFGE8,MNT,PAX2,PGAM1,PSMD11,CAPN15,SRM,PEA15,NOS1AP,KMT2B,UST,U2AF2,CTDNEP1,NPTXR,AHDC1,STRN4,CCDC106,MTRF1L,C20ORF27,MED28,URM1,NAV1,MSANTD3,NACC1,GPRIN1,WIPF2,ANKRD52,RPL7L1,B4GALNT4,KLHL38,ZBTB34,PGAM4
MIRNA	hsa-miR-4701-5p	MIRNA:hsa-miR-4701-5p	3.95211e-26	25.4032	244	1623	93	14830	COX6B1,FPR1,HMGA1,IGF1R,COPS8,TRMO,SLC38A7,C19ORF47,SMCR8,ZNF584,FAM83G,ATP1A2,CSNK1E,DMXL1,DNASE2,EIF4E,GLA,IFNAR1,LRPAP1,ATXN3,MYO6,PRKX,QSOX1,MAP4K2,SLC4A1,TCOF1,TSPYL1,TYRO3,UQCRB,CNBP,ZNF70,GAN,CDKL1,GMPS,RPL14,LIPG,AKAP6,KIAA0586,POLR3A,DDX19B,CLUAP1,KIF1B,TNRC6B,AGTPBP1,ABCA6,RDH11,PHF20,CYCS,FBXW7,MIOX,ALG1,LMOD3,TAOK1,CACNG8,CCDC90B,PDF,TTPAL,PHC3,ABHD18,ORAI2,PNPLA3,ZMIZ2,RBM4B,YIPF4,LZ…
MIRNA	hsa-miR-1294	MIRNA:hsa-miR-1294	1.48317e-25	24.8288	113	1623	60	14830	CALU,DVL3,EDN1,GLO1,IGF1R,CXCL8,MAGEA12,MYC,MYH9,NUCB2,PLCG2,PMAIP1,RDX,RRM2,SURF4,TRAPPC10,YWHAZ,KMT2D,NCOA3,PEX11B,SLC5A6,CLDN12,NUP155,AREL1,LEFTY1,KIAA0930,CBX5,RBFOX2,POLL,YOD1,IPO9,DIABLO,PHACTR4,ATG9A,EFHD2,ZNF644,RAB11FIP4,ZC3HAV1L,KLHDC8B,SLC16A9,KCTD21,ZNF774,FAM83G,SEC24A,C12ORF49,EIF5AL1,HARBI1,DDX52,ABHD2,KCNMB1,PTPN3,E2F3,LASP1,OLR1,PPIB,KMT2B,NCS1,NAV1,REEP3,ZBTB34
MIRNA	hsa-miR-93-5p	MIRNA:hsa-miR-93-5p	3.07534e-24	23.5121	1213	1623	256	14830	CCND1,CDKN1A,COX6B1,CRY2,DYNC1LI2,DVL3,EIF4G2,EPHA4,GABPB1,GLO1,GPS1,HIST1H2BD,CXCL8,MXD1,MYC,MYH9,PDGFB,PLAGL2,PMAIP1,RRM2,SOD2,TRAPPC10,YWHAZ,KMT2D,COIL,NCOA3,FZD9,DYRK2,GBF1,WASL,RABEP1,ZNF264,BZW1,HERPUD1,UBAP2L,ZBTB5,TGOLN2,YWHAQ,RNF44,CBX5,ACOT9,SALL3,SOCS7,DNAJC28,SYNJ2BP,YOD1,CAPRIN2,DNAL1,ZBTB37,FUT10,PPP1R15B,MIDN,FMNL3,NAA30,GRPEL2,BRI3BP,ZNF280B,ZNF578,ZNF417,TXLNA,SLC16A9,MFSD8,PGM2L…
MIRNA	hsa-miR-3187-3p	MIRNA:hsa-miR-3187-3p	9.99838e-24	23.0001	232	1623	87	14830	FPR1,TUBB2A,TRMO,SLC38A7,C19ORF47,SMCR8,ZNF584,FAM83G,ATP1A2,CSNK1E,DBT,DMXL1,DNASE2,EIF4E,GLA,IFNAR1,LRPAP1,ATXN3,MYO6,QSOX1,MAP4K2,SLC4A1,TSPYL1,TYRO3,UQCRB,CNBP,ZNF70,GAN,CDKL1,GMPS,RPL14,LIPG,AKAP6,KIAA0586,GMEB1,POLR3A,DDX19B,KIF1B,TNRC6B,AGTPBP1,ABCA6,RDH11,PHF20,CYCS,MIOX,UTP6,ALG1,LMOD3,CACNG8,CCDC90B,PDF,TTPAL,ABHD18,TSPAN14,ZMIZ2,RBM4B,YIPF4,LZIC,RRP36,ZNF101,BORCS7,SPPL3,SHE,OTUD6A,MAN…
MIRNA	hsa-miR-4781-3p	MIRNA:hsa-miR-4781-3p	4.40334e-23	22.3562	209	1623	81	14830	CCND1,AP1S1,FPR1,ACOT9,C19ORF53,TRMO,SLC38A7,SMCR8,ZNF584,ATP1A2,CSNK1E,DMXL1,DNASE2,EIF4E,GLA,IFNAR1,IPP,LRPAP1,ATXN3,MYO6,ATP8B1,QSOX1,MAP4K2,SLC4A1,TIAL1,TYRO3,UQCRB,ZNF70,GAN,GMPS,AKAP6,KIAA0586,PLIN3,GMEB1,POLR3A,KIF1B,TNRC6B,AGTPBP1,HEATR5A,TRAT1,RDH11,GDE1,CYCS,MINDY2,CYP2W1,MIOX,UTP6,ALG1,LMOD3,CCDC90B,TTPAL,ABHD18,NUBPL,RBM4B,YIPF4,LZIC,UTP4,RRP36,ZNF101,SPPL3,SHE,OTUD6A,MANEAL,GPR156,DE…
MIRNA	hsa-miR-1303	MIRNA:hsa-miR-1303	1.55335e-22	21.8087	199	1623	78	14830	ZNF264,AKAP8,PGRMC1,FNDC3A,C11ORF57,YOD1,IPO9,IGDCC4,ZNF556,COLEC12,KREMEN1,C19ORF47,CASTOR2,ART4,ATP5G1,FASN,IFNAR1,IPP,PURB,MAP4K2,RPL7A,ZNF708,AKAP6,GNE,PLIN3,LYPLA1,GMEB1,POLR3A,BACE2,HEATR5A,ORMDL2,TRAT1,WDPCP,PHF20,GDE1,DPP8,FBXW7,MIOX,UTP6,LMOD3,TAOK1,CACNG8,ZNF747,PPDPF,TTPAL,ZYG11B,ZMYM1,YIPF4,RRP36,ZNF101,BORCS7,SPPL3,ZNF813,ICA1L,GPR156,ZNF384,DENND6A,RSBN1L,MSRB3,UBN2,ZNF677,C2ORF68,Z…
MIRNA	hsa-miR-20a-5p	MIRNA:hsa-miR-20a-5p	1.63393e-22	21.7868	1064	1623	229	14830	BACH1,CCND1,CDKN1A,COX6B1,CRY2,DYNC1LI2,EIF4G2,EPHA4,GABPB1,GLO1,HIST1H2BD,MEF2D,MYC,MYH9,NAP1L1,PDGFB,PLAGL2,PMAIP1,PPP2R2A,RRM2,SOD2,TGFBR1,THBS1,TRAPPC10,YWHAZ,COIL,NCOA3,FZD9,DYRK2,GBF1,WASL,RABEP1,ZNF264,BZW1,ZBTB5,TGOLN2,CBX5,ACOT9,SALL3,SOCS7,DNAJC28,SYNJ2BP,YOD1,CAPRIN2,DNAL1,ZBTB37,FUT10,PPP1R15B,MIDN,FMNL3,GRPEL2,BRI3BP,ZNF280B,ZNF578,ZNF417,CEP120,TXLNA,SLC16A9,MFSD8,PGM2L1,ACER2,NHLRC…
MIRNA	hsa-miR-483-5p	MIRNA:hsa-miR-483-5p	2.1867e-22	21.6602	141	1623	64	14830	IPO9,ZNF556,KREMEN1,ZFAND4,C19ORF47,ART4,ATP5G1,IFNAR1,IPP,PTPN14,PURB,MAP4K2,ZNF708,ZNF70,AKAP6,GNE,G3BP1,PLIN3,LYPLA1,GMEB1,POLR3A,BACE2,HEATR5A,ORMDL2,TRAT1,WDPCP,PHF20,GDE1,DPP8,MIOX,FOXJ2,UTP6,LMOD3,TAOK1,CACNG8,PLEKHG2,ZNF747,PPDPF,ZYG11B,ZMYM1,YIPF4,RRP36,ZNF101,BORCS7,SPPL3,ZNF813,GPR156,ZNF384,DENND6A,RSBN1L,ZNF677,ZNF793,ARGFX,CKB,RHOBTB3,HIC2,NFIX,PGAM1,PTMA,BARHL1,CLSPN,NAV1,FAM83H,PG…
MIRNA	hsa-miR-4755-3p	MIRNA:hsa-miR-4755-3p	2.37205e-22	21.6249	294	1623	98	14830	FPR1,IGF1R,RRM2,STK4,SURF4,ZNF28,RBFOX2,TRMO,SLC38A7,IPO9,ZBTB37,C19ORF47,SMCR8,ZNF584,CEP170B,POTEG,POTEM,CASTOR2,ACTG1,ATP1A2,CSNK1E,DBT,DMXL1,DNASE2,EIF4E,IFNAR1,LRPAP1,ATXN3,MYO6,PRIM1,MAP4K2,SH3BP2,SLC4A1,TMF1,TSPYL1,TYRO3,UQCRB,ZNF70,GAN,RPL14,AKAP6,MED16,GMEB1,POLR3A,DDX19B,KIF1B,TNRC6B,CYCS,MINDY2,DPP8,MIOX,UTP6,ALG1,LMOD3,CACNG8,PDF,TTPAL,ORAI2,RBM4B,YIPF4,LZIC,RRP36,ZNF101,BORCS7,SPPL3,…
MIRNA	hsa-miR-486-3p	MIRNA:hsa-miR-486-3p	3.34103e-22	21.4761	201	1623	78	14830	CDKN1A,NR6A1,HMGA1,MDM4,MYH9,TUBB2A,KMT2D,HNRNPUL1,POLL,ATXN7L3,NSD1,ZC3HAV1L,NAA30,TXLNA,ATXN7L3B,FASN,SYNGR1,SPATA2,TNRC6B,GDE1,ZNF616,TANGO2,EIF5AL1,ZFHX3,PRKCD,RPL18A,UBB,DAZAP2,BAZ2A,TMCC1,MRPL34,RNF187,TUBB,CALM3,MBD4,CRIPT,MACROD2,NFIC,OGT,CASKIN1,COPZ1,PHF12,ATP6V1E1,CEBPB,MKNK2,LASP1,MFGE8,MNT,NID1,PAX2,PGAM1,RPL10,SHMT1,CAPN15,TAGLN,PEA15,MTA1,UST,ADIRF,U2AF2,KDM6B,CTDNEP1,NCS1,NPTXR,AH…
MIRNA	hsa-miR-4728-5p	MIRNA:hsa-miR-4728-5p	3.75895e-22	21.4249	832	1623	192	14830	AHR,AQP6,POLR3D,CDKN1A,COX6B1,CRY2,DNAH9,GLUL,GPS1,HIST1H2BD,ITGA3,MYH9,SLC11A2,PLAGL2,PLCG2,PRIM2,MAP2K7,QDPR,MRPL12,RRAD,RRM2,SLC5A5,STK4,TRAPPC10,SUMO1,YWHAZ,KMT2D,NUP155,SART3,EIF4A3,ZNF460,IKZF3,MCF2L2,PLXND1,PMPCA,INTS7,FBXW2,DISC1,NCKIPSD,TRMO,CDKAL1,ARL8B,LRRC20,SLC38A7,TBC1D19,SAR1A,KIAA1328,PLEKHA3,PHACTR4,OPA3,SLC19A3,DNAL1,NOA1,ZBTB37,ZNF587,ZCCHC3,ZFAND4,PDZD8,UBXN2B,BRI3BP,ZNF417,ZN…
MIRNA	hsa-miR-106b-5p	MIRNA:hsa-miR-106b-5p	4.10831e-22	21.3863	1084	1623	231	14830	ADH5,CCND1,CDKN1A,COX6B1,CRY2,DYNC1LI2,EIF4G2,EPHA4,GABPB1,GLO1,HIST1H2BD,MYC,MYH9,PDGFB,PLAGL2,PMAIP1,RRM2,SOD2,TRAPPC10,YWHAZ,KMT2D,COIL,NCOA3,FZD9,DYRK2,GBF1,WASL,RABEP1,ZNF264,BZW1,ZBTB5,TGOLN2,CBX5,ACOT9,FBXW2,SALL3,ERO1A,SOCS7,DNAJC28,SYNJ2BP,YOD1,FAM222B,ABHD17C,CAPRIN2,DNAL1,SLC10A7,ZBTB37,FUT10,ZNF587,PPP1R15B,MIDN,FMNL3,ZC3H18,GRPEL2,BRI3BP,ZNF280B,ZNF578,ZNF417,TXLNA,SLC16A9,MFSD8,PGM2…
MIRNA	hsa-miR-149-3p	MIRNA:hsa-miR-149-3p	1.41177e-21	20.8502	828	1623	190	14830	AHR,AQP6,POLR3D,CDKN1A,COX6B1,CRY2,DNAH9,GLUL,GPS1,HIST1H2BD,ITGA3,MYH9,SLC11A2,PLAGL2,PLCG2,PRIM2,MAP2K7,QDPR,MRPL12,RRAD,RRM2,SLC5A5,STK4,TRAPPC10,SUMO1,YWHAZ,KMT2D,NUP155,SART3,EIF4A3,ZNF460,IKZF3,MCF2L2,PLXND1,PMPCA,INTS7,FBXW2,DISC1,NCKIPSD,TRMO,CDKAL1,ARL8B,LRRC20,SLC38A7,TBC1D19,SAR1A,KIAA1328,PLEKHA3,PHACTR4,OPA3,SLC19A3,DNAL1,NOA1,ZBTB37,ZNF587,ZCCHC3,ZFAND4,PDZD8,UBXN2B,BRI3BP,ZNF417,ZN…
MIRNA	hsa-miR-519d-3p	MIRNA:hsa-miR-519d-3p	1.95155e-21	20.7096	900	1623	201	14830	CCND1,CDKN1A,COX6B1,CRY2,DYNC1LI2,EIF4G2,EPHA4,GABPB1,GLO1,HIST1H2BD,MYH9,PDGFB,PLAGL2,PMAIP1,RRM2,SOD2,TRAPPC10,YWHAZ,COIL,NCOA3,FZD9,DYRK2,GBF1,WASL,RABEP1,ZNF264,BZW1,ZBTB5,TGOLN2,CBX5,ACOT9,SALL3,SOCS7,DNAJC28,SYNJ2BP,YOD1,CAPRIN2,DNAL1,ZBTB37,FUT10,PPP1R15B,MIDN,FMNL3,GRPEL2,BRI3BP,ZNF280B,ZNF578,ZNF417,TXLNA,SLC16A9,MFSD8,PGM2L1,ACER2,NHLRC3,RBM12B,ATXN7L3B,ACVR1B,ADAR,CPT1A,CYLD,GTF2H3,IFN…
MIRNA	hsa-miR-27b-3p	MIRNA:hsa-miR-27b-3p	3.53201e-21	20.452	419	1623	120	14830	CCNG1,CCNT2,HNRNPA2B1,PLAGL2,PMAIP1,SP1,TGFBR1,TGFBR3,THBS1,FZD9,DYRK3,SLC5A6,WASL,TGOLN2,CELF1,ZNF460,FNDC3A,PEG10,PLXND1,ARL6IP1,TMED5,ABHD17C,NSD1,EFHD2,TOMM40L,ZBTB37,LRIG3,TMTC3,PGM2L1,C5ORF51,ACER2,ADAR,ALDOA,CCNA2,FASN,HMGN1,RAB3B,TSPYL1,ZNF175,IER3,SEC24A,SRCAP,FOXJ3,SETD1B,KIF1B,TAOK1,WNK1,NAA50,YIPF4,NUS1,ZNF384,ZFHX3,BMPR2,ZFP36L1,ZFP36L2,CREB1,DUSP5,EN2,ID4,TNPO1,LBR,LDLR,RAP1B,PDHX,C…
MIRNA	hsa-miR-20b-5p	MIRNA:hsa-miR-20b-5p	3.79078e-21	20.4213	911	1623	202	14830	CCND1,CDKN1A,COX6B1,CRY2,DYNC1LI2,EIF4G2,EPHA4,GABPB1,GLO1,HIST1H2BD,MYH9,PDGFB,PLAGL2,PMAIP1,RRM2,SOD2,TRAPPC10,YWHAZ,COIL,NCOA3,FZD9,DYRK2,GBF1,WASL,RABEP1,ZNF264,BZW1,ZBTB5,TGOLN2,CBX5,ACOT9,SALL3,SOCS7,DNAJC28,SYNJ2BP,YOD1,CAPRIN2,DNAL1,ZBTB37,FUT10,PPP1R15B,MIDN,FMNL3,GRPEL2,BRI3BP,ZNF280B,ZNF578,ZNF417,TXLNA,SLC16A9,MFSD8,PGM2L1,ACER2,NHLRC3,RBM12B,ATXN7L3B,ACVR1B,ADAR,CPT1A,CYLD,GTF2H3,IFN…
MIRNA	hsa-miR-6785-5p	MIRNA:hsa-miR-6785-5p	6.40647e-21	20.1934	819	1623	187	14830	AHR,AQP6,POLR3D,CDKN1A,COX6B1,CRY2,DNAH9,GLUL,GPS1,HIST1H2BD,ITGA3,MYH9,SLC11A2,PLAGL2,PLCG2,PRIM2,MAP2K7,QDPR,MRPL12,RRAD,RRM2,SLC5A5,STK4,TRAPPC10,SUMO1,YWHAZ,KMT2D,NUP155,SART3,EIF4A3,ZNF460,IKZF3,MCF2L2,PLXND1,PMPCA,INTS7,FBXW2,DISC1,NCKIPSD,TRMO,CDKAL1,ARL8B,LRRC20,SLC38A7,TBC1D19,SAR1A,KIAA1328,PLEKHA3,PHACTR4,OPA3,SLC19A3,DNAL1,NOA1,ZBTB37,ZNF587,ZCCHC3,ZFAND4,PDZD8,UBXN2B,BRI3BP,ZNF417,ZN…
MIRNA	hsa-miR-6883-5p	MIRNA:hsa-miR-6883-5p	6.40647e-21	20.1934	819	1623	187	14830	AHR,AQP6,POLR3D,CDKN1A,COX6B1,CRY2,DNAH9,GLUL,GPS1,HIST1H2BD,ITGA3,MYH9,SLC11A2,PLAGL2,PLCG2,PRIM2,MAP2K7,QDPR,MRPL12,RRAD,RRM2,SLC5A5,STK4,TRAPPC10,SUMO1,YWHAZ,KMT2D,NUP155,SART3,EIF4A3,ZNF460,IKZF3,MCF2L2,PLXND1,PMPCA,INTS7,FBXW2,DISC1,NCKIPSD,TRMO,CDKAL1,ARL8B,LRRC20,SLC38A7,TBC1D19,SAR1A,KIAA1328,PLEKHA3,PHACTR4,OPA3,SLC19A3,DNAL1,NOA1,ZBTB37,ZNF587,ZCCHC3,ZFAND4,PDZD8,UBXN2B,BRI3BP,ZNF417,ZN…
MIRNA	hsa-miR-4710	MIRNA:hsa-miR-4710	8.78018e-21	20.0565	153	1623	65	14830	COX6B1,DNAH9,EDN1,IGF1R,PLAGL2,PLCG2,RRM1,TG,PEX11B,AREL1,PDLIM5,LEFTY1,ZNF609,PLXND1,POLL,CPA4,C1RL,PHACTR4,ATG9A,POTEG,POTEM,CASTOR2,FKBP4,HSPA4,NME2,RAD51,ZNF70,GAN,G3BP1,RPL13A,BACE2,ARRB2,EN2,BPTF,TMEM94,RNF187,ABHD2,GALNT2,NFIC,PTPN3,SPARC,HIC2,AK2,BAK1,MKNK2,LASP1,RPL10,SRM,MLF2,MTA1,NOS1AP,SEPT9,TTLL12,NEDD4L,NPTXR,AJAP1,SELENON,PNMA8B,CLSPN,RIN3,SPNS1,LMNB2,C22ORF39,WIPF2,MCRIP1
MIRNA	hsa-miR-106a-5p	MIRNA:hsa-miR-106a-5p	2.4178e-20	19.6166	709	1623	168	14830	CCND1,CDKN1A,COX6B1,CYP19A1,DYNC1LI2,EIF4G2,EPHA4,GABPB1,GLO1,HIST1H2BD,IL6,CXCL8,MYH9,PDGFB,PMAIP1,RRM2,SOD2,YWHAZ,HMGA2,COIL,FZD9,DYRK2,WASL,ZNF264,BZW1,ZBTB5,CBX5,ACOT9,SALL3,SOCS7,DNAJC28,SYNJ2BP,YOD1,CAPRIN2,DNAL1,ZBTB37,FUT10,PPP1R15B,MIDN,BRI3BP,ZNF578,ZNF417,MFSD8,ACER2,RBM12B,ATXN7L3B,ACVR1B,ADAR,CPT1A,GTF2H3,IPP,LRPAP1,PRIM1,MAPK1,QSOX1,PURB,RAD23B,RAN,RANGAP1,SCD,KLF10,VDAC1,EIF4H,ZNF7…
MIRNA	hsa-miR-6799-5p	MIRNA:hsa-miR-6799-5p	3.23904e-20	19.4896	674	1623	162	14830	ADH5,AHR,AQP6,POLR3D,CDKN1A,COX6B1,CRX,CRY2,DNAH9,DYNC1LI2,GLUL,HIST1H2BD,ITGA3,MYH9,SLC11A2,PLAGL2,PRIM2,MAP2K7,QDPR,MRPL12,RRAD,SLC5A5,STK4,TUBB2A,VCL,YWHAZ,ZNF8,ZNF28,ATG12,TIAF1,NUP155,BZW1,SART3,EIF4A3,ZNF460,IKZF3,MCF2L2,PLXND1,PMPCA,ICOSLG,ACOT9,INTS7,FBXW2,DISC1,SOCS7,C1RL,NCKIPSD,TRMO,CDKAL1,ARL8B,LRRC20,SLC38A7,TBC1D19,SAR1A,KIAA1328,NOM1,PHACTR4,OPA3,SLC19A3,ZNF611,DNAL1,NOA1,RAB11FIP4…
MIRNA	hsa-miR-92a-3p	MIRNA:hsa-miR-92a-3p	6.42281e-20	19.1923	1405	1623	272	14830	AMD1,ATP2A2,CCND1,CD59,DYNC1LI2,EIF4G2,ELF4,EPHA4,GLO1,GOLGA4,GTF2E1,HDAC2,HNRNPA2B1,IGF1R,MEF2D,MYC,MYH9,PBX2,PPP2R2A,RRM1,SLC20A1,STAT2,STK4,STX3,SURF4,ELOA,THBS1,KMT2D,HMGA2,SMC1A,EIF3C,MBD2,WASL,SLC33A1,ZNF264,NUP155,SART3,UBAP2L,ZNF460,MSL3,YWHAQ,COPS6,ATXN2L,RNF44,MCF2L2,LARP1,AHCYL2,CBX5,RBFOX2,CHTOP,FBXW2,C11ORF57,CDV3,PHACTR4,OPA3,SLC10A7,FUT10,ZC3HAV1L,PDZD8,ZC3H18,ZNF417,TXLNA,CNEP1R1,…
MIRNA	hsa-miR-548s	MIRNA:hsa-miR-548s	1.54166e-19	18.812	425	1623	118	14830	BACH1,FPR1,GATM,GLUL,SLC11A2,MRPL12,STAT2,ZNF264,NUP155,ZNF460,TRMO,DNAJC28,SLC38A7,HASPIN,NOA1,C19ORF47,PM20D2,SMCR8,IFNLR1,ZNF584,PDE12,FAM83G,ATP1A2,CSNK1E,DBT,DMXL1,DNASE2,EIF4E,GLA,IFNAR1,LRPAP1,ATXN3,MYO6,QSOX1,PURB,MAP4K2,RAD51,SLC4A1,NEK4,TSPYL1,TYRO3,UQCRB,CNBP,ZNF70,GAN,CDKL1,GMPS,RPL14,LIPG,AKAP6,KIAA0586,GMEB1,POLR3A,DDX19B,KIF1B,TNRC6B,AGTPBP1,ABCA6,RDH11,PHF20,PHAX,CYCS,PGPEP1,MIOX,…
MIRNA	hsa-miR-27a-3p	MIRNA:hsa-miR-27a-3p	2.36972e-19	18.6253	427	1623	118	14830	CCND1,CCNT2,PLAGL2,PMAIP1,SP1,TGFBR1,TGFBR3,YWHAZ,KMT2D,FZD9,DYRK3,WASL,TGOLN2,CELF1,ZNF460,FNDC3A,PEG10,PLXND1,ARL6IP1,TMED5,ABHD17C,NSD1,EFHD2,TOMM40L,ZBTB37,TMTC3,PGM2L1,C5ORF51,ACER2,ADAR,ALDOA,HMGN1,NME2,PFAS,TIAL1,TSPYL1,ZNF175,IER3,SEC24A,FOXJ3,SETD1B,FBXW7,TAOK1,WNK1,NAA50,YIPF4,NUS1,ZNF384,ALDH9A1,ZFHX3,BMPR2,ZFP36L1,ZFP36L2,DUSP5,EN2,ID4,TNPO1,LBR,LDLR,MYO1C,PLAG1,RAP1B,PDHX,CCNK,MED14,…
MIRNA	hsa-miR-484	MIRNA:hsa-miR-484	1.70923e-18	17.7672	890	1623	192	14830	ATP2A2,CCNT2,CTPS1,ARID3A,EIF4G2,GLUL,IGF1R,MYH9,SLC11A2,PLAGL2,MAP2K7,RRM2,STRN,ELOA,TUBB2A,YWHAZ,ZNF8,DYRK2,ATP6V1F,ZNF264,UBAP2L,TSPAN3,IGF2BP1,MSL3,PEG10,LARP1,CBX5,ACOT9,PLD3,FBXW2,LRRC20,SYNJ2BP,ATXN7L3,RAB40C,NOM1,PHACTR4,OPA3,C1ORF21,KREMEN1,SLC10A7,TOMM40L,NOA1,ZNF799,ZC3H18,MSI2,TXLNA,PDE12,C5ORF51,NHLRC2,ATXN7L3B,ADAR,ATP1A1,ATP1A2,CHD4,EEF1A1,CLN8,FASN,FGB,FKBP4,GPR26,GTF2H3,HMGN1,HNR…
MIRNA	hsa-miR-6825-5p	MIRNA:hsa-miR-6825-5p	4.88986e-18	17.3107	380	1623	107	14830	CDKN1A,CRY2,GPS1,ITGA3,SLC11A2,MAP2K7,KLK10,THBS1,TRAPPC10,SUMO1,YWHAZ,ZNF8,KMT2D,CELF1,ICOSLG,CBX5,SYNJ2BP,ATXN7L3,MARCKSL1,PLEKHA3,EFHD2,SLC19A3,RAB11FIP4,ZCCHC3,POTEG,POTEM,CASTOR2,MSI1,TSPYL1,SYNGR1,HBS1L,SRCAP,STMN3,PGPEP1,C12ORF49,NAA50,YIPF4,EIF5AL1,DNLZ,ADCY9,E2F1,EIF5A,MYO1C,CCL22,DAZAP2,RAP1GAP2,XPO6,CARD10,NRBP1,CDKN1B,HOXC8,MBD4,RTL8A,RCC2,CSNK1G2,UNC13A,CASKIN1,OR2C3,TP53,HIC2,ABL1,A…
MIRNA	hsa-miR-6779-5p	MIRNA:hsa-miR-6779-5p	2.99581e-17	16.5235	661	1623	153	14830	AHR,AQP6,POLR3D,CDKN1A,COX6B1,CRY2,GLUL,HIST1H2BD,HMGA1,ITGA3,MYH9,SLC11A2,PLAGL2,PRIM2,QDPR,MRPL12,RRAD,SLC5A5,STK4,STX3,YWHAZ,SMC1A,DYRK2,ZNF264,NUP155,SART3,EIF4A3,ZNF460,HNRNPUL1,IKZF3,MCF2L2,PLXND1,PMPCA,INTS7,FBXW2,DISC1,NCKIPSD,TRMO,CDKAL1,ARL8B,LRRC20,SLC38A7,TBC1D19,SAR1A,KIAA1328,PHACTR4,OPA3,SLC19A3,DNAL1,NOA1,ZBTB37,ZNF587,ZFAND4,PDZD8,C19ORF47,UBXN2B,BRI3BP,ZNF417,ZNF584,PGM2L1,NHLRC…
MIRNA	hsa-miR-6813-5p	MIRNA:hsa-miR-6813-5p	7.4471e-17	16.128	74	1623	40	14830	MEF2D,PLAGL2,SLC5A6,MCM7,MAPK1,LIPG,EHD2,FOXJ2,GIGYF1,NFIC,DLG5,STAMBP,ALDOC,GJB1,MKNK2,GRID1,KMT2A,MYBL2,NF2,PKM,NECTIN1,RPS6KA4,SEC22C,SYNGR2,KMT2B,TMEM184B,APOBEC3C,MTRF1L,BANP,TMEM127,BARHL1,NCEH1,KCTD15,SPRY4,TRAF7,PRRC2B,LMNB2,ANKRD13B,ANKRD52,ANKRD42
MIRNA	hsa-miR-4459	MIRNA:hsa-miR-4459	7.71269e-17	16.1128	686	1623	156	14830	AHR,AMD1,DNAH9,DYNC1LI2,FXN,GABPB1,GLUL,HMGA1,MDM4,PPP2R2A,RFC2,RHD,MRPL12,RRM1,SOD2,STAT2,STK4,SMC1A,FZD4,ZNF264,BZW1,HERPUD1,AREL1,ZNF460,HNRNPUL1,RABL2B,RABL2A,MCF2L2,PMPCA,ICOSLG,LARP1,AHCYL2,FBXW2,ERO1A,CDKAL1,TBC1D19,KIAA1328,RAB40C,NOM1,PHACTR4,ZNF556,HASPIN,KREMEN1,EMILIN2,NOA1,MIDN,ZFAND4,C1ORF210,ZNF584,PDE12,RNF144B,MTX3,RBM12B,RAB19,CPT1A,EEF1A1,ATXN3,PFAS,PRIM1,MAPK1,PTPN14,SCD,NEK4,…
MIRNA	hsa-miR-6085	MIRNA:hsa-miR-6085	1.02516e-16	15.9892	78	1623	41	14830	MEF2D,PLAGL2,SLC5A6,MCM7,MAPK1,LIPG,EHD2,RAP1GAP2,GIGYF1,NFIC,DLG5,STAMBP,OR2C3,ALDOC,GJB1,MKNK2,GRID1,KMT2A,MYBL2,NF2,PKM,NECTIN1,RPS6KA4,SEC22C,SYNGR2,KMT2B,TMEM184B,APOBEC3C,MTRF1L,BANP,TMEM127,BARHL1,NCEH1,KCTD15,SPRY4,TRAF7,PRRC2B,LMNB2,ANKRD13B,ANKRD52,ANKRD42
MIRNA	hsa-miR-3529-5p	MIRNA:hsa-miR-3529-5p	2.40732e-16	15.6185	83	1623	42	14830	CD59,EDN1,MDM4,RRM1,SLC20A1,TGFBR1,NCOA3,PEX11B,SLC5A6,WASL,TSC22D2,PCGF3,POLL,ABT1,TBC1D19,SYNJ2BP,FAM222B,EDEM3,DNAL1,RAB11FIP4,BRI3BP,IFNLR1,PDE12,C5ORF51,NHLRC3,RBM12B,FAM83G,DDX19B,TRPV2,ZYG11B,C1ORF115,LRRC58,EPS8,ZSWIM1,BEST3,RHOBTB3,HIC2,NEPRO,TMBIM6,TDRKH,MTRF1L,SPRY4
MIRNA	hsa-miR-526b-3p	MIRNA:hsa-miR-526b-3p	4.5124e-16	15.3456	635	1623	146	14830	CCND1,COX6B1,DYNC1LI2,EPHA4,GABPB1,GLO1,HIST1H2BD,MYH9,PDGFB,PMAIP1,RRM2,SOD2,YWHAZ,COIL,FZD9,DYRK2,WASL,ZNF264,BZW1,ZBTB5,CBX5,ACOT9,SALL3,SOCS7,DNAJC28,SYNJ2BP,YOD1,CAPRIN2,DNAL1,ZBTB37,FUT10,PPP1R15B,MIDN,BRI3BP,ZNF578,ZNF417,MFSD8,ACER2,RBM12B,ATXN7L3B,ACVR1B,ADAR,CPT1A,GTF2H3,IPP,LRPAP1,PRIM1,MAPK1,QSOX1,PURB,RAN,RANGAP1,SCD,KLF10,EIF4H,ZNF70,RPL14,MED16,HNRNPR,SRCAP,POLR3A,NUDT3,CHSY1,FOXJ3…
MIRNA	hsa-miR-379-5p	MIRNA:hsa-miR-379-5p	7.63377e-16	15.1173	85	1623	42	14830	CD59,EDN1,MDM4,RRM1,SLC20A1,TGFBR1,NCOA3,PEX11B,SLC5A6,WASL,TSC22D2,PCGF3,POLL,ABT1,TBC1D19,SYNJ2BP,FAM222B,EDEM3,DNAL1,RAB11FIP4,BRI3BP,IFNLR1,PDE12,C5ORF51,NHLRC3,RBM12B,FAM83G,DDX19B,TRPV2,ZYG11B,C1ORF115,LRRC58,EPS8,ZSWIM1,BEST3,RHOBTB3,HIC2,NEPRO,TMBIM6,TDRKH,MTRF1L,SPRY4
MIRNA	hsa-miR-19b-3p	MIRNA:hsa-miR-19b-3p	1.33164e-15	14.8756	712	1623	157	14830	CALM1,CCNT2,CYP19A1,DYNC1LI2,MXD1,MEF2D,STK4,THBS1,MLLT10,NCOA3,SLC25A12,SOCS1,WASL,SOCS3,SNX17,TGOLN2,SLC12A7,HNRNPUL1,RNF44,FNDC3A,ARL6IP1,CBX5,ARMC8,SEMA4C,C11ORF57,TXLNG,MTUS1,ABHD17C,CAPRIN2,ADIPOR2,ZNF644,PPP1R15B,LRIG3,SMCR8,ZNF417,PGM2L1,C5ORF51,MTX3,ACVR1,CCNA2,CHEK1,HNRNPA1,JARID2,MTHFD1,MAPK1,RAN,SCD,KLF10,SPATA2,HIPK3,SEMA6B,SPART,TNRC6B,STX12,RDH11,IER3IP1,ALG1,WNK1,LZIC,NUS1,DCBLD2,…
MIRNA	hsa-miR-19a-3p	MIRNA:hsa-miR-19a-3p	1.66395e-15	14.7789	569	1623	134	14830	CCND1,CALM1,CCNT2,DYNC1LI2,MXD1,MEF2D,MYC,STK4,THBS1,MLLT10,SLC25A12,SOCS1,WASL,SOCS3,SNX17,TGOLN2,SLC12A7,HNRNPUL1,RNF44,FNDC3A,CBX5,ARMC8,SEMA4C,C11ORF57,TXLNG,MTUS1,ABHD17C,CAPRIN2,ADIPOR2,ZNF644,PPP1R15B,PGM2L1,C5ORF51,MTX3,CCNA2,CHEK1,JARID2,MTHFD1,MAPK1,RAN,SCD,SPATA2,HIPK3,TUSC2,SPART,TNRC6B,STX12,ALG1,WNK1,LZIC,NUS1,DCBLD2,SAMD8,DENND6A,UBN2,C6ORF132,XIAP,BMPR2,DDX3X,EPS15,LDLR,NFIA,PPP2R…
MIRNA	hsa-miR-4316	MIRNA:hsa-miR-4316	2.79277e-15	14.554	107	1623	47	14830	CALU,DVL3,GLO1,CXCL8,MYC,MYH9,PMAIP1,RRM2,SURF4,TRAPPC10,NCOA3,CLDN12,NUP155,CBX5,YOD1,IPO9,DIABLO,EFHD2,RAB11FIP4,ZC3HAV1L,KLHDC8B,KCTD21,ZNF774,ACTG1,SEC24A,YIPF4,EIF5AL1,HARBI1,TMEM94,DDX52,ASB1,TGFBR2,KCNMB1,NFIC,ARHGDIA,E2F3,LASP1,OLR1,PPIB,RPL23A,PRRC2A,KMT2B,NCS1,LMNB2,NAV1,REEP3,ZBTB34
MIRNA	hsa-miR-4796-3p	MIRNA:hsa-miR-4796-3p	4.36368e-15	14.3601	285	1623	84	14830	AMD1,CCND1,AP1S1,EPHA4,GLO1,HIST1H2BD,PLAGL2,PMAIP1,PPP2R2A,RRM2,TUBB2A,YWHAZ,KMT2D,HMGA2,COIL,NCOA3,FZD9,DYRK2,ZNF264,BZW1,TSC22D2,DNAJC28,CAPRIN2,ZBTB37,FUT10,MIDN,C19ORF47,BRI3BP,PGM2L1,RBM12B,ATXN7L3B,ACVR1B,ADAR,IGFBP5,JARID2,LRPAP1,MAPK1,PURB,SCD,EIF4H,CHSY1,FOXJ3,FOXJ2,LZIC,RRP36,SAMD8,EIF5AL1,XIAP,XRCC6,GATA6,ULK1,EFCAB14,ZBTB33,BCL2L11,RLIM,NIN,EMSY,GIGYF1,ARSJ,TBL1XR1,KLHL15,PTPDC1,TUBB…
MIRNA	hsa-miR-101-3p	MIRNA:hsa-miR-101-3p	5.1628e-15	14.2871	391	1623	103	14830	AMD1,CCND1,PRDM1,CDKN1A,DYNC1LI2,DUSP1,EIF4G2,ITGA3,NAP1L1,SLC11A2,PPP2R2A,QDPR,RRM2,TGFBR1,TGFBR3,DYRK2,ATG12,BZW1,TSC22D2,TGOLN2,LEFTY1,RNF44,FNDC3A,TMED5,DNAJC28,ABHD17C,PLEKHA3,PPP1R15B,NAA30,TMTC3,CNEP1R1,BEND4,RBM12B,PURB,GAN,SPATA2,G3BP1,DDX19B,MORC3,FBXW7,WNK1,ORAI2,LZIC,DCBLD2,TMEM192,UBN2,XIAP,ATM,ZFP36L2,FOS,MTOR,KPNA2,TNPO1,LBR,MCL1,PLAG1,PPP2R5E,MAP2K1,RAP1B,HSP90B1,CBX4,EED,DAZAP2,B…
MIRNA	hsa-miR-26a-5p	MIRNA:hsa-miR-26a-5p	7.32082e-15	14.1354	457	1623	114	14830	AHR,EIF4G2,FPR1,HMGA1,IL6,MYC,PMAIP1,MAPK6,RRM2,HMGA2,TSC22D2,MSL3,LARP1,CDV3,TXLNG,EDEM3,PPP1R15B,ZNF566,TMTC3,PDE12,ACVR1,ATP1A1,CHEK1,FASN,FOXO3,HSPD1,MYH10,PCYT1A,PPIA,PRKX,CNBP,UBA2,TRAP1,TNRC6B,AGTPBP1,RPL13A,PHAX,ALG1,WNK1,PNPLA3,RRP36,MYOZ3,NUS1,TMEM154,UBN2,MICA,GRK2,ATM,ATP2B1,CSNK1A1,DDX3X,DUSP5,EP300,KPNA2,MCL1,PLAG1,PRKCD,PTEN,RLF,RNF6,SLC7A1,ADAM17,EFCAB14,PDCD10,TMCC1,RCOR1,SLC38A2…
MIRNA	hsa-miR-6884-5p	MIRNA:hsa-miR-6884-5p	2.72712e-14	13.5643	519	1623	123	14830	AK4,AQP6,CDKN1A,COX6B1,CRY2,DNA2,DNAH9,DYNC1LI2,DVL3,GABPB1,GLUL,ITGA3,MDM4,MEF2D,SLC11A2,PRIM2,QDPR,RFC2,MRPL12,STAT2,CLDN12,ESPL1,EIF4A3,ZNF460,IKZF3,MCF2L2,FBXW2,CDKAL1,DNAJC28,ARL8B,SLC38A7,TBC1D19,SYNJ2BP,SAR1A,KIAA1328,PDP2,PHACTR4,ZNF556,SLC19A3,HASPIN,EMILIN2,ZNF587,PPP1R15B,ZNF566,ZNF738,C1ORF210,DTX3L,ZNF584,PDE12,ZBTB8OS,ZNF774,CASTOR2,ACTG1,CKS1B,PRIM1,QSOX1,PURB,TFDP2,TIAL1,TYRO3,UMP…
MIRNA	hsa-miR-320a	MIRNA:hsa-miR-320a	4.38218e-14	13.3583	584	1623	133	14830	POLR3D,CALU,COX6B1,CTPS1,DVL3,EPHA4,GLUL,IGF1R,MEF2D,ND4,ND5,MYC,VCL,YWHAZ,KMT2D,SMC1A,SLC25A12,EIF3C,CLDN12,TSC22D2,UBAP2L,IGF2BP1,IGF2BP3,HNRNPUL1,CBX5,PLD3,BCOR,SYNJ2BP,YOD1,UBAP2,SMARCAD1,HIST1H2BK,C5ORF51,ATXN7L3B,FAM83G,ACTG1,ATP1A1,CKS1B,CYLD,HSPA4,MYO6,PPIA,MAPK1,RAN,RPL7A,VDAC1,MED24,G3BP1,SEC24A,SRCAP,TNRC6B,RPL13A,ZNF318,GORASP2,PDCD4,ORMDL2,ISYNA1,WNK1,ORAI2,FBXL13,FKBP1A,HIST1H1E,HMG…
MIRNA	hsa-miR-485-5p	MIRNA:hsa-miR-485-5p	4.50751e-14	13.3461	553	1623	128	14830	AK4,AQP6,CDKN1A,COX6B1,CRY2,DNA2,DNAH9,DYNC1LI2,DVL3,GABPB1,GLUL,ITGA3,MDM4,MEF2D,SLC11A2,PRIM2,QDPR,RFC2,MRPL12,STAT2,HMGA2,GBF1,CLDN12,ESPL1,EIF4A3,ZNF460,IKZF3,MCF2L2,FBXW2,CDKAL1,DNAJC28,ARL8B,SLC38A7,TBC1D19,SYNJ2BP,SAR1A,KIAA1328,PDP2,PHACTR4,ZNF556,SLC19A3,HASPIN,EMILIN2,ZNF587,PPP1R15B,ZNF566,ZNF738,C1ORF210,DTX3L,ZNF584,PDE12,ZBTB8OS,ZNF774,CASTOR2,ACTG1,CKS1B,PRIM1,QSOX1,PURB,RAD23B,TFD…
MIRNA	hsa-miR-6780a-5p	MIRNA:hsa-miR-6780a-5p	4.58069e-14	13.3391	654	1623	144	14830	AHR,AQP6,POLR3D,CDKN1A,COX6B1,CRY2,GLUL,HIST1H2BD,HMGA1,ITGA3,MYH9,SLC11A2,PLAGL2,PRIM2,QDPR,MRPL12,RRAD,SLC5A5,STK4,STX3,YWHAZ,SMC1A,DYRK2,ZNF264,NUP155,SART3,EIF4A3,ZNF460,HNRNPUL1,IKZF3,MCF2L2,PLXND1,PMPCA,ICOSLG,INTS7,FBXW2,DISC1,NCKIPSD,TRMO,CDKAL1,ARL8B,LRRC20,SLC38A7,TBC1D19,SAR1A,KIAA1328,PHACTR4,OPA3,SLC19A3,DNAL1,NOA1,ZBTB37,ZNF587,ZFAND4,PDZD8,C19ORF47,UBXN2B,BRI3BP,ZNF417,ZNF584,PGM2L…
MIRNA	hsa-miR-3689c	MIRNA:hsa-miR-3689c	7.36121e-14	13.1331	651	1623	143	14830	AHR,AQP6,POLR3D,CDKN1A,COX6B1,CRY2,GLUL,HIST1H2BD,HMGA1,ITGA3,MYH9,SLC11A2,PLAGL2,PRIM2,QDPR,MRPL12,RRAD,SLC5A5,STK4,STX3,YWHAZ,SMC1A,DYRK2,ZNF264,NUP155,SART3,EIF4A3,ZNF460,HNRNPUL1,IKZF3,MCF2L2,PLXND1,PMPCA,INTS7,FBXW2,DISC1,NCKIPSD,TRMO,CDKAL1,ARL8B,LRRC20,SLC38A7,TBC1D19,SAR1A,KIAA1328,PHACTR4,OPA3,SLC19A3,DNAL1,NOA1,ZBTB37,ZNF587,ZFAND4,PDZD8,C19ORF47,UBXN2B,BRI3BP,ZNF417,ZNF584,PGM2L1,NHLRC…
MIRNA	hsa-miR-3689b-3p	MIRNA:hsa-miR-3689b-3p	7.36121e-14	13.1331	651	1623	143	14830	AHR,AQP6,POLR3D,CDKN1A,COX6B1,CRY2,GLUL,HIST1H2BD,HMGA1,ITGA3,MYH9,SLC11A2,PLAGL2,PRIM2,QDPR,MRPL12,RRAD,SLC5A5,STK4,STX3,YWHAZ,SMC1A,DYRK2,ZNF264,NUP155,SART3,EIF4A3,ZNF460,HNRNPUL1,IKZF3,MCF2L2,PLXND1,PMPCA,INTS7,FBXW2,DISC1,NCKIPSD,TRMO,CDKAL1,ARL8B,LRRC20,SLC38A7,TBC1D19,SAR1A,KIAA1328,PHACTR4,OPA3,SLC19A3,DNAL1,NOA1,ZBTB37,ZNF587,ZFAND4,PDZD8,C19ORF47,UBXN2B,BRI3BP,ZNF417,ZNF584,PGM2L1,NHLRC…
MIRNA	hsa-miR-3689a-3p	MIRNA:hsa-miR-3689a-3p	7.36121e-14	13.1331	651	1623	143	14830	AHR,AQP6,POLR3D,CDKN1A,COX6B1,CRY2,GLUL,HIST1H2BD,HMGA1,ITGA3,MYH9,SLC11A2,PLAGL2,PRIM2,QDPR,MRPL12,RRAD,SLC5A5,STK4,STX3,YWHAZ,SMC1A,DYRK2,ZNF264,NUP155,SART3,EIF4A3,ZNF460,HNRNPUL1,IKZF3,MCF2L2,PLXND1,PMPCA,INTS7,FBXW2,DISC1,NCKIPSD,TRMO,CDKAL1,ARL8B,LRRC20,SLC38A7,TBC1D19,SAR1A,KIAA1328,PHACTR4,OPA3,SLC19A3,DNAL1,NOA1,ZBTB37,ZNF587,ZFAND4,PDZD8,C19ORF47,UBXN2B,BRI3BP,ZNF417,ZNF584,PGM2L1,NHLRC…
MIRNA	hsa-miR-1273h-5p	MIRNA:hsa-miR-1273h-5p	9.71145e-14	13.0127	653	1623	143	14830	AHR,AQP6,POLR3D,CDKN1A,COX6B1,CRY2,GLUL,HIST1H2BD,HMGA1,ITGA3,MYH9,SLC11A2,PLAGL2,PRIM2,QDPR,MRPL12,RRAD,SLC5A5,STK4,STX3,YWHAZ,SMC1A,DYRK2,ZNF264,NUP155,SART3,EIF4A3,ZNF460,HNRNPUL1,IKZF3,MCF2L2,PLXND1,PMPCA,INTS7,FBXW2,DISC1,NCKIPSD,TRMO,CDKAL1,ARL8B,LRRC20,SLC38A7,TBC1D19,SAR1A,KIAA1328,PHACTR4,OPA3,SLC19A3,DNAL1,NOA1,ZBTB37,ZNF587,ZFAND4,PDZD8,C19ORF47,UBXN2B,BRI3BP,ZNF417,ZNF584,PGM2L1,NHLRC…
MIRNA	hsa-miR-7106-5p	MIRNA:hsa-miR-7106-5p	1.11457e-13	12.9529	778	1623	162	14830	AHR,AQP6,POLR3D,COX6B1,CRY2,DNAH9,GLUL,HIST1H2BD,HMGA1,ITGA3,MYH9,SLC11A2,PLAGL2,PRIM2,KLK10,QDPR,MRPL12,RRAD,SLC5A5,STK4,YWHAZ,PEX11B,NUP155,SART3,EIF4A3,CELF1,ZNF460,IKZF3,MCF2L2,PLXND1,PMPCA,ICOSLG,INTS7,FBXW2,DISC1,NCKIPSD,TRMO,CDKAL1,ARL8B,LRRC20,SLC38A7,TBC1D19,SAR1A,ATXN7L3,KIAA1328,PHACTR4,OPA3,SLC19A3,DNAL1,NOA1,ZBTB37,ZNF587,MIDN,ZC3HAV1L,ZFAND4,PDZD8,UBXN2B,BRI3BP,ZNF417,ZNF584,PGM2L1,…
MIRNA	hsa-miR-6856-5p	MIRNA:hsa-miR-6856-5p	1.9515e-13	12.7096	253	1623	75	14830	BACH1,DVL3,E2F6,GNG5,PDGFB,PLAGL2,MAP2K7,TUBB2A,YWHAZ,ZNF264,ZNF460,RABL2B,RABL2A,CPA4,FIGN,SAR1A,IGDCC4,NSD1,DNAL1,IFNLR1,PGM2L1,CASTOR2,GLA,PRKAR2A,SCD,UMPS,ZNF70,G3BP1,SRCAP,PALD1,GPN2,CYP2W1,TAOK1,ZMIZ2,ZNF324B,TRIM72,GATA6,MAP2K1,RPS6KA3,CBX4,DAZAP2,MAN1A2,NRBP1,TBC1D13,LAPTM4B,GIGYF1,RNF187,TGFBR2,TLE3,REEP5,ABHD2,BASP1,PDE4DIP,CASKIN1,ARPP19,GRID1,HDGF,NFIX,NID1,PFKFB3,PKM,PPP1R11,SYNGR2,G…
MIRNA	hsa-miR-6758-5p	MIRNA:hsa-miR-6758-5p	2.29365e-13	12.6395	259	1623	76	14830	BACH1,DVL3,E2F6,GNG5,PDGFB,PLAGL2,MAP2K7,TUBB2A,YWHAZ,ZNF264,ZNF460,RABL2B,RABL2A,CPA4,FIGN,SAR1A,IGDCC4,NSD1,DNAL1,IFNLR1,PGM2L1,CASTOR2,GLA,PRKAR2A,SCD,UMPS,ZNF70,G3BP1,SRCAP,PALD1,GPN2,CYP2W1,TAOK1,ZMIZ2,ZNF324B,TRIM72,GATA6,MAP2K1,RPS6KA3,CBX4,DAZAP2,MAN1A2,NRBP1,TBC1D13,LAPTM4B,GIGYF1,RNF187,TGFBR2,TLE3,REEP5,ABHD2,BASP1,PDE4DIP,CASKIN1,ARPP19,GRID1,HDGF,NFIX,NID1,PFKFB3,PKM,PPP1R11,YWHAE,SY…
MIRNA	hsa-miR-1252-3p	MIRNA:hsa-miR-1252-3p	2.86627e-13	12.5427	154	1623	55	14830	ACTA1,E2F6,FXN,MDM4,MAPK6,SOD2,ELOA,THBS1,TUBB2A,YWHAZ,MLLT10,KMT2D,HMGA2,COIL,NCOA3,DYRK3,DYRK2,SLC5A6,WASL,AKAP8,CELF1,COPS8,RNF44,SALL3,CPA4,ECHDC1,ABHD17C,EDEM3,ZCCHC3,TMED4,IGFBP5,SOX11,EIF4H,ALX1,ID4,ZNF268,OSBPL3,HOXA10,ABHD2,LCOR,IGSF3,CIT,GNAS,CSDE1,BLCAP,CCDC6,ARPP19,RNF138,TACR3,TMBIM6,SQSTM1,DDX21,TPGS2,WDR45B,ARL8A
MIRNA	hsa-miR-30b-3p	MIRNA:hsa-miR-30b-3p	2.8915e-13	12.5389	661	1623	143	14830	AHR,AQP6,POLR3D,CDKN1A,COX6B1,CRY2,GLUL,HIST1H2BD,HMGA1,ITGA3,MYH9,SLC11A2,PLAGL2,PRIM2,QDPR,MRPL12,RRAD,SLC5A5,STK4,STX3,YWHAZ,SMC1A,DYRK2,ZNF264,NUP155,SART3,EIF4A3,ZNF460,HNRNPUL1,IKZF3,MCF2L2,PLXND1,PMPCA,INTS7,FBXW2,DISC1,NCKIPSD,TRMO,CDKAL1,ARL8B,LRRC20,SLC38A7,TBC1D19,SAR1A,KIAA1328,PHACTR4,OPA3,SLC19A3,DNAL1,NOA1,ZBTB37,ZNF587,ZFAND4,PDZD8,C19ORF47,UBXN2B,BRI3BP,ZNF417,ZNF584,PGM2L1,NHLRC…
MIRNA	hsa-miR-3175	MIRNA:hsa-miR-3175	3.85496e-13	12.414	272	1623	78	14830	CDKN1A,GABPB1,GPS1,IGF1R,KLK10,SUMO1,YWHAZ,ZNF8,KMT2D,PCGF3,ICOSLG,CBX5,PLD3,ARIH1,SYNJ2BP,MARCKSL1,PLEKHA3,SLC19A3,LIMD2,ZBTB37,C19ORF47,MSI1,TSPYL1,SYNGR1,G3BP1,HBS1L,SRCAP,PALD1,TAOK1,C12ORF49,YIPF4,ZNF101,EIF5AL1,E2F1,EIF5A,GATA6,CCL22,HSP90B1,DAZAP2,CARD10,RAB2B,HIGD2A,CDKN1B,MBD4,RTL8A,NFIC,UNC13A,CASKIN1,DDX6,PER1,HIC2,CTC1,ASCL2,ASPH,LASP1,MNT,MYBL2,NECTIN1,TACR3,ARHGEF2,GTPBP1,ABCC5,TXNI…
MIRNA	hsa-miR-222-3p	MIRNA:hsa-miR-222-3p	4.91232e-13	12.3087	392	1623	99	14830	PRDM1,GLO1,HMGA1,LYN,MYC,PBX2,PPP2R2A,SOD2,VCL,KMT2D,COIL,DYRK3,ZBTB5,ZNF460,ARL6IP1,FBXW2,C11ORF57,ATXN7L3,PHACTR4,SLC19A3,SLC10A7,ZBTB37,MIDN,C5ORF51,FAM83G,ACTG1,MEGF9,FASN,FOXO3,HNRNPD,HNRNPH1,HOXA13,IPP,MCM7,SS18,TCOF1,ZNF708,PTBP3,TRAP1,LYPLA1,JTB,WDR6,SETD1B,TNRC6B,RBM15B,TRAT1,PHAX,PGPEP1,DPP8,NSUN5,BMF,PDIK1L,UBN2,ETS1,BPTF,FOS,KPNB1,KPNA2,IPO5,PEBP1,PTEN,SORT1,TIMP3,KIF3B,SEC24C,BCL2L11…
MIRNA	hsa-miR-6855-5p	MIRNA:hsa-miR-6855-5p	5.53711e-13	12.2567	142	1623	52	14830	CCND1,CDKN1A,MDM4,MEF2D,ZNF8,PDLIM5,POLL,SLC38A7,NOA1,TRIM71,SMCR8,C5ORF51,DNASE2,CLN8,FGB,ATXN3,PCYT1A,ATP8B1,TIAL1,TMF1,CLPP,GMPS,KIAA0586,NUDT3,CLUAP1,RDH11,TRPV2,GDE1,CYCS,PGPEP1,FOXJ2,LMOD3,C12ORF49,NAA50,CMBL,OTUD6A,MANEAL,TMEM154,TMEM192,FBXL13,GSTK1,HACD4,TRIM72,C6ORF132,MYO1C,APOL6,HOXC8,RTF1,UBE2S,LYRM7,HDGF,PRRC2B
MIRNA	hsa-miR-3170	MIRNA:hsa-miR-3170	5.53711e-13	12.2567	142	1623	52	14830	CCND1,CDKN1A,MDM4,MEF2D,ZNF8,PDLIM5,POLL,SLC38A7,NOA1,TRIM71,SMCR8,C5ORF51,DNASE2,CLN8,FGB,ATXN3,PCYT1A,ATP8B1,TIAL1,TMF1,CLPP,GMPS,KIAA0586,NUDT3,CLUAP1,RDH11,TRPV2,GDE1,CYCS,PGPEP1,FOXJ2,LMOD3,C12ORF49,NAA50,CMBL,OTUD6A,MANEAL,TMEM154,TMEM192,FBXL13,GSTK1,HACD4,TRIM72,C6ORF132,MYO1C,APOL6,HOXC8,RTF1,UBE2S,LYRM7,HDGF,PRRC2B
MIRNA	hsa-miR-3929	MIRNA:hsa-miR-3929	5.55124e-13	12.2556	495	1623	116	14830	AK4,AMD1,AQP6,CDKN1A,COX6B1,DNA2,DNAH9,DYNC1LI2,GABPB1,GLUL,ITGA3,MEF2D,MYH9,SLC11A2,PRIM2,QDPR,RFC2,MRPL12,STAT2,EIF4A3,PCGF3,IKZF3,MCF2L2,PMPCA,FBXW2,TRMO,CDKAL1,DNAJC28,ARL8B,SLC38A7,TBC1D19,SYNJ2BP,SAR1A,KIAA1328,PDP2,PHACTR4,ZNF556,SLC19A3,HASPIN,EMILIN2,ZNF587,PPP1R15B,ZNF566,BRI3BP,ZNF417,ZNF738,C1ORF210,ZNF584,PDE12,ZBTB8OS,CASTOR2,ALDOA,CKS1B,PEX13,PRIM1,PURB,TIAL1,TSPYL1,TYRO3,UMPS,AKAP…
MIRNA	hsa-miR-665	MIRNA:hsa-miR-665	7.75967e-13	12.1102	734	1623	153	14830	AHR,AK4,AMD1,AQP6,POLR3D,CDKN1A,COX6B1,DNA2,DNAH9,DYNC1LI2,GABPB1,GLUL,ITGA3,MYH9,SLC11A2,PPP2R2A,PRIM2,QDPR,RFC2,RHD,MRPL12,RRM1,RRM2,STAT2,SURF4,SMC1A,FZD4,EIF4A3,ZNF460,IKZF3,MCF2L2,PMPCA,ICOSLG,AHCYL2,FBXW2,CPA4,CDKAL1,DNAJC28,ARL8B,SLC38A7,TBC1D19,SYNJ2BP,SAR1A,KIAA1328,PDP2,PHACTR4,ZNF556,SLC19A3,HASPIN,KREMEN1,EMILIN2,ZNF587,PPP1R15B,ZNF566,USP45,ZFAND4,BRI3BP,ZNF738,C1ORF210,DTX3L,IFNLR1,…
MIRNA	hsa-miR-34a-5p	MIRNA:hsa-miR-34a-5p	9.48621e-13	12.0229	729	1623	152	14830	CCND1,IGF1R,IL6R,MAGEA3,MAGEA6,MAGEA12,MDM4,MYC,QDPR,RRM2,SMARCC1,SURF4,SYT1,VCL,KMT2D,HMGA2,DYRK3,IGF2BP3,HNRNPUL1,ATXN2L,PEG10,LARP1,POLL,USP47,FIGN,YOD1,UBAP2,DIABLO,SAR1A,EFHD2,EDEM3,ZNF644,RAB11FIP4,FUT10,FAM104A,UBXN2B,IFNLR1,MFSD8,ACTG1,CASP10,FOXN3,HNF4A,HOXA13,HSPA1B,JARID2,KLC1,MCM7,PRIM1,RAD51,TCOF1,UBA2,WASF2,PLIN3,NUDT3,DDX19B,GORASP2,GAPVD1,RBM15B,RDH11,TRPV2,GDE1,CYCS,NSUN5,TSPAN14…
MIRNA	hsa-miR-4419b	MIRNA:hsa-miR-4419b	1.24362e-12	11.9053	494	1623	115	14830	AK4,AMD1,AQP6,CDKN1A,COX6B1,DNA2,DNAH9,DYNC1LI2,GABPB1,GLUL,ITGA3,MEF2D,MYH9,SLC11A2,PRIM2,QDPR,RFC2,MRPL12,STAT2,EIF4A3,PCGF3,IKZF3,MCF2L2,PMPCA,FBXW2,TRMO,CDKAL1,DNAJC28,ARL8B,SLC38A7,TBC1D19,SYNJ2BP,SAR1A,KIAA1328,PDP2,PHACTR4,ZNF556,SLC19A3,HASPIN,EMILIN2,ZNF587,PPP1R15B,ZNF566,BRI3BP,ZNF417,ZNF738,C1ORF210,ZNF584,PDE12,ZBTB8OS,CASTOR2,ALDOA,CKS1B,PEX13,PRIM1,PURB,TIAL1,TSPYL1,TYRO3,UMPS,AKAP…
MIRNA	hsa-miR-4478	MIRNA:hsa-miR-4478	1.45198e-12	11.838	495	1623	115	14830	AK4,AMD1,AQP6,CDKN1A,COX6B1,DNA2,DNAH9,DYNC1LI2,GABPB1,GLUL,ITGA3,MEF2D,MYH9,SLC11A2,PRIM2,QDPR,RFC2,MRPL12,STAT2,EIF4A3,PCGF3,IKZF3,MCF2L2,PMPCA,FBXW2,TRMO,CDKAL1,DNAJC28,ARL8B,SLC38A7,TBC1D19,SYNJ2BP,SAR1A,KIAA1328,PDP2,PHACTR4,ZNF556,SLC19A3,HASPIN,EMILIN2,ZNF587,PPP1R15B,ZNF566,BRI3BP,ZNF417,ZNF738,C1ORF210,ZNF584,PDE12,ZBTB8OS,CASTOR2,ALDOA,CKS1B,PEX13,PRIM1,PURB,TIAL1,TSPYL1,TYRO3,UMPS,AKAP…
MIRNA	hsa-miR-513a-5p	MIRNA:hsa-miR-513a-5p	2.69647e-12	11.5692	206	1623	64	14830	CCND1,CRY2,PLAGL2,TGFBR3,DYRK3,TGOLN2,CELF1,ZNF460,FNDC3A,PEG10,ARL6IP1,NAA20,IGDCC4,ABHD17C,EFHD2,TOMM40L,C5ORF51,RBM12B,ALDOA,HMGN1,MAPK1,TSPYL1,ZNF175,FOXJ3,SETD1B,TNRC6B,YIPF4,ZNF384,ZFHX3,EN2,ID4,TNPO1,RAP1B,PDHX,CCNK,DAZAP2,PNKD,ZBTB20,NRBP1,NLK,MRPS14,MIGA2,LONRF1,SLC25A25,HOXA10,TXNDC5,HAT1,BAG2,FAM217B,FHL2,KCNK5,COPZ1,SFXN1,UHMK1,TMCO5A,AK2,RUNX1,MKNK2,OLR1,SLC7A2,CAPN15,TMBIM6,NOLC1,NE…
MIRNA	hsa-miR-24-3p	MIRNA:hsa-miR-24-3p	1.51775e-11	10.8188	847	1623	166	14830	AK4,CCND1,POLR3D,CCNG1,COL8A1,COX6B1,CRX,CRY2,DNA2,DVL3,FPR1,GLUL,GTF2E1,MDM4,MYC,MYH9,SLC11A2,PLAGL2,POLR2D,MAP2K7,RRM2,SP1,STK4,SUMO1,YWHAZ,ZNF8,FZD4,DYRK2,SLC5A6,SLC33A1,ZNF264,BZW1,TSC22D2,PDLIM5,IKZF3,PMPCA,POLL,ERO1A,CDKAL1,YOD1,MARCKSL1,ZNF556,SLC19A3,ZNF566,MIDN,GPAT4,PDE12,ACVR1B,ALDOA,CASP10,CCNA2,CHEK1,CPT1A,EEF1A1,CLN8,HNF4A,HNRNPA1,IL18,JARID2,LDHB,PRIM1,SNX1,SS18,TFDP2,TIAL1,EIF4H,Z…
MIRNA	hsa-miR-449a	MIRNA:hsa-miR-449a	2.00831e-11	10.6972	158	1623	53	14830	CCND1,MDM4,MYC,KMT2D,DYRK3,PEG10,POLL,SAR1A,EDEM3,ZNF644,RAB11FIP4,FAM104A,UBXN2B,IFNLR1,MFSD8,FOXN3,HNF4A,HOXA13,HSPA1B,JARID2,NUDT3,DDX19B,RDH11,TRPV2,ZNF551,GPR156,BCL2,FOS,MAP2K1,CCL22,SHOC2,BAZ2A,SIRT1,GIGYF1,SLC35G2,CDC25A,CDKN1B,TGFBR2,RTL8A,CDK4,VAV3,COPZ1,ATP6V1E1,E2F3,MKNK2,SHMT1,PPP1R11,SYNGR2,UST,TXNIP,SF3B3,SHANK3,EVI5L
MIRNA	hsa-miR-6888-5p	MIRNA:hsa-miR-6888-5p	2.61053e-11	10.5833	154	1623	52	14830	DNA2,RRM2,SOD2,EIF4A3,ZNF460,MCF2L2,PMPCA,ERO1A,SOCS7,DNAJC28,ARL8B,SLC38A7,SAR1A,KIAA1328,PHACTR4,SLC19A3,ZNF611,HASPIN,EMILIN2,BRI3BP,ZNF417,ZNF738,C1ORF210,DTX3L,ZBTB8OS,EEF1A1,PRIM1,MAPK1,TYRO3,CNBP,GAPVD1,PLEKHG2,C1ORF115,ATAD3C,UBN2,ZNF324B,XIAP,VCAM1,ZNF107,KLHL24,ZNF780B,MBD4,BASP1,MDM2,NFIC,PSMD11,RPS9,MLF2,RPS6KA4,NOS1AP,TXNIP,U2AF2
MIRNA	hsa-miR-21-5p	MIRNA:hsa-miR-21-5p	3.75805e-11	10.425	607	1623	129	14830	CCNG1,DYNC1LI2,EPHA4,GOLGA4,IGF1R,MDM4,MYC,SP1,TGFBR3,NCOA3,SMC1A,SOCS1,BAZ1B,ZNF460,ICOSLG,USP47,FIGN,YOD1,SAR1A,ZNF587,ZCCHC3,NAA30,GRPEL2,PM20D2,DTX3L,ANKRD46,FOXN3,MEGF9,FOXO3,HNRNPH1,IPP,PTPN14,PURB,UQCRB,ALMS1,PTBP3,GNE,HIPK3,CEP152,SETD1B,TNRC6B,MORC3,GAPVD1,PDCD4,RDH11,PHF20,MRPS10,TMX4,WNK1,ZYG11B,NAA50,NUBPL,SPPL3,FBXL13,BCL2,BMPR2,CSNK1A1,DDX3X,E2F1,HMGB1,TNPO1,NFIA,TNFRSF11B,PTEN,RNF6…
MIRNA	hsa-miR-544b	MIRNA:hsa-miR-544b	3.9872e-11	10.3993	201	1623	61	14830	CDKN1A,FPR1,MDM4,OPRL1,RFC2,ATXN2,TUBB2A,NCOA3,ZNF264,LEFTY1,IGF2BP3,ZNF460,IKZF3,ZNF609,PLD3,SEMA4C,LRRC20,KIAA1328,NOM1,ZNF556,CPT1A,HSPA6,PPIA,PRKAR2A,MAPK1,PRKX,SKP1,NEK4,ORMDL2,LZIC,RRP36,LRRC58,TMEM154,ZNF677,TRIM72,MICA,GATA6,GOLGA1,HMGB1,RPL18A,ZDHHC15,TUBB,LCLAT1,RGL2,TGFBR2,H3F3B,CMSS1,KCNMB1,TRAPPC2,DSTYK,ARPP19,HIC2,TARP,MMP17,CAPN15,UBE2D3,YARS,TMEM11,LMNB2,NACC1,RPL7L1
MIRNA	hsa-miR-455-3p	MIRNA:hsa-miR-455-3p	4.62627e-11	10.3348	782	1623	155	14830	ADH5,AHR,AMD1,AQP6,BACH1,CDKN1A,COL8A1,COX6B1,CRX,DNAH9,GLUL,HIST1H2BD,HDAC2,MPL,ND4,MYC,PPP2R2A,RHD,SLC5A5,STAT2,STK4,THBS1,YWHAZ,FZD4,ATG12,SLC33A1,TIAF1,NUP155,HERPUD1,PGRMC1,ACOT9,INTS7,FBXW2,DISC1,NCKIPSD,TRMO,ARL8B,NOM1,ZNF556,OPA3,DNAL1,HASPIN,ZNF587,ZNF566,ZNF799,ZFAND4,PDZD8,NAA30,GPAT4,ZNF578,ZNF417,DTX3L,IFNLR1,ZNF584,TMED4,MTX3,RAB19,ALDOA,EEF1A1,EIF4E,CLN8,FUS,HSPA1B,HSPA6,IFNAR1,ATX…
MIRNA	hsa-miR-6131	MIRNA:hsa-miR-6131	4.89068e-11	10.3106	223	1623	65	14830	COX6B1,FXN,ZNF8,IGF2BP1,PMPCA,C19ORF47,SMCR8,ALDOA,EIF4E,LRPAP1,ATXN3,MYO6,MAP4K2,SLC4A1,TSPYL1,TYRO3,UQCRB,ZNF70,RPL14,LIPG,PLIN3,POLR3A,DDX19B,KIF1B,TNRC6B,BACE2,HEATR5A,ORMDL2,TRAT1,RDH11,CYCS,MIOX,CACNG8,CCDC90B,TTPAL,C12ORF49,ABHD18,NAA50,NUBPL,ORAI2,CRISPLD2,YIPF4,LZIC,LRRC58,SPPL3,SHE,GPR156,DENND6A,TMEM154,ATAD3C,CYB561A3,HARBI1,IYD,HACD4,NPM3,ZNF268,FKBP14,DNAJB6,LYRM7,MOGAT1,CYB5B,GRID1…
MIRNA	hsa-miR-548c-3p	MIRNA:hsa-miR-548c-3p	5.75468e-11	10.24	520	1623	115	14830	CALM1,DNA2,FXN,GALC,GLO1,GTF2E1,HNRNPA2B1,IGF1R,LYN,SLC11A2,NUCB2,PMAIP1,SLC5A5,STAT2,THBS1,ZNF28,COIL,NCOA3,SLC5A6,WASL,SART3,SF3A1,IGF2BP3,ZNF460,NUDT4,ICOSLG,LARP1,ABT1,CPA4,NCKIPSD,DNAJC28,ADIPOR2,HASPIN,NOA1,PDZD8,LRIG3,NAA30,ZNF280B,TMTC3,IFNLR1,TMED4,MTX3,CLN8,FOXO3,HOXA13,PPP2CA,PURB,SCD,SH3BP2,SKP1,TIAL1,ZNF708,GAN,GNA14,DLC1,FOXJ3,TNRC6B,CNNM3,PDCD4,PHAX,LZIC,ZNF813,TMEM154,GRK2,ZFHX3,B…
MIRNA	hsa-miR-15a-5p	MIRNA:hsa-miR-15a-5p	6.21055e-11	10.2069	717	1623	145	14830	CCND1,CALU,CCNT2,CDKN1A,NR6A1,HMGA1,HNRNPA2B1,MAPK6,TGFBR3,TUBB2A,VCL,KMT2D,HMGA2,FZD9,DYRK3,SLC25A12,TNFSF9,BZW1,TSC22D2,ZBTB5,ZNF460,YWHAQ,GGA3,ARIH1,CDV3,ECHDC1,ATG9A,C1ORF21,FBXL20,HIST1H2BK,ZCCHC3,ATXN7L3B,ACVR1B,CHD4,CHEK1,CSNK1E,CYLD,FASN,HNRNPA1,HSPA1B,JARID2,PEX13,PRIM1,PRKAR2A,MAP4K2,RAD23B,RPL14,SEC24A,SETD1B,TNRC6B,PDCD4,DPP8,CENPJ,TAOK1,PHC3,PDIK1L,DENND6A,CYB561A3,UBN2,BCL2,DDX3X,EL…
MIRNA	hsa-miR-92a-2-5p	MIRNA:hsa-miR-92a-2-5p	6.56949e-11	10.1825	246	1623	69	14830	GPS1,MEF2D,MYC,MRPL12,RRAD,THBS1,SUMO1,YWHAZ,ZNF8,KMT2D,DYRK2,PCGF3,LARP1,PLD3,SLC38A7,MARCKSL1,PLEKHA3,MIDN,ZNF799,TXLNA,TMED4,E2F4,CNBP,RPL14,NUDT3,SETD1B,SPART,TNRC6B,STMN3,MRPS16,RDH11,DGCR8,MIOX,NAA50,ORAI2,YIPF4,RRP36,OTUD6A,BCL2L11,CARD10,GIGYF1,FAS,DFFA,NFIC,SETBP1,CASKIN1,DDX6,TP53,HIC2,HDGF,KMT2A,MNT,NFIX,NID1,PKM,CAPN15,PEA15,RPS6KA4,MTA1,GTPBP1,KDM6B,CBX6,KCTD2,EPN1,SPRY4,PRRC2B,MEX3A…
MIRNA	hsa-miR-6851-5p	MIRNA:hsa-miR-6851-5p	6.60943e-11	10.1798	337	1623	85	14830	AMD1,POLR3D,CDKN1A,AP1S1,COX6B1,DYNC1LI2,GLO1,GPS1,MEF2D,MPL,NAP1L1,PDGFB,PLAGL2,MRPL12,RRM2,SOCS1,SLC5A6,ESPL1,ZNF609,PLXND1,PMPCA,PLD3,C19ORF53,THEM6,TBC1D19,SMARCAD1,SLC19A3,ZNF611,DNAL1,ZNF587,ZNF799,NAA30,MSI2,DTX3L,IFNLR1,CHD4,CLN8,ATXN3,RAD51,RANGAP1,RXRB,SOX11,TCOF1,CNBP,CHSY1,AGTPBP1,GAPVD1,CNNM3,MRPS16,PGPEP1,ZNF747,SLC35E1,FGFR1,GNS,SPTLC3,FNDC3B,ZFP69B,UNC5B,IGF1,DFFA,PPARA,SLC9A7,NFI…
MIRNA	hsa-miR-377-5p	MIRNA:hsa-miR-377-5p	6.71177e-11	10.1732	566	1623	122	14830	ADH5,AHR,AQP6,COL8A1,COX6B1,DNAH9,GABPB1,HIST1H2BD,MPL,MYC,RFC2,RHD,SLC5A5,STAT2,THBS1,FZD4,PEX11B,CLDN12,ATG12,TIAF1,ZNF264,NUP155,HERPUD1,TAB2,ACOT9,INTS7,FBXW2,DISC1,CPA4,NCKIPSD,NOM1,DNAL1,ZNF587,ZFAND4,NAA30,TRIM71,GPAT4,ZNF578,DTX3L,IFNLR1,ZNF584,TMED4,MTX3,RAB19,CASTOR2,CASP10,DBT,E2F4,CLN8,HSPA6,IFNAR1,ATXN3,MTHFD1,NME2,PFAS,PRKAR2A,RAD51,SKP1,SNX1,TFDP2,TYRO3,CNBP,ZNF70,LIPG,SEC24A,ADNP2…
MIRNA	hsa-miR-4302	MIRNA:hsa-miR-4302	7.166e-11	10.1447	138	1623	48	14830	POLR2D,QDPR,SOD2,STK4,THBS1,CELF1,ZNF460,PLXND1,ZNF611,SLC10A7,ZBTB37,MSI2,CEP120,ZNF584,EIF4E,PRKAR2A,TFDP2,XIAP,ELN,KPNA2,ZNF121,SHOC2,PRRC2C,ZBTB20,ZNF83,ZNF415,ZNF669,DDHD1,ZNF846,ZNF791,ZNF449,GOLGA8B,BUB1,MAT2A,MAP3K2,CCDC14,ZNF286B,SETBP1,DNTTIP2,DDX6,VPS53,E2F3,PGAM1,SHMT1,SLC2A5,SPRY4,EVI5L,PGAM4
MIRNA	hsa-miR-6890-5p	MIRNA:hsa-miR-6890-5p	7.45145e-11	10.1278	124	1623	45	14830	MDM4,PLCG2,STK4,ZNF8,HNRNPUL1,POLL,SLC38A7,NOA1,ZCCHC3,SMCR8,DNASE2,CLN8,FGB,IFNAR1,ATXN3,PCYT1A,ATP8B1,PPIA,TIAL1,TMF1,CLPP,GMPS,KIAA0586,NUDT3,CLUAP1,TRPV2,CYCS,PGPEP1,MRPS10,LMOD3,PLEKHG2,C12ORF49,CMBL,MANEAL,TMEM154,TMEM192,FBXL13,GSTK1,HACD4,TRIM72,C6ORF132,APOL6,RTF1,LYRM7,TRIM28
MIRNA	hsa-miR-6499-3p	MIRNA:hsa-miR-6499-3p	7.69017e-11	10.1141	876	1623	168	14830	ADH5,AHR,AMD1,AQP6,AP1S1,CRX,DNAH9,LYN,MPL,OPRL1,RHD,SLC5A5,STAT2,STK4,THBS1,YWHAZ,FZD4,TIAF1,NUP155,HERPUD1,ZBTB5,LEFTY1,ACOT9,INTS7,FBXW2,DISC1,THEM6,NCKIPSD,SAR1A,KIAA1143,NOM1,ZNF556,OPA3,DNAL1,HASPIN,ZNF587,ZNF799,ZFAND4,PDZD8,NAA30,MSI2,GPAT4,ZNF578,DTX3L,IFNLR1,ZNF584,TMED4,MTX3,BEND4,RAB19,ALDOA,DBT,EEF1A1,CLN8,FUS,HSPA1B,HSPA6,IFNAR1,ATXN3,MTHFD1,PFAS,PRKAR2A,MAPK1,PURB,MAP4K2,RAD51,SLC4…
MIRNA	hsa-miR-7160-5p	MIRNA:hsa-miR-7160-5p	1.01429e-10	9.99384	486	1623	109	14830	AK4,AMD1,AQP6,COX6B1,DNA2,DNAH9,DYNC1LI2,GABPB1,GLUL,ITGA3,MYH9,SLC11A2,PRIM2,QDPR,RFC2,STAT2,ZNF200,EIF4A3,ZNF460,IKZF3,MCF2L2,PMPCA,FBXW2,CDKAL1,DNAJC28,ARL8B,SLC38A7,TBC1D19,SYNJ2BP,SAR1A,KIAA1328,PDP2,PHACTR4,ZNF556,SLC19A3,HASPIN,EMILIN2,ZNF587,PPP1R15B,ZNF566,FMNL3,BRI3BP,ZNF417,ZNF738,C1ORF210,ZNF584,ZBTB8OS,CASTOR2,PRIM1,SH3BP2,TFDP2,TIAL1,TSPYL1,TYRO3,UMPS,EIF4H,GNE,MRPS16,GDE1,CYCS,PGPE…
MIRNA	hsa-miR-582-5p	MIRNA:hsa-miR-582-5p	1.07917e-10	9.96691	149	1623	50	14830	AMD1,CDKN1A,DYNC1LI2,EIF4G2,NAP1L1,SLC11A2,QDPR,RRM2,TGFBR3,DYRK2,ATG12,BZW1,LEFTY1,ERO1A,CAPRIN2,PPP1R15B,CNEP1R1,RBM12B,ATXN7L3B,PURB,GAN,G3BP1,DDX19B,RBM27,ORAI2,LZIC,TMEM192,ZFP36L2,CREB1,KPNA2,MCL1,PPP2R5E,HSP90B1,DAZAP2,DIDO1,TMED7,INO80D,ZDHHC15,ETS2,TGFBR2,DENND5B,PDE4DIP,DDX6,CCNF,CD81,SHMT1,SLC7A2,NACC1,RPL7L1,PGAM4
MIRNA	hsa-miR-16-5p	MIRNA:hsa-miR-16-5p	1.19035e-10	9.92433	1556	1623	261	14830	CCND1,CALU,CCNT2,CDKN1A,NR6A1,HMGA1,HNRNPA2B1,IGF1R,MYC,SLC11A2,MRPL12,SNRPC,SP1,TGFBR3,TUBB2A,VCL,KMT2D,HMGA2,FZD9,DYRK3,SLC25A12,EIF3C,TNFSF9,SOCS3,BAZ1B,ONECUT2,NUP155,BZW1,TSC22D2,ZBTB5,TSPAN3,PDLIM5,TGOLN2,ZNF460,MSL3,YWHAQ,ASCC3,ATXN2L,GGA3,LARP1,AHCYL2,PLD3,ARIH1,YARS2,SEMA4C,CDV3,TXLNG,ECHDC1,DIABLO,ATXN7L3,ATG9A,C1ORF21,ZNF644,FBXL20,HIST1H2BK,ZCCHC3,GRPEL2,UBXN2B,TMTC3,RNF144B,NAT8L,NHL…
MIRNA	hsa-miR-1273f	MIRNA:hsa-miR-1273f	1.24228e-10	9.90578	294	1623	77	14830	CCND1,COX6B1,GLUL,STK4,TUBB2A,ZNF8,ATP6V1F,IKZF3,KIAA0930,ACOT9,POLL,SLC38A7,NOA1,ZBTB37,ZC3HAV1L,TRIM71,PGM2L1,KCTD21,DMXL1,CLN8,IFNAR1,IGFBP5,PCYT1A,ATP8B1,MAPK1,QSOX1,RAB3B,TMF1,ZNF708,KIAA0586,GMEB1,POLR3A,NUDT3,CLUAP1,CYCS,RBM27,PGPEP1,MRPS10,UTP6,ALG1,SLC35E1,NUBPL,ORAI2,RBM4B,CMBL,TMEM192,ATAD3C,LRIT3,GSTK1,CLEC17A,TRIM72,C6ORF132,EPS8,BPTF,PDK3,PPP2R5E,CCL22,XPNPEP3,APOL6,SLC25A25,ZNF440,…
MIRNA	hsa-miR-3689d	MIRNA:hsa-miR-3689d	1.38187e-10	9.85953	353	1623	87	14830	AMD1,POLR3D,CDKN1A,AP1S1,COX6B1,DYNC1LI2,GLO1,GPS1,MEF2D,MPL,NAP1L1,PDGFB,PLAGL2,MRPL12,RRM2,SOCS1,SLC5A6,ESPL1,ZNF609,PLXND1,PMPCA,PLD3,C19ORF53,THEM6,TBC1D19,SMARCAD1,SLC19A3,ZNF611,DNAL1,ZNF587,ZNF799,NAA30,MSI2,DTX3L,IFNLR1,CHD4,CLN8,ATXN3,RAD51,RANGAP1,RXRB,SOX11,TCOF1,CNBP,CDKL1,CHSY1,AGTPBP1,GAPVD1,CNNM3,MRPS16,PGPEP1,ZNF747,SLC35E1,TSPAN14,FGFR1,GNS,SPTLC3,FNDC3B,ZFP69B,UNC5B,IGF1,DFFA,PP…
MIRNA	hsa-miR-195-5p	MIRNA:hsa-miR-195-5p	1.75622e-10	9.75542	639	1623	132	14830	CCND1,CALU,CCNT2,CDKN1A,NR6A1,HMGA1,HNRNPA2B1,TGFBR3,TUBB2A,VCL,KMT2D,FZD9,DYRK3,SLC25A12,TNFSF9,BZW1,TSC22D2,ZBTB5,ZNF460,YWHAQ,GGA3,ARIH1,CDV3,ATG9A,C1ORF21,FBXL20,ZCCHC3,ATXN7L3B,CHEK1,CSNK1E,CYLD,FASN,HNRNPA1,HSPA1B,JARID2,PEX13,PRKAR2A,MAP4K2,RAD23B,RPL14,SEC24A,SETD1B,TNRC6B,PDCD4,DPP8,TAOK1,PHC3,PDIK1L,DENND6A,CYB561A3,UBN2,BCL2,DDX3X,ELK4,ELN,EN2,FKBP1A,KPNA1,PLAG1,PRKCD,RPS6KA3,SHOC2,CBX…
MIRNA	hsa-miR-3609	MIRNA:hsa-miR-3609	1.76112e-10	9.75421	319	1623	81	14830	CCND1,CD59,EPHA4,GLO1,HIST1H2BD,IGF1R,MDM4,PMAIP1,RRM2,THBS1,YWHAZ,COIL,FZD9,DYRK2,ZNF264,BZW1,LARP1,DNAJC28,CAPRIN2,ZBTB37,FUT10,PPP1R15B,MIDN,BRI3BP,RBM12B,ATXN7L3B,ACVR1B,ADAR,LRPAP1,MAPK1,PURB,SCD,EIF4H,HIPK3,CHSY1,FOXJ3,FOXJ2,LZIC,NUS1,SAMD8,XIAP,GATA6,IFNGR1,RAP1B,ULK1,EFCAB14,ZBTB33,BCL2L11,RLIM,NIN,LAPTM4B,EMSY,GIGYF1,ARSJ,TBL1XR1,KLHL15,PTPDC1,EGLN3,TGFBR2,ZNF850,SP4,BTF3L4,MDM2,TRAPPC2,…
MIRNA	hsa-miR-34c-5p	MIRNA:hsa-miR-34c-5p	1.92126e-10	9.71641	171	1623	54	14830	CCND1,IL6R,MDM4,MYC,KMT2D,DYRK3,PEG10,POLL,SAR1A,EDEM3,ZNF644,RAB11FIP4,FAM104A,UBXN2B,IFNLR1,MFSD8,FOXN3,HNF4A,HOXA13,HSPA1B,JARID2,NUDT3,DDX19B,RDH11,TRPV2,ZNF551,BMF,GPR156,BCL2,MAP2K1,CCL22,SHOC2,BAZ2A,GIGYF1,SLC35G2,CDKN1B,TGFBR2,RTL8A,CDK4,SNAI1,VAV3,COPZ1,ATP6V1E1,E2F3,MKNK2,SHMT1,PPP1R11,SYNGR2,UST,TXNIP,SF3B3,PABPC1,SHANK3,EVI5L
MIRNA	hsa-miR-449b-5p	MIRNA:hsa-miR-449b-5p	2.33759e-10	9.63123	137	1623	47	14830	MDM4,KMT2D,DYRK3,PEG10,POLL,SAR1A,EDEM3,ZNF644,RAB11FIP4,FAM104A,UBXN2B,IFNLR1,MFSD8,FOXN3,HOXA13,HSPA1B,JARID2,NUDT3,DDX19B,RDH11,TRPV2,ZNF551,GPR156,CCL22,SHOC2,BAZ2A,SIRT1,GIGYF1,SLC35G2,CDC25A,CDKN1B,TGFBR2,RTL8A,CDK4,VAV3,COPZ1,ATP6V1E1,E2F3,MKNK2,SHMT1,PPP1R11,SYNGR2,UST,TXNIP,SF3B3,SHANK3,EVI5L
MIRNA	hsa-miR-3149	MIRNA:hsa-miR-3149	2.50799e-10	9.60067	172	1623	54	14830	GNG5,RRAD,THBS1,PDLIM5,ZNF609,SOCS7,FIGN,CDV3,KIAA1143,NOM1,KREMEN1,USP45,C19ORF47,UBXN2B,BRI3BP,DMXL1,PTPN14,RAB3B,RAD51,RANGAP1,SKP1,TMF1,ZNF208,PTPRT,DDX19B,BACE2,PRKD2,TRAT1,GDE1,PHAX,PGPEP1,ZYG11B,NAA50,LZIC,LRRC58,ICA1L,OTUD6A,MANEAL,TMEM192,FBXL13,TRIM72,ARGFX,ZNF268,TMCC1,ZNF107,KLHL15,LCLAT1,LCOR,SPARC,RHOBTB3,UHMK1,TACR3,TTLL12,CLSPN
MIRNA	hsa-miR-543	MIRNA:hsa-miR-543	2.86152e-10	9.5434	105	1623	40	14830	AMD1,BACH1,MDM4,HMGA2,ARID3B,FNDC3A,PLXND1,ARL6IP1,NOM1,CNEP1R1,TNRC6B,PDF,NAA50,ATM,DDX3X,EN2,EPS8,ETS1,FKBP1A,FOS,PTEN,RNF6,PHOX2B,PDIA6,FAM13A,FAM3C,WDFY3,SIRT1,MRPS14,CENPO,FBXO11,KLHL15,NCOA7,PTPDC1,OTUD1,MED10,CSDE1,ADAMTS17,MTA1,ANKRD52
MIRNA	hsa-miR-30c-5p	MIRNA:hsa-miR-30c-5p	2.91568e-10	9.53526	519	1623	113	14830	ATP2A2,PRDM1,ARID3A,HMGA1,HNRNPA2B1,MYC,NAP1L1,PLAGL2,RRM2,STRN,ZNF200,KMT2D,NCOA3,SLC25A12,SOCS1,SOCS3,ZNF264,CELF1,ZNF460,PEG10,LARP1,SLC38A7,IPO9,MARCKSL1,KREMEN1,PPP1R15B,FAM104A,CSNK1E,EEF1A1,FASN,FOXO3,HSPA4,ND6,RAD23B,TAF4B,KLF10,TSPYL1,PTBP3,DLC1,SEC24A,CEP152,STX12,GAPVD1,VPS41,MRPS16,PGPEP1,TAOK1,ATM,ZFP36L1,CPOX,EP300,ETS1,GOLGA1,IL1A,LDLR,MCL1,MAP2K1,RAP1B,RPS12,EED,PER2,PDCD10,CLCC1,…
MIRNA	hsa-miR-765	MIRNA:hsa-miR-765	3.81068e-10	9.419	347	1623	85	14830	CCNG1,GABPB1,HMGA1,YWHAZ,CELF1,HNRNPUL1,PEG10,ICOSLG,SOCS7,C1RL,THEM6,SLC38A7,ATXN7L3,RHBDF2,MIDN,MSI2,POTEG,POTEM,ACVR1B,CYLD,EEF1A1,HNF4A,PTPN14,SOX11,ZNF70,IER3,SRCAP,TNRC6B,RPL13A,STMN3,CYP2W1,NAA50,CRISPLD2,EIF5AL1,UBN2,EIF5A,GATA6,MYO1C,RAP1GAP2,XPO6,SLC25A37,ASB1,MIGA2,RAB2B,RNF187,UNC5B,ZADH2,MAT2A,TLE3,MBD4,RTL8A,BEST3,NFIC,CASKIN1,HIC2,PHF12,ABL1,ARHGDIA,CCND2,E2F3,GTF2F1,NFIX,PFKFB3,PK…
MIRNA	hsa-miR-548ah-5p	MIRNA:hsa-miR-548ah-5p	4.23386e-10	9.37326	318	1623	80	14830	CCND1,CD59,EPHA4,GLO1,HIST1H2BD,IGF1R,MDM4,PMAIP1,RRM2,YWHAZ,COIL,FZD9,DYRK2,ZNF264,BZW1,LARP1,DNAJC28,CAPRIN2,ZBTB37,FUT10,PPP1R15B,MIDN,BRI3BP,RBM12B,ATXN7L3B,ACVR1B,ADAR,LRPAP1,MAPK1,PURB,SCD,EIF4H,HIPK3,CHSY1,FOXJ3,FOXJ2,LZIC,NUS1,SAMD8,XIAP,GATA6,IFNGR1,RAP1B,ULK1,EFCAB14,ZBTB33,BCL2L11,RLIM,NIN,LAPTM4B,EMSY,GIGYF1,ARSJ,TBL1XR1,KLHL15,PTPDC1,EGLN3,TGFBR2,ZNF850,SP4,BTF3L4,MDM2,TRAPPC2,DNTTIP…
MIRNA	hsa-miR-6721-5p	MIRNA:hsa-miR-6721-5p	4.61767e-10	9.33558	233	1623	65	14830	CDKN1A,NR6A1,HMGA1,PLAGL2,CELF1,LARP1,CBX5,ATXN7L3,DNAL1,MIDN,ZFAND4,ZNF417,TXLNA,LRPAP1,RANGAP1,GAN,WASF2,TNRC6B,RPL13A,TRPV2,CYP2W1,EIF5AL1,C6ORF132,FAM13A,CARM1,TMCC1,GIGYF1,MRPL34,LCLAT1,CALM3,REEP5,MBD4,RTL8A,PIK3R1,CRIPT,CENPN,NFIC,CASKIN1,PHF12,RUNX1,GJB1,MKNK2,LASP1,MFGE8,MNT,PAX2,PGAM1,MLF2,PEA15,TMEM11,TXNIP,U2AF2,CBX6,NPTXR,AHDC1,CCDC106,C20ORF27,NPLOC4,ZMAT5,TRAF7,LMNB2,MEX3A,B4GALNT4…
MIRNA	hsa-miR-6873-5p	MIRNA:hsa-miR-6873-5p	4.7828e-10	9.32032	206	1623	60	14830	AMD1,CCND1,CALM1,CDKN1A,HMGA1,MAP2K7,RRM2,SOD2,SUMO1,YWHAZ,SMC1A,SNX17,ZNF460,SOCS7,C1RL,USP45,FMNL3,ATXN7L3B,CASTOR2,SNU13,ZNF70,G3BP1,WASF2,NUDT3,EN2,GATA6,VSNL1,CARD10,TMEM30A,GIGYF1,TLE3,FAM217B,SETBP1,IGSF8,ADAMTS17,AK2,CEBPB,FAAH,MKNK2,LASP1,KMT2A,PGAM1,PSMD11,PPP1R11,MTMR3,TDRKH,WBP2,MTRF1L,CHTF8,TMEM127,NCEH1,KCTD15,MED28,TRAF7,LMNB2,NAV1,NACC1,SBK1,C10ORF55,PGAM4
MIRNA	hsa-miR-25-3p	MIRNA:hsa-miR-25-3p	5.2948e-10	9.27615	517	1623	112	14830	AMD1,ATP2A2,DYNC1LI2,EIF4G2,ELF4,GTF2E1,MYC,STAT2,ELOA,HMGA2,WASL,SLC33A1,ZNF264,BZW1,UBAP2L,ZNF460,PGRMC1,RNF44,MCF2L2,RBFOX2,FBXW2,SEMA4C,OPA3,ZC3HAV1L,PDZD8,ZNF417,TXLNA,CNEP1R1,CEP170B,ZBTB8OS,CLIC1,EEF1A1,CLN8,HNRNPA1,HOXA13,HSPA1B,IPP,RAD51,RPL7A,SOX11,TMF1,TRAP1,SETD1B,MRPS16,MPP6,RBM27,PGPEP1,FBXW7,TULP4,ORAI2,YIPF4,SHE,KIAA1958,ARGFX,DDX3X,DUSP5,EIF5A,EP300,BPTF,FKBP1A,GATA6,INCENP,PTEN,…
MIRNA	hsa-miR-877-3p	MIRNA:hsa-miR-877-3p	5.47378e-10	9.26171	602	1623	125	14830	PRDM1,GLUL,HMGA1,HNRNPA2B1,MEF2D,MYH9,NAP1L1,RRM1,SNRPC,SUMO1,YWHAZ,EIF3C,SLC5A6,EIF4A3,TGOLN2,IGF2BP1,FNDC3A,ARL6IP1,LARP1,RWDD1,PHACTR4,TXLNA,PDE12,CASTOR2,ACTG1,ALDOA,CHD4,CYLD,FASN,FKBP4,HNRNPH1,HSPA1B,ND6,NCL,RGS16,RPL22,TSPYL1,TYRO3,CNBP,SLC16A5,SYNGR1,KIAA0586,SPATA2,WASF2,DLC1,SRCAP,CEP152,RPL13A,TMX4,TULP4,CCDC90B,WNK1,C1ORF115,ZMIZ2,ANTXR1,NUS1,OVCH2,SHISA9,ADCY9,BPTF,XRCC6,HIST1H1E,HMG…
MIRNA	hsa-miR-3662	MIRNA:hsa-miR-3662	7.49696e-10	9.12511	252	1623	68	14830	ACTA1,FXN,GLO1,IGF1R,MDM4,PMAIP1,MAPK6,YWHAZ,HMGA2,SMC1A,FZD9,DYRK2,SLC5A6,BZW1,TSC22D2,CELF1,ZNF460,RNF44,SALL3,CPA4,ZNF556,PPP1R15B,ZNF566,USP45,UBXN2B,ZNF578,RBM12B,ATF6B,HMGN1,PTPN14,SOX11,ALX1,GAN,SPATA2,FOXJ3,PDCD4,RDH11,PDIK1L,TRIM72,SHISA9,ARF6,KPNA1,NFIA,G3BP2,AP3M2,TMCC1,TMED7,RLIM,SLC35G2,ETS2,UBASH3B,ZIC5,ZDHHC20,MDM2,BLCAP,PNISR,CHMP3,RNF103-CHMP3,FHL2,ARPP19,PTMA,TACR3,YWHAE,SRSF11,…
MIRNA	hsa-miR-1343-5p	MIRNA:hsa-miR-1343-5p	7.62728e-10	9.11763	192	1623	57	14830	CDKN1A,GPS1,HMGA1,PPP2R2A,KLK10,SUMO1,YWHAZ,ZNF8,ICOSLG,LARP1,CBX5,SYNJ2BP,MARCKSL1,SLC19A3,LIMD2,C19ORF47,GPAT4,MSI1,SYNGR1,WASF2,HBS1L,SRCAP,PGPEP1,C12ORF49,YIPF4,EIF5AL1,ADCY9,E2F1,EIF5A,DAZAP2,CARD10,CDKN1B,MAPRE1,RTL8A,ABCF2,UNC13A,CASKIN1,HIC2,ASCL2,ASPH,MNT,MYBL2,NECTIN1,UBE2D3,GTPBP1,ABCC5,CLSTN1,NFASC,NCS1,TMEM184B,NPLOC4,UBFD1,CBX8,NACC1,ZNF787,ARL8A,ADAMTS14
MIRNA	hsa-miR-548e-3p	MIRNA:hsa-miR-548e-3p	7.65319e-10	9.11616	166	1623	52	14830	ATP2A2,CALM1,CCNT2,CDKN1A,DYNC1LI2,STK4,TUBB2A,LEFTY1,IGF2BP1,LARP1,ABT1,SMARCAD1,ZNF566,ZC3HAV1L,ZNF280B,SLC16A9,KCTD21,ZNF774,IGFBP5,PURB,SNX1,LIPG,CLUAP1,MRPS10,WNK1,LRRC58,ZFP36L1,DDX3X,FKBP1A,GOT1,HMGB1,ID4,NEK3,ZBTB20,RSF1,PNRC2,MPP5,TBL1XR1,ACVR2B,PIK3CG,MED10,DNTTIP2,RAPH1,DDX6,ARPP19,NT5DC3,PHF12,CYB5B,SHMT1,DDX21,NDRG1,ZBTB46
MIRNA	hsa-miR-548ar-3p	MIRNA:hsa-miR-548ar-3p	7.65319e-10	9.11616	166	1623	52	14830	ATP2A2,CALM1,CCNT2,DYNC1LI2,STK4,TUBB2A,HMGA2,LEFTY1,IGF2BP1,LARP1,ABT1,SMARCAD1,ZNF566,ZC3HAV1L,ZNF280B,SLC16A9,KCTD21,ZNF774,IGFBP5,PURB,SNX1,LIPG,CLUAP1,MRPS10,WNK1,LRRC58,ZFP36L1,DDX3X,FKBP1A,GOT1,HMGB1,ID4,NEK3,ZBTB20,RSF1,PNRC2,MPP5,TBL1XR1,ACVR2B,PIK3CG,MED10,DNTTIP2,RAPH1,DDX6,ARPP19,NT5DC3,PHF12,CYB5B,SHMT1,DDX21,NDRG1,ZBTB46
MIRNA	hsa-miR-939-5p	MIRNA:hsa-miR-939-5p	8.98159e-10	9.04665	198	1623	58	14830	CDKN1A,GPS1,HMGA1,PPP2R2A,KLK10,SUMO1,YWHAZ,ZNF8,ICOSLG,LARP1,CBX5,SYNJ2BP,MARCKSL1,SLC19A3,LIMD2,C19ORF47,GPAT4,MSI1,SH3BP2,SYNGR1,WASF2,HBS1L,SRCAP,PGPEP1,C12ORF49,YIPF4,EIF5AL1,ADCY9,E2F1,EIF5A,DAZAP2,CARD10,CDKN1B,MAPRE1,RTL8A,ABCF2,UNC13A,CASKIN1,HIC2,ASCL2,ASPH,MNT,MYBL2,NECTIN1,UBE2D3,GTPBP1,ABCC5,CLSTN1,NFASC,NCS1,TMEM184B,NPLOC4,UBFD1,CBX8,NACC1,ZNF787,ARL8A,ADAMTS14
MIRNA	hsa-miR-7847-3p	MIRNA:hsa-miR-7847-3p	1.18108e-09	8.92772	312	1623	78	14830	AMD1,AP1S1,COX6B1,DYNC1LI2,GLO1,GPS1,MPL,PDGFB,PPP2R2A,MRPL12,SOD2,ATP6V1F,NUP155,HNRNPUL1,ZNF609,PEG10,PMPCA,PLD3,SOCS7,SLC38A7,TBC1D19,ZNF611,DNAL1,ZNF587,MSI2,DTX3L,IFNLR1,ATXN7L3B,ALDOA,CHD4,CLN8,ATXN3,PPIA,RAD51,RANGAP1,SOX11,TCOF1,CNBP,TNRC6B,AGTPBP1,GAPVD1,CNNM3,PGPEP1,NAA50,GPR156,SHISA9,GRK2,FGFR1,ARHGAP35,XPO6,SPTLC3,ZFP69B,HIGD2A,IGF1,MAT2A,TRPC3,RCC2,RBM22,BTF3L4,NT5DC3,MKNK2,GTF2F1,H…
MIRNA	hsa-miR-185-3p	MIRNA:hsa-miR-185-3p	1.1853e-09	8.92617	109	1623	40	14830	HMGA1,PPP2CA,MAPK1,CNBP,ADCY9,SLC7A1,GIGYF1,GK5,AKT1,NFIC,TFPI,DLG5,AKAP2,ITPRIPL1,VAV3,ABL1,MKNK2,KMT2A,MYBL2,NF2,PKM,NECTIN1,CAPN15,STIM1,PPP1R11,SEC22C,SYNGR2,ABCC5,U2AF2,KDM6B,WBP2,APOBEC3C,TMEM127,BARHL1,SPRY4,TRAF7,PRRC2B,UNK,NACC1,ANKRD13B
MIRNA	hsa-miR-6763-5p	MIRNA:hsa-miR-6763-5p	1.59256e-09	8.79791	174	1623	53	14830	CDKN1A,GPS1,KLK10,SUMO1,YWHAZ,ZNF8,HAND1,ICOSLG,CBX5,SYNJ2BP,MARCKSL1,SLC19A3,LIMD2,C19ORF47,TMED4,HNRNPD,MSI1,MAPK1,PTPN14,SYNGR1,HBS1L,SRCAP,C12ORF49,YIPF4,EIF5AL1,E2F1,EIF5A,DAZAP2,ZBTB20,CARD10,UNC5B,CDKN1B,RTL8A,LCOR,NFIC,UNC13A,CASKIN1,HIC2,DRAXIN,ASCL2,HOXA7,MNT,MYBL2,NECTIN1,RPS6KA4,GTPBP1,ABCC5,CLSTN1,NCS1,KCTD2,NPLOC4,NACC1,ADAMTS14
MIRNA	hsa-miR-3150a-3p	MIRNA:hsa-miR-3150a-3p	1.59256e-09	8.79791	174	1623	53	14830	CDKN1A,GPS1,KLK10,SUMO1,YWHAZ,ZNF8,HAND1,ICOSLG,CBX5,SYNJ2BP,MARCKSL1,SLC19A3,LIMD2,C19ORF47,TMED4,HNRNPD,MSI1,MAPK1,PTPN14,SYNGR1,HBS1L,SRCAP,C12ORF49,YIPF4,EIF5AL1,E2F1,EIF5A,DAZAP2,ZBTB20,CARD10,UNC5B,CDKN1B,RTL8A,LCOR,NFIC,UNC13A,CASKIN1,HIC2,DRAXIN,ASCL2,HOXA7,MNT,MYBL2,NECTIN1,RPS6KA4,GTPBP1,ABCC5,CLSTN1,NCS1,KCTD2,NPLOC4,NACC1,ADAMTS14
MIRNA	hsa-miR-125a-3p	MIRNA:hsa-miR-125a-3p	1.65054e-09	8.78237	308	1623	77	14830	PRDM1,FXN,GLUL,HMGA1,IL6,MYC,RRAD,STK4,THBS1,SUMO1,MLLT10,NUP155,AREL1,POLL,SYNJ2BP,OPA3,NOA1,NHLRC3,CASTOR2,ALDOA,HSPA4,IGFBP5,PFAS,PRIM1,RANGAP1,TSPYL1,ZNF708,LIPG,GNE,POLR3A,DDX19B,CLUAP1,RPL13A,TRPV2,RBM27,MRPS10,TAOK1,ABHD18,NAA50,MYOZ3,TTC8,CMBL,MANEAL,TMEM154,TRIM72,ARRB2,TBC1D13,ZFP69B,ZNF439,ZNF699,PIK3C2A,HSPA4L,CDK4,ZIC5,BTF3L4,GNAS,NFIC,PTPN3,BLCAP,SETX,P3H1,AK2,LASP1,MTA1,SYNGR2,KDM6…
MIRNA	hsa-miR-30c-2-3p	MIRNA:hsa-miR-30c-2-3p	1.96363e-09	8.70694	540	1623	114	14830	AHR,AQP6,POLR3D,COX6B1,DNAH9,GLUL,HMGA1,ITGA3,MYH9,SLC11A2,PRIM2,KLK10,MRPL12,RRAD,SOD2,STX3,SMC1A,DYRK2,ZNF264,NUP155,PCGF3,IKZF3,MCF2L2,PMPCA,PLD3,FBXW2,NCKIPSD,CDKAL1,ARL8B,SLC38A7,TBC1D19,SAR1A,KIAA1328,MARCKSL1,PHACTR4,SLC19A3,DNAL1,ZBTB37,ZNF587,ZFAND4,C19ORF47,UBXN2B,BRI3BP,ZNF417,CEP120,ZNF584,ZNF774,NHLRC2,MCM7,ATXN3,PRKAR2A,PURB,SNX1,TFDP2,TIAL1,TYRO3,CNBP,ZNF708,ZNF70,MED16,NUDT3,SETD1…
MIRNA	hsa-miR-378a-5p	MIRNA:hsa-miR-378a-5p	2.185e-09	8.66055	382	1623	89	14830	FXN,RRAD,SP1,NCOA3,ZNF264,NUP155,SART3,AREL1,LEFTY1,SAR1A,OPA3,NOA1,PPP1R15B,C19ORF47,ZNF584,SLC16A9,ALDOA,CYLD,DBT,HSPA1B,LAIR1,LRPAP1,MTHFD1,RAD51,SLC4A1,TSPYL1,UQCRB,ZNF708,GAN,LIPG,SRCAP,POLR3A,DDX19B,TUSC2,CLUAP1,TNRC6B,BACE2,TRAT1,GDE1,CYCS,MRPS10,UEVLD,TAOK1,CACNG8,TTPAL,ABHD18,NUBPL,ORAI2,YIPF4,MYOZ3,ZNF101,SHE,ICA1L,CMBL,MANEAL,GPR156,TMEM154,CYB561A3,UBN2,HACD4,TRIM72,XIAP,ATM,GATA6,RPL…
MIRNA	hsa-miR-548f-3p	MIRNA:hsa-miR-548f-3p	2.25158e-09	8.64751	165	1623	51	14830	ATP2A2,CALM1,CCNT2,DYNC1LI2,STK4,TUBB2A,LEFTY1,IGF2BP1,LARP1,ABT1,SMARCAD1,ZNF566,ZC3HAV1L,ZNF280B,SLC16A9,KCTD21,ZNF774,IGFBP5,PURB,SNX1,LIPG,CLUAP1,MRPS10,WNK1,LRRC58,ZFP36L1,DDX3X,FKBP1A,GOT1,HMGB1,ID4,NEK3,ZBTB20,RSF1,PNRC2,MPP5,TBL1XR1,ACVR2B,PIK3CG,MED10,DNTTIP2,RAPH1,DDX6,ARPP19,NT5DC3,PHF12,CYB5B,SHMT1,DDX21,NDRG1,ZBTB46
MIRNA	hsa-miR-3663-5p	MIRNA:hsa-miR-3663-5p	2.32996e-09	8.63265	213	1623	60	14830	CCND1,FXN,ZNF8,C19ORF47,SMCR8,ALDOA,EIF4E,LRPAP1,ATXN3,MYO6,MAP4K2,SLC4A1,TSPYL1,TYRO3,UQCRB,ZNF70,RPL14,LIPG,KIAA0586,PLIN3,POLR3A,DDX19B,KIF1B,TNRC6B,BACE2,HEATR5A,ORMDL2,TRAT1,RDH11,CYCS,MRPS10,MIOX,CACNG8,CCDC90B,TTPAL,ABHD18,NAA50,NUBPL,ORAI2,CRISPLD2,YIPF4,LZIC,SPPL3,SHE,GPR156,DENND6A,TMEM154,ATAD3C,RSBN1L,HARBI1,IYD,HACD4,TRIM72,LYRM7,MOGAT1,CYB5B,GRID1,TMEM184B,RPS6KL1,C22ORF39
MIRNA	hsa-miR-651-3p	MIRNA:hsa-miR-651-3p	2.33079e-09	8.6325	224	1623	62	14830	ATP2A2,CCND1,CRY2,DYNC1LI2,GLO1,SOD2,YWHAZ,TSC22D2,TGOLN2,SLC12A7,YWHAQ,TAB2,RBFOX2,ARIH1,DNAJC28,IGDCC4,TRIM71,PPIA,PRKAR2A,EIF4H,CNBP,SPATA2,G3BP1,CHSY1,CNNM3,ZYG11B,NUS1,ELK4,XRCC6,RAP1B,SLC7A1,DAZAP2,TMCC1,RSF1,LONRF1,RNF187,CDC25A,KDM5B,CDKN1B,HOXA10,KCNJ2,MBD4,H3F3B,PIM1,BTF3L4,MDM2,TRAPPC2,CSDE1,OGT,BLCAP,SETBP1,ARPP19,MKNK2,MAP3K9,PDPK1,PTMA,SRP54,TMBIM6,MLF2,CTDNEP1,PRRC2B,FOXK1
MIRNA	hsa-miR-1226-5p	MIRNA:hsa-miR-1226-5p	2.55123e-09	8.59325	80	1623	33	14830	ZNF460,LARP1,CBX5,RAD18,ATG9A,UBXN2B,ATXN7L3B,CASTOR2,BACE2,UBN2,CREB1,KIF3B,KLHL15,YIPF6,NFIC,OGT,STAT5B,VAV3,HIC2,APEX1,MMP17,SLC2A5,STIM1,PPP1R11,TPST2,MTA1,ARHGEF2,ABCC5,U2AF2,TMEM127,CDK15,MSANTD3,PCP4L1
MIRNA	hsa-miR-6766-5p	MIRNA:hsa-miR-6766-5p	2.65585e-09	8.5758	247	1623	66	14830	E2F6,MAPK6,ATXN2,THBS1,SUMO1,YWHAZ,PCGF3,PMPCA,LARP1,C19ORF53,IGDCC4,ATG9A,MIDN,SMCR8,TXLNA,CSNK1E,E2F4,CNBP,ZNF708,GAN,SETD1B,TNRC6B,STMN3,CYP2W1,TAOK1,ZNF747,NAA50,DNLZ,HIST1H1E,SLC7A1,ULK1,ZNF107,GIGYF1,UNC5B,PPARA,ZSWIM1,NFIC,TP53,HIC2,HDGF,HOXA7,KCNK3,KMT2A,MNT,NFIX,PKM,PTMA,CAPN15,SOX12,RPS6KA4,SEC22C,RCE1,CTDNEP1,SF3B3,CBX6,AHDC1,EPN1,SELENON,SPRY4,PRRC2B,LMNB2,BICDL1,NACC1,ANKRD13B,C22ORF…
MIRNA	hsa-miR-6756-5p	MIRNA:hsa-miR-6756-5p	2.65585e-09	8.5758	247	1623	66	14830	MAPK6,ATXN2,THBS1,SUMO1,YWHAZ,PCGF3,PMPCA,LARP1,C19ORF53,IGDCC4,ATG9A,MIDN,SMCR8,TXLNA,CSNK1E,E2F4,CNBP,ZNF708,GAN,SETD1B,TNRC6B,STMN3,CYP2W1,TAOK1,ZNF747,NAA50,DNLZ,HIST1H1E,SLC7A1,ULK1,ZNF107,GIGYF1,UNC5B,PPARA,ZSWIM1,NFIC,TP53,HIC2,HDGF,HOXA7,KCNK3,KMT2A,MNT,NFIX,PKM,PTMA,CAPN15,SOX12,RPS6KA4,SEC22C,RCE1,CTDNEP1,SF3B3,CBX6,AHDC1,EPN1,SELENON,SPRY4,PRRC2B,LMNB2,NAV1,BICDL1,NACC1,ANKRD13B,C22ORF…
MIRNA	hsa-miR-6086	MIRNA:hsa-miR-6086	2.86885e-09	8.54229	543	1623	114	14830	ADH5,AHR,AQP6,COL8A1,COX6B1,DNAH9,GABPB1,HIST1H2BD,MPL,MYC,RFC2,RHD,SLC5A5,STAT2,THBS1,FZD4,PEX11B,CLDN12,ATG12,TIAF1,ZNF264,NUP155,HERPUD1,TAB2,ACOT9,INTS7,FBXW2,DISC1,CPA4,NCKIPSD,NOM1,DNAL1,ZNF587,ZFAND4,NAA30,TRIM71,GPAT4,ZNF578,DTX3L,IFNLR1,ZNF584,TMED4,MTX3,RAB19,CASTOR2,CASP10,DBT,CLN8,HSPA6,IFNAR1,ATXN3,MTHFD1,NME2,PFAS,PRKAR2A,RAD51,SKP1,SNX1,TFDP2,TYRO3,CNBP,ZNF70,LIPG,SEC24A,ADNP2,GAPV…
MIRNA	hsa-miR-3613-3p	MIRNA:hsa-miR-3613-3p	2.89193e-09	8.53881	504	1623	108	14830	ADH5,AK4,CD59,DNA2,DYNC1LI2,IGF1R,PLAGL2,POLR2D,STAT2,TUBB2A,ZNF28,COIL,DYRK2,SLC25A12,CELF1,INTS7,C11ORF57,CDV3,ACTR10,PDP2,PLEKHA3,ADIPOR2,HASPIN,FUT10,FAM104A,IFNLR1,C5ORF51,ACER2,MTX3,CASTOR2,CLN8,HNRNPD,HSPA1B,HSPA4,IGFBP5,LRPAP1,RAN,SH3BP2,TMF1,TMSB4X,PTBP3,HIPK3,SPIDR,NGDN,CNNM3,GDE1,PHAX,DPP8,PDF,TTPAL,CDC73,CRISPLD2,LRRC58,SPPL3,TANGO2,MICA,GRK2,TNPO1,LDLR,MAP3K3,PDK3,RAP1B,RNF2,ZNF136,Z…
MIRNA	hsa-miR-548az-3p	MIRNA:hsa-miR-548az-3p	2.91071e-09	8.536	166	1623	51	14830	ATP2A2,CALM1,CCNT2,DYNC1LI2,STK4,TUBB2A,LEFTY1,IGF2BP1,LARP1,ABT1,SMARCAD1,ZNF566,ZC3HAV1L,ZNF280B,SLC16A9,KCTD21,ZNF774,IGFBP5,PURB,SNX1,LIPG,CLUAP1,MRPS10,WNK1,LRRC58,ZFP36L1,DDX3X,FKBP1A,GOT1,HMGB1,ID4,NEK3,ZBTB20,RSF1,PNRC2,MPP5,TBL1XR1,ACVR2B,PIK3CG,MED10,DNTTIP2,RAPH1,DDX6,ARPP19,NT5DC3,PHF12,CYB5B,SHMT1,DDX21,NDRG1,ZBTB46
MIRNA	hsa-miR-744-5p	MIRNA:hsa-miR-744-5p	3.0101e-09	8.52142	434	1623	97	14830	HIST1H2BD,HMGA1,MYC,SURF4,KMT2D,NCOA3,SMC1A,SF3A1,ATXN2L,GGA3,LARP1,DISC1,FAM83G,ACTG1,BCR,FASN,FKBP4,FOXO3,HSPA1B,HSPD1,LAIR1,MTHFD1,NCL,RAN,RPL7A,TCOF1,VDAC1,G3BP1,SRCAP,SETD1B,TNRC6B,ATP11A,ZNF318,MRPS16,PLEKHG2,PPDPF,ADCY9,EN2,FGFR1,MTOR,HIST1H1E,KPNB1,LDLR,ATP6,RPL18A,SCAMP2,DIDO1,RASSF1,SRRM2,NDE1,FNDC3B,KLHL15,CKB,COX3,PRKACA,TLE3,RACK1,ARHGAP5,UNC13A,ZCCHC14,IGSF8,ABL1,ARHGDIA,MNT,COX1,NF…
MIRNA	hsa-miR-519c-3p	MIRNA:hsa-miR-519c-3p	3.31907e-09	8.47898	348	1623	83	14830	CDKN1A,DYNC1LI2,EPHA4,PDGFB,STX3,WASL,ZBTB5,LEFTY1,CELF1,SLC12A7,HNRNPUL1,SALL3,SOCS7,DNAJC28,CAPRIN2,KREMEN1,ZBTB37,PPP1R15B,MIDN,BRI3BP,ZNF417,IFNLR1,PRR5-ARHGAP8,ADAR,LRPAP1,MCM7,PEX13,MAPK1,PURB,RAN,KLF10,ZNF70,RDH11,DPP8,UEVLD,TAOK1,LZIC,DCBLD2,SAMD8,UBN2,CSNK1A1,GATA6,GNS,LDLR,PTEN,TSG101,SHOC2,DAZAP2,EFCAB14,SCAMP2,NRBP1,RLIM,NIN,ZNF107,INO80D,TMEM30A,EMSY,ZBTB4,MPP5,MIGA2,LCLAT1,EGLN3,PPA…
MIRNA	hsa-miR-5680	MIRNA:hsa-miR-5680	3.68839e-09	8.43316	188	1623	55	14830	AMD1,CCNT2,EIF4G2,IL6R,THBS1,TUBB2A,MLLT10,DYRK3,TNFSF9,RWDD1,FIGN,SYNJ2BP,ECHDC1,SMARCAD1,ZBTB37,TRIM71,GRPEL2,TXLNA,BEND4,CSNK1E,FKBP4,HSPA1B,HSPA4,SCD,CLPP,GMPS,DLC1,ATP11A,LMOD3,LRRC58,HACD4,SHISA9,DDX3X,SLC7A1,ZNF136,BAZ2A,PDCD10,MEPCE,KLHL15,NCOA7,LCLAT1,BUB1,MAT2A,LCOR,SMAD2,MDM2,STAMBP,ZCCHC14,DNTTIP2,FHL2,NT5DC3,C15ORF48,PLA2G2C,SMIM18,HDGF
MIRNA	hsa-miR-142-3p	MIRNA:hsa-miR-142-3p	4.03217e-09	8.39446	386	1623	89	14830	AK4,ATP2A2,BACH1,CALM1,CCNG1,CCNT2,HMGA1,IL6,MEF2D,TGFBR1,HMGA2,DYRK3,WASL,CLDN12,ZNF264,ZNF460,FNDC3A,TAB2,INTS7,YOD1,FAM222B,MTUS1,ATG9A,EDEM3,PPP1R15B,TMTC3,TMED4,MFSD8,HOXA13,HSPA1B,ATXN3,RAD51,SCD,SS18,TSPYL1,CLUAP1,RBM27,TAOK1,TSEN34,SLC35E1,SPPL3,EIF5AL1,XIAP,ATP2B1,ZFP36L2,STX2,GOLGA1,HMGB1,IL1A,INCENP,TNPO1,NSD2,CUL5,KAT2B,MAN1A2,AFF4,TMED7,TBC1D13,FKBP14,KLHL15,CDKN1B,GFI1,HOXA9,HOXA10,…
MIRNA	hsa-miR-625-5p	MIRNA:hsa-miR-625-5p	4.38103e-09	8.35842	227	1623	62	14830	AHR,CCND1,CALM1,GLUL,HMGA1,IGF1R,LYN,MDM4,PDGFB,SP1,STK4,TUBB2A,SUMO1,KMT2D,SMC1A,DYRK2,IGF2BP1,ARIH1,C11ORF57,PRSS22,PLEKHA3,RAB11FIP4,C19ORF47,POTEG,POTEM,CASTOR2,ADAR,E2F4,HOXA13,EIF4H,STMN3,PGPEP1,FOXJ2,TAOK1,NAA50,ORMDL3,LRRC58,BAZ2A,RAP1GAP2,NRBP1,TBL1XR1,BEST3,DDX6,ARPP19,ARHGDIA,CCNF,LASP1,NFIX,PKM,RPS6KA4,RBPJL,SF3B3,TMEM184B,MINK1,SPRY4,SPNS1,PRRC2B,UNK,MEX3A,ANKRD13B,ZBTB46,ANKRD52
MIRNA	hsa-miR-185-5p	MIRNA:hsa-miR-185-5p	4.51281e-09	8.34555	356	1623	84	14830	ATR,BACH1,E2F6,GLUL,HMGA1,IGF1R,MYC,PBX2,PLAGL2,SOD2,SUOX,TG,HMGA2,CELF1,MSL3,AHCYL2,PLD3,ARIH1,SOCS7,TXLNG,IGDCC4,RAB40C,FAM83G,CSNK1E,EEF1A1,IGFBP5,LDHB,SCD,UMPS,EIF4H,SPATA2,G3BP1,SRCAP,SETD1B,CYP2W1,TAOK1,EIF5AL1,ATAD3C,SHISA9,ALDH9A1,FGFR1,GATA6,INCENP,TRRAP,PLPP3,XPO6,TBC1D13,MRPL34,TUBB,ZADH2,AKT1,CALM3,TLE3,ARID5B,BASP1,CADM1,MDM2,DLG5,CASKIN1,RAPH1,C10ORF105,TP53,UHMK1,APEX1,CCND2,CEBPB,…
MIRNA	hsa-miR-548a-3p	MIRNA:hsa-miR-548a-3p	6.18999e-09	8.20831	169	1623	51	14830	ATP2A2,CALM1,CCNT2,DYNC1LI2,STK4,TUBB2A,LEFTY1,IGF2BP1,LARP1,ABT1,SMARCAD1,ZNF566,ZC3HAV1L,ZNF280B,SLC16A9,KCTD21,ZNF774,IGFBP5,PURB,SNX1,LIPG,CLUAP1,MRPS10,WNK1,LRRC58,ZFP36L1,DDX3X,FKBP1A,GOT1,HMGB1,ID4,NEK3,ZBTB20,RSF1,PNRC2,MPP5,TBL1XR1,ACVR2B,PIK3CG,MED10,DNTTIP2,RAPH1,DDX6,ARPP19,NT5DC3,PHF12,CYB5B,SHMT1,DDX21,NDRG1,ZBTB46
MIRNA	hsa-miR-8085	MIRNA:hsa-miR-8085	6.29621e-09	8.20092	352	1623	83	14830	AMD1,GLUL,IGF1R,MAP2K7,KLK10,MRPL12,SOD2,STX3,TUBB2A,SUMO1,KMT2D,SMC1A,ZNF264,PCGF3,ICOSLG,PLD3,ARIH1,TXLNG,FMNL3,C19ORF47,CEP120,ZNF774,NHLRC2,CASTOR2,MCM7,SCD,ZNF70,G3BP1,NUDT3,SETD1B,TAOK1,ZNF101,EIF5AL1,XIAP,FGFR1,GATA6,CCL22,BCL2L11,GIGYF1,TUBB,BUB1,GNL1,PPARA,TLE3,BTF3L4,NFIC,IGSF8,TP53,ASPH,CCNF,HDGF,KCNK3,LASP1,KMT2A,PCBP1,PSMD11,TACR3,YWHAE,MLF2,ARHGEF2,EPM2AIP1,ABCC5,RBPJL,KDM6B,NCS1,SF…
MIRNA	hsa-miR-6731-5p	MIRNA:hsa-miR-6731-5p	6.29621e-09	8.20092	352	1623	83	14830	AMD1,GLUL,IGF1R,MAP2K7,KLK10,MRPL12,SOD2,STX3,TUBB2A,SUMO1,KMT2D,SMC1A,ZNF264,PCGF3,ICOSLG,PLD3,ARIH1,TXLNG,FMNL3,C19ORF47,CEP120,ZNF774,NHLRC2,CASTOR2,MCM7,SCD,ZNF70,G3BP1,NUDT3,SETD1B,TAOK1,ZNF101,EIF5AL1,XIAP,FGFR1,GATA6,CCL22,BCL2L11,GIGYF1,TUBB,BUB1,GNL1,PPARA,TLE3,BTF3L4,NFIC,IGSF8,TP53,ASPH,CCNF,HDGF,KCNK3,LASP1,KMT2A,PCBP1,PSMD11,TACR3,YWHAE,MLF2,ARHGEF2,EPM2AIP1,ABCC5,RBPJL,KDM6B,NCS1,SF…
MIRNA	hsa-miR-302c-3p	MIRNA:hsa-miR-302c-3p	6.70945e-09	8.17331	504	1623	107	14830	BACH1,CCND1,COX6B1,GABPB1,GLO1,IGF1R,CXCL8,MYH9,FZD9,SOCS3,ZNF264,LEFTY1,SLC12A7,HNRNPUL1,CBX5,ACOT9,SYNJ2BP,YOD1,IPO9,CAPRIN2,COLEC12,DNAL1,KREMEN1,BRI3BP,ZNF578,RBM12B,CPT1A,GTF2H3,IPP,MCM7,PRIM1,QSOX1,RANGAP1,KLF10,ZNF70,RPL14,MED16,HNRNPR,SRCAP,POLR3A,NUDT3,TNRC6B,CYCS,DPP8,MRPS10,RBM41,FOXJ2,TAOK1,C12ORF49,ABHD18,ORAI2,CRISPLD2,YIPF4,LRRC58,ICA1L,SAMD8,MANEAL,UBN2,MICA,BMPR2,CREB1,CSNK1A1,EL…
MIRNA	hsa-miR-3202	MIRNA:hsa-miR-3202	6.72263e-09	8.17246	269	1623	69	14830	CCND1,CDKN1A,COX6B1,FPR1,PDGFB,PLCG2,PPP2R2A,SLC20A1,BZW1,ZNF460,AHCYL2,ABT1,SOCS7,EFHD2,RHBDF2,ZC3HAV1L,MARS2,C19ORF47,TMED4,POTEG,POTEM,BCR,FKBP4,HSPA6,SNU13,SH3BP2,SS18,EIF4H,ZNF708,SPATA2,ZBTB40,G3BP1,RPL13A,EHD2,FOXJ2,TAOK1,ZNF813,EIF5AL1,DNLZ,ARRB2,MYO1C,ZBTB33,DCAF4,NRBP1,HECW2,RNF187,LCLAT1,RTL8A,UBE2S,NFIC,DLG5,HDGF,NFIX,PKM,TMBIM6,PRRC2A,NDRG1,TXNIP,RBPJL,MAPK8IP3,NCS1,WBP2,MINK1,SLC48A…
MIRNA	hsa-miR-1233-5p	MIRNA:hsa-miR-1233-5p	6.73719e-09	8.17152	196	1623	56	14830	AHR,CDKN1A,CRY2,E2F6,MYH9,PLAGL2,KLK10,STK4,TRAPPC10,YWHAZ,KMT2D,SART3,EIF4A3,PLXND1,PLD3,LRRC20,SMCR8,CEP120,PGM2L1,PRR5-ARHGAP8,ALDOA,NUDT3,SETD1B,CYP2W1,CRISPLD2,GRK2,XRCC6,BCL2L11,GIGYF1,MIGA2,RAB2B,GNL1,PPARA,IGSF8,TP53,PHF12,ABL1,E2F3,HDGF,KCNK3,PFKFB3,PGAM1,PSMD11,YWHAE,EPM2AIP1,UST,TRIM28,CTDNEP1,CBX6,AHDC1,NPLOC4,SELENON,SPRY4,NACC1,ANKRD52,PGAM4
MIRNA	hsa-miR-4668-5p	MIRNA:hsa-miR-4668-5p	6.84549e-09	8.1646	402	1623	91	14830	ADH5,AK4,CALM1,CDKN1A,AP1S1,IGF1R,ITGA3,LYN,MDM4,MYC,POLR2D,SOD2,SP1,STK4,TGFBR1,USP2,EIF4A3,ZNF460,RNF44,TAB2,PMPCA,ARIH1,INTS7,SALL3,ACTR10,FAM104A,USP45,C5ORF51,ACER2,MTX3,RBM12B,HOXA13,PPIA,PRIM1,SCD,SH3BP2,GAN,DLC1,SPART,DPP8,PDF,ZYG11B,ZMYM1,CRISPLD2,GRK2,HMGB1,INCENP,TNPO1,LMAN1,MYO1C,SHOC2,NPM3,AP3M2,BAZ2A,LATS2,TBL1XR1,GK5,MAT2A,RCC2,LCOR,TBRG1,MMS22L,SP4,TM4SF20,CENPA,OGT,DLG5,DNTTIP2,E…
MIRNA	hsa-miR-6778-5p	MIRNA:hsa-miR-6778-5p	7.38559e-09	8.13161	191	1623	55	14830	AHR,CDKN1A,CRY2,E2F6,MYH9,PLAGL2,KLK10,STK4,YWHAZ,KMT2D,SART3,EIF4A3,PLXND1,PLD3,LRRC20,SMCR8,CEP120,PGM2L1,PRR5-ARHGAP8,ALDOA,PCYT1A,NUDT3,SETD1B,CYP2W1,CRISPLD2,GRK2,XRCC6,BCL2L11,GIGYF1,MIGA2,RAB2B,GNL1,PPARA,IGSF8,TP53,PHF12,ABL1,HDGF,KCNK3,PFKFB3,PGAM1,PSMD11,YWHAE,EPM2AIP1,UST,TRIM28,CTDNEP1,CBX6,AHDC1,NPLOC4,SELENON,SPRY4,NACC1,ANKRD52,PGAM4
MIRNA	hsa-miR-519a-3p	MIRNA:hsa-miR-519a-3p	7.49517e-09	8.12522	347	1623	82	14830	CDKN1A,DYNC1LI2,EPHA4,PDGFB,STX3,WASL,ZBTB5,LEFTY1,CELF1,SLC12A7,HNRNPUL1,SALL3,SOCS7,DNAJC28,CAPRIN2,KREMEN1,ZBTB37,PPP1R15B,MIDN,BRI3BP,ZNF417,IFNLR1,PRR5-ARHGAP8,ADAR,LRPAP1,MCM7,PEX13,MAPK1,PURB,RAN,KLF10,ZNF70,RDH11,DPP8,UEVLD,TAOK1,LZIC,DCBLD2,SAMD8,UBN2,CSNK1A1,GATA6,GNS,LDLR,PTEN,TSG101,SHOC2,DAZAP2,EFCAB14,SCAMP2,NRBP1,RLIM,NIN,ZNF107,INO80D,TMEM30A,EMSY,ZBTB4,MPP5,MIGA2,LCLAT1,EGLN3,TGF…
MIRNA	hsa-miR-497-5p	MIRNA:hsa-miR-497-5p	7.86013e-09	8.10457	460	1623	100	14830	CCND1,CALU,NR6A1,HNRNPA2B1,IGF1R,TGFBR3,TUBB2A,KMT2D,FZD9,DYRK3,SLC25A12,TNFSF9,BZW1,TSC22D2,ZNF460,YWHAQ,ARIH1,ATG9A,C1ORF21,FBXL20,ZCCHC3,ATXN7L3B,CHEK1,CSNK1E,EEF1A1,EIF4E,FASN,HNRNPA1,HSPA1B,JARID2,PRKAR2A,MAP4K2,RAD23B,RPL14,SEC24A,SETD1B,TNRC6B,TAOK1,PHC3,DENND6A,UBN2,ALDH9A1,BCL2,DDX3X,ELK4,EN2,FKBP1A,MTOR,KPNA1,PBX3,PLAG1,MAP2K1,SHOC2,CBX4,PLPP3,PDIA6,CARM1,BAZ2A,OSBPL3,CARD10,PNRC2,KLHL1…
MIRNA	hsa-miR-6816-5p	MIRNA:hsa-miR-6816-5p	8.76854e-09	8.05707	101	1623	37	14830	CDKN1A,PBX2,PCGF3,PHACTR4,SLC10A7,ZCCHC3,MIDN,FAM43A,GPAT4,RNF144B,MSI1,RXRB,SYNGR1,SPATA2,STMN3,RSBN1L,XPO6,SLC9A7,ASCL2,CLCN7,KCNK3,MNT,OLR1,MTA1,MAPK8IP3,SLITRK5,MINK1,CBX8,C3ORF36,UNK,BICDL1,NACC1,SLC39A11,FOXK1,NANOS1,SBK1,C10ORF55
MIRNA	hsa-miR-519b-3p	MIRNA:hsa-miR-519b-3p	8.91669e-09	8.0498	342	1623	81	14830	CDKN1A,DYNC1LI2,EPHA4,PDGFB,STX3,WASL,ZBTB5,LEFTY1,CELF1,SLC12A7,HNRNPUL1,SALL3,SOCS7,DNAJC28,CAPRIN2,KREMEN1,ZBTB37,PPP1R15B,MIDN,BRI3BP,ZNF417,IFNLR1,PRR5-ARHGAP8,ADAR,LRPAP1,MCM7,PEX13,MAPK1,PURB,RAN,KLF10,ZNF70,RDH11,DPP8,UEVLD,TAOK1,LZIC,DCBLD2,SAMD8,UBN2,CSNK1A1,GATA6,GNS,LDLR,TSG101,SHOC2,DAZAP2,EFCAB14,SCAMP2,NRBP1,RLIM,NIN,ZNF107,INO80D,TMEM30A,EMSY,ZBTB4,MPP5,MIGA2,LCLAT1,EGLN3,TGFBR2,M…
MIRNA	hsa-miR-4651	MIRNA:hsa-miR-4651	9.26954e-09	8.03294	192	1623	55	14830	CCND1,FXN,MDM4,PLCG2,ATXN2,NCOA3,PCGF3,LARP1,PLD3,POLL,C19ORF53,ATG9A,TXLNA,E2F4,PPIA,PRKAR2A,CNBP,SETD1B,STMN3,CYP2W1,NAA50,ZMIZ2,ELN,GIGYF1,APOL6,UNC5B,PPARA,SETBP1,TP53,CCDC6,APEX1,ARHGDIA,HDGF,HOXA7,KCNK3,PKM,CAPN15,TMBIM6,RPS6KA4,SEC22C,RCE1,TRIM28,CTDNEP1,SF3B3,CBX6,EPN1,SELENON,PNMA8B,SPRY4,PRRC2B,LMNB2,NACC1,ANKRD13B,C22ORF39,ZBTB46
MIRNA	hsa-miR-30c-1-3p	MIRNA:hsa-miR-30c-1-3p	1.0294e-08	7.98742	527	1623	110	14830	AHR,AQP6,POLR3D,COX6B1,DNAH9,GLUL,HMGA1,ITGA3,MYH9,SLC11A2,PRIM2,KLK10,MRPL12,RRAD,SOD2,STX3,KMT2D,SMC1A,DYRK2,ZNF264,NUP155,PCGF3,IKZF3,MCF2L2,PMPCA,PLD3,FBXW2,NCKIPSD,CDKAL1,ARL8B,SLC38A7,TBC1D19,SAR1A,KIAA1328,PHACTR4,SLC19A3,DNAL1,ZBTB37,ZNF587,ZFAND4,C19ORF47,UBXN2B,BRI3BP,ZNF417,CEP120,ZNF584,ZNF774,NHLRC2,MCM7,ATXN3,PPIA,PRKAR2A,PURB,SNX1,TFDP2,TIAL1,TYRO3,CNBP,ZNF708,ZNF70,MED16,NUDT3,SET…
MIRNA	hsa-miR-373-3p	MIRNA:hsa-miR-373-3p	1.0294e-08	7.98742	527	1623	110	14830	BACH1,COX6B1,GABPB1,GLO1,IGF1R,MYC,MYH9,STK4,FZD9,MBD2,RABEP1,ZNF264,HERPUD1,LEFTY1,HNRNPUL1,CBX5,ACOT9,SYNJ2BP,YOD1,IPO9,CAPRIN2,DNAL1,KREMEN1,BRI3BP,ZNF578,RBM12B,CPT1A,GTF2H3,IPP,MCM7,PRIM1,QSOX1,RAD23B,RANGAP1,ZNF70,RPL14,MED16,HNRNPR,SRCAP,POLR3A,NUDT3,TUSC2,TNRC6B,MKRN1,CYCS,DPP8,MRPS10,RBM41,FOXJ2,TAOK1,C12ORF49,ABHD18,ORAI2,CRISPLD2,YIPF4,LRRC58,TTC8,ICA1L,SAMD8,MANEAL,PDIK1L,UBN2,MICA,CR…
MIRNA	hsa-miR-6805-5p	MIRNA:hsa-miR-6805-5p	1.23265e-08	7.90916	102	1623	37	14830	CDKN1A,AP1S1,HMGA1,LYN,PPP2R2A,TRAPPC10,SMC1A,IGF2BP3,C19ORF53,NAA30,ALDOA,MSI1,RXRB,SPATA2,DNLZ,ZFHX3,E2F1,HSP90B1,BAZ2A,RNF187,NFIC,CASKIN1,APEX1,MMP17,PAX2,SHMT1,SOX12,PPP1R11,ABCC5,EIF1,NDRG1,ADIRF,NCS1,AHDC1,EVI5L,ZNF787,PCP4L1
MIRNA	hsa-miR-424-5p	MIRNA:hsa-miR-424-5p	1.2643e-08	7.89815	470	1623	101	14830	CCND1,CALU,EIF4G2,NR6A1,HNRNPA2B1,TGFBR3,TUBB2A,KMT2D,FZD9,DYRK3,SLC25A12,TNFSF9,BZW1,TSC22D2,ZNF460,YWHAQ,ARIH1,ATG9A,C1ORF21,FBXL20,HIST1H2BK,ZCCHC3,ATXN7L3B,CHEK1,CSNK1E,FASN,HNRNPA1,HSPA1B,JARID2,PRKAR2A,MAP4K2,RAD23B,TMF1,RPL14,TRAP1,SEC24A,SETD1B,TNRC6B,TAOK1,PHC3,RBM4B,DENND6A,UBN2,CDX2,DDX3X,ELK4,EN2,FGFR1,FKBP1A,KPNA1,NFIA,PLAG1,MAP2K1,SHOC2,CBX4,PLPP3,PDIA6,CARM1,BAZ2A,OSBPL3,CARD10,PNR…
MIRNA	hsa-miR-494-3p	MIRNA:hsa-miR-494-3p	1.30997e-08	7.88274	136	1623	44	14830	CCND1,GLO1,IGF1R,MDM4,MYC,MLLT10,KMT2D,SLC25A12,PEX11B,ERO1A,PLEKHA3,ZC3HAV1L,NCL,MAPK1,PTPN14,RAD23B,RGS16,SS18,FOXJ3,CYCS,MINDY2,DCBLD2,BCL2,EN2,MAP2K1,PTEN,RAP1B,SHOC2,DAZAP2,BCL2L11,KIF2C,LATS2,ARSJ,AKT1,HOXA10,ARHGAP5,BASP1,TFPI,UHMK1,MKNK2,GTF2F1,AJAP1,WDR45B,PRRC2B
MIRNA	hsa-miR-15b-5p	MIRNA:hsa-miR-15b-5p	1.37774e-08	7.86083	760	1623	144	14830	ATP2A2,CCND1,CALU,CCNT2,CDKN1A,NR6A1,HMGA1,HNRNPA2B1,TGFBR3,TUBB2A,VCL,KMT2D,COIL,FZD9,DYRK3,SLC25A12,TNFSF9,SOCS3,BZW1,TSC22D2,ZBTB5,TSPAN3,TGOLN2,ZNF460,YWHAQ,TAB2,GGA3,ARIH1,CDV3,ATG9A,C1ORF21,FBXL20,ZCCHC3,NAA30,TXLNA,ATXN7L3B,CHEK1,CSNK1E,CYLD,EEF1A1,FASN,HNRNPA1,HSPA1B,JARID2,PEX13,PRKAR2A,MAPK1,MAP4K2,RAD23B,RPL14,SEC24A,SETD1B,TNRC6B,PDCD4,RBM27,DPP8,TAOK1,TRAPPC1,PHC3,PDIK1L,DENND6A,CYB5…
MIRNA	hsa-miR-150-5p	MIRNA:hsa-miR-150-5p	1.48984e-08	7.82686	530	1623	110	14830	AMD1,MYH9,SP1,NKX2-1,TRAPPC10,SLC33A1,CEP135,TUBB4A,ZNF460,KIAA0930,CBX5,ACOT9,INTS7,SYNJ2BP,SAR1A,ADIPOR2,DNAL1,PDZD8,ZNF578,PGM2L1,ALDOA,CPT1A,CSNK1E,DNASE2,GTF2H3,IPP,LAIR1,MLN,PCYT1A,PRIM1,QSOX1,PURB,RANGAP1,TIAL1,ZNF708,ZNF70,GAN,RPL14,LIPG,GNE,MED16,GMEB1,SRCAP,POLR3A,NUDT3,AGTPBP1,PDCD4,TRPV2,CYCS,GPN2,MRPS10,RBM41,TTPAL,C12ORF49,ABHD18,ORAI2,PNPLA3,CRISPLD2,RRP36,ZNF551,LRRC58,SPPL3,SHE,I…
MIRNA	hsa-miR-4733-3p	MIRNA:hsa-miR-4733-3p	1.72331e-08	7.76364	103	1623	37	14830	AMD1,ATP2A2,EPHA4,GABPB1,SURF4,TSC22D2,ICOSLG,FMNL3,ZNF417,CHEK1,DBT,GPR26,IGFBP5,SNU13,TERT,CNBP,DLC1,DDX19B,STX12,MRM2,ANTXR1,UTP4,PDIK1L,FOS,HMGB1,ZFP69B,ZNF781,CALM3,PRUNE2,PRKAB1,OR2C3,IRF2BP2,VAV3,CTC1,TRIM28,MED28,EVI5L
MIRNA	hsa-miR-3196	MIRNA:hsa-miR-3196	1.72331e-08	7.76364	103	1623	37	14830	CDKN1A,PBX2,PCGF3,PHACTR4,SLC10A7,ZCCHC3,MIDN,FAM43A,GPAT4,RNF144B,MSI1,RXRB,SYNGR1,SPATA2,STMN3,RSBN1L,XPO6,NDE1,SLC9A7,ASCL2,CLCN7,KCNK3,OLR1,MTA1,MAPK8IP3,SLITRK5,MINK1,CBX8,C3ORF36,UNK,BICDL1,NACC1,SLC39A11,FOXK1,NANOS1,SBK1,C10ORF55
MIRNA	hsa-miR-10b-5p	MIRNA:hsa-miR-10b-5p	1.77378e-08	7.7511	322	1623	77	14830	CCNG1,CDKN1A,CRY2,DVL3,EPHA4,NAP1L1,SLC11A2,SLC5A5,SART3,ZNF460,MSL3,NUDT4,AHCYL2,TMED5,KIAA1143,OPA3,PPP1R15B,ZC3H18,ZNF280B,TMED4,MTX3,RBM12B,ACTG1,CLN8,FASN,HSPA1B,ND6,PFAS,ZNF708,PTPRT,ZNF318,PDCD4,PHF20,PHAX,ORAI2,XIAP,CREB1,ID4,PDK3,PTEN,RNF2,RPS8,BCL2L11,FAM13A,PRRC2C,XPNPEP3,MRPS14,GK5,AKT1,PPARA,MAPRE1,NSD3,H3F3B,NRP2,CRIPT,CADM1,SAPCD2,TFPI,KIF21A,FHL2,TP53,MCTS1,PLA2G2C,ASCL2,CDKN2A,MK…
MIRNA	hsa-miR-608	MIRNA:hsa-miR-608	1.81013e-08	7.74229	195	1623	55	14830	CCND1,FXN,MDM4,PLCG2,ATXN2,NCOA3,PCGF3,LARP1,PLD3,POLL,C19ORF53,ATG9A,TXLNA,E2F4,PPIA,PRKAR2A,CNBP,SETD1B,STMN3,CYP2W1,NAA50,ZMIZ2,ELN,GIGYF1,APOL6,UNC5B,PPARA,SETBP1,TP53,CCDC6,APEX1,ARHGDIA,HDGF,HOXA7,KCNK3,PKM,CAPN15,TMBIM6,RPS6KA4,SEC22C,RCE1,TRIM28,CTDNEP1,SF3B3,CBX6,EPN1,SELENON,PNMA8B,SPRY4,PRRC2B,LMNB2,NACC1,ANKRD13B,C22ORF39,ZBTB46
MIRNA	hsa-miR-766-3p	MIRNA:hsa-miR-766-3p	1.81743e-08	7.74054	605	1623	121	14830	AMD1,AQP6,CCNG1,COX6B1,DNA2,GABPB1,SLC11A2,PLAGL2,STK4,KMT2D,THOC5,SLC25A12,SLC33A1,HERPUD1,SF3A1,SLC12A7,ZNF460,IKZF3,MCF2L2,ICOSLG,TRMO,DNAJC28,SYNJ2BP,ATXN7L3,ATG9A,ZNF556,ZNF611,DNAL1,GPAT4,ZNF417,DTX3L,ZNF584,PDE12,TMED4,MTX3,RBM12B,RAB19,CASTOR2,CHEK1,FUS,HNF4A,IPP,LDHB,MTHFD1,PEX13,MAPK1,RAD51,TFDP2,KLF10,GAN,SLC16A5,MED24,NUDT3,DDX19B,FOXJ3,MRPS16,MRPS10,UTP6,PDF,PLEKHG2,CDC73,SLC35E1,ORA…
MIRNA	hsa-miR-92b-3p	MIRNA:hsa-miR-92b-3p	1.95771e-08	7.70825	708	1623	136	14830	AMD1,ATP2A2,DYNC1LI2,GOLGA4,GTF2E1,MEF2D,MYC,STAT2,ELOA,KMT2D,HMGA2,MBD2,WASL,SLC33A1,ZNF264,AKAP8,ZNF460,RNF44,MCF2L2,PLXND1,RBFOX2,FBXW2,OPA3,SLC10A7,FUT10,ZC3HAV1L,PDZD8,ZNF417,TXLNA,CNEP1R1,ALDOA,FOXN3,DBT,CLN8,FASN,FKBP4,HOXA13,HSPA1B,IPP,MYH10,NCL,MAPK1,RAD51,RAN,SOX11,TCOF1,TMF1,TSPYL1,GAN,CEP152,KIF1B,MORC3,MRPS16,RBM27,PGPEP1,IARS2,TULP4,ORAI2,YIPF4,SHE,PDIK1L,KIAA1958,ARGFX,BMPR2,DDX3X,…
MIRNA	hsa-miR-450a-2-3p	MIRNA:hsa-miR-450a-2-3p	2.14458e-08	7.66866	99	1623	36	14830	CDKN1A,IGF1R,MDM4,HAND1,CBX5,MARCKSL1,TMED4,HNRNPD,MSI1,MAPK1,PTPN14,CNBP,GSTO1,HBS1L,SRCAP,GDE1,PGPEP1,YIPF4,RPL18A,ZBTB20,APOL6,UNC5B,GK5,LCOR,NFIC,PER1,CCDC6,COPZ1,DRAXIN,HOXA7,RPS6KA4,MINK1,NPLOC4,CBX8,PRRC2B,NACC1
MIRNA	hsa-miR-144-3p	MIRNA:hsa-miR-144-3p	2.24174e-08	7.64942	207	1623	57	14830	PPP2R2A,TGFBR3,BZW1,TSC22D2,LEFTY1,FNDC3A,TMED5,DNAJC28,YOD1,PLEKHA3,NAA30,TMTC3,CNEP1R1,FGB,PURB,TSPYL1,SPATA2,MORC3,EHD2,FBXW7,TAOK1,WNK1,LZIC,NUS1,DCBLD2,TMEM192,UBN2,ZFP36L2,ETS1,MTOR,KPNA2,TNPO1,MCL1,PBX3,PLAG1,PTEN,CCNK,BCL2L11,DIDO1,ZBTB20,INO80D,FKBP14,HOXA10,LCOR,MMS22L,CADM1,FAM217B,DENND5B,STAMBP,LRRC1,PGAM1,SLC7A2,TMBIM6,GNG12,LMNB2,NACC1,RPL7L1
MIRNA	hsa-miR-1229-3p	MIRNA:hsa-miR-1229-3p	2.24174e-08	7.64942	207	1623	57	14830	CDKN1A,EIF4G2,GABPB1,POLR2D,YWHAZ,KMT2D,COIL,ZNF264,IGF2BP1,CELF1,HNRNPUL1,ARL6IP1,OPA3,CHD4,HNRNPA1,HNRNPD,IGFBP5,NME2,RPL7A,SCD,ZNF175,PTBP3,SEMA6B,SRCAP,RAB31,CEP152,TNRC6B,CNNM3,IER3IP1,C12ORF49,NAA50,ORMDL3,ZDHHC22,ZNF324B,GATA6,KPNB1,TRRAP,ZNF268,INO80D,PBRM1,ZFP69B,ZNF669,KLHL15,ZNF781,REEP5,NXPE3,FOXP1,CSDE1,STAT5B,DAG1,GAPDH,NF2,ABCC5,CTDNEP1,KCTD15,TRAF7,FOXK1
MIRNA	hsa-miR-30d-5p	MIRNA:hsa-miR-30d-5p	2.45184e-08	7.61051	367	1623	84	14830	ATP2A2,PRDM1,ARID3A,MYC,NAP1L1,PLAGL2,RRM2,STRN,ZNF200,NCOA3,SOCS1,SOCS3,ATG12,ZNF264,CELF1,ZNF460,ZNF609,PEG10,LARP1,SLC38A7,MARCKSL1,KREMEN1,PPP1R15B,FAM104A,ATP1A1,HNRNPH1,HSPA1B,RAD23B,TAF4B,KLF10,TSPYL1,SEC24A,STX12,VPS41,PGPEP1,TAOK1,ATM,ZFP36L1,GOLGA1,IL1A,KPNB1,LDLR,MCL1,RAP1B,EED,PER2,PDCD10,CLCC1,AFF4,NRBP1,ATG2B,LRRC8D,PBRM1,ZBTB4,GIGYF1,LPCAT1,CPEB4,SLC35G2,LCLAT1,GOLGA8B,DCTN4,TXNDC5…
MIRNA	hsa-miR-136-5p	MIRNA:hsa-miR-136-5p	2.53911e-08	7.59532	159	1623	48	14830	IL6,BZW1,RABL2B,RABL2A,RBFOX2,ACOT9,DISC1,SOCS7,EFHD2,OPA3,TMTC3,RBM12B,POTEG,POTEM,PURB,GMPS,NUDT3,GAPVD1,NUBPL,ICA1L,BCL2,CSNK1A1,KDM5A,RNF6,TFRC,VCAM1,CBX4,G3BP2,GANAB,RLIM,TMEM30A,DDHD1,FSD1L,REEP5,SNX9,CENPN,BTF3L4,DST,GNAS,UNC13A,PCLO,ASAP1,LYRM7,SEC14L4,PER1,UBE2D3,SELENON,RPL7L1
MIRNA	hsa-miR-3180	MIRNA:hsa-miR-3180	3.00201e-08	7.52259	100	1623	36	14830	CDKN1A,PBX2,PCGF3,PHACTR4,SLC10A7,ZCCHC3,MIDN,FAM43A,GPAT4,RNF144B,MSI1,RXRB,SYNGR1,SPATA2,STMN3,RSBN1L,XPO6,SLC9A7,ASCL2,CLCN7,KCNK3,OLR1,MTA1,MAPK8IP3,SLITRK5,MINK1,CBX8,C3ORF36,UNK,BICDL1,NACC1,SLC39A11,FOXK1,NANOS1,SBK1,C10ORF55
MIRNA	hsa-miR-3180-3p	MIRNA:hsa-miR-3180-3p	3.00201e-08	7.52259	100	1623	36	14830	CDKN1A,PBX2,PCGF3,PHACTR4,SLC10A7,ZCCHC3,MIDN,FAM43A,GPAT4,RNF144B,MSI1,RXRB,SYNGR1,SPATA2,STMN3,RSBN1L,XPO6,SLC9A7,ASCL2,CLCN7,KCNK3,OLR1,MTA1,MAPK8IP3,SLITRK5,MINK1,CBX8,C3ORF36,UNK,BICDL1,NACC1,SLC39A11,FOXK1,NANOS1,SBK1,C10ORF55
MIRNA	hsa-miR-664a-3p	MIRNA:hsa-miR-664a-3p	3.23095e-08	7.49067	91	1623	34	14830	CALM1,EDN1,MAPK6,PCGF3,TMED5,PPP1R15B,BEND4,FUS,GPR26,HSPA1B,RAN,RANGAP1,PTPRT,SPPL3,ARF6,CREB1,EN2,GNS,ZNF23,RNMT,FAM3C,AP3M2,MEG3,ZNF83,ZNF415,ZNF667,ARSJ,CHD9,ZNF487,SLC35G1,HPGD,CBX6,UNK,ZBTB34
MIRNA	hsa-miR-6788-5p	MIRNA:hsa-miR-6788-5p	3.40898e-08	7.46738	517	1623	107	14830	AHR,AQP6,POLR3D,COX6B1,DNAH9,GLUL,HMGA1,ITGA3,MYH9,SLC11A2,PRIM2,KLK10,MRPL12,RRAD,SOD2,STX3,SMC1A,DYRK2,ZNF264,NUP155,PCGF3,IKZF3,MCF2L2,PMPCA,PLD3,FBXW2,NCKIPSD,CDKAL1,ARL8B,SLC38A7,TBC1D19,SAR1A,KIAA1328,PHACTR4,SLC19A3,DNAL1,ZBTB37,ZNF587,ZFAND4,C19ORF47,UBXN2B,BRI3BP,ZNF417,CEP120,ZNF584,ZNF774,NHLRC2,MCM7,ATXN3,PRKAR2A,PURB,SNX1,TFDP2,TIAL1,TYRO3,CNBP,ZNF708,ZNF70,MED16,NUDT3,SETD1B,GAPVD1,…
MIRNA	hsa-miR-23b-3p	MIRNA:hsa-miR-23b-3p	3.41713e-08	7.46634	320	1623	76	14830	CCNG1,SNRPC,SOD2,HMGA2,CCNB2,ATG12,CELF1,HNRNPUL1,TAB2,ARL6IP1,FAM222B,NSD1,ZNF578,ATXN7L3B,ALDOA,ATP1A1,E2F4,EEF1A1,SNU13,PTPN14,RAD51,RPL22,KLF10,ZNF208,G3BP1,CLUAP1,TNRC6B,MPP6,CDC73,GRK2,E2F1,EN2,EP300,ETS1,GNS,ILF2,TNPO1,LBR,PLAG1,PTEN,ADAM17,VCAM1,RNMT,G3BP2,PDIA6,ZNF268,TOPBP1,GANAB,SIRT1,TMED7,PNRC2,ZNF253,ZNF669,FSD1L,PTPDC1,SLC35G3,C2ORF69,BLOC1S2,CCDC88C,ACVR2B,MSH6,RACK1,SLC6A15,PIK3R…
MIRNA	hsa-miR-3153	MIRNA:hsa-miR-3153	3.47165e-08	7.45946	198	1623	55	14830	CCND1,AP1S1,MEF2D,PDGFB,SP1,TGFBR1,SUMO1,KMT2D,DYRK2,EIF4A3,ZNF460,RNF44,SOCS7,PPP1R15B,ZC3HAV1L,ATXN7L3B,ACVR1B,NCL,GAN,G3BP1,BACE2,C12ORF49,EIF5AL1,GRK2,MCL1,ZBTB33,AP3M2,LATS2,NRBP1,RAB2B,RNF187,TBRG1,FAM217B,CENPA,TRAPPC2,OGT,E2F2,FHL2,HIC2,E2F3,HDGF,LASP1,KMT2A,TMBIM6,MLF2,PNRC1,SF3B3,EPN1,MINK1,TMEM127,MUL1,PRRC2B,LMNB2,MEX3A,NACC1
MIRNA	hsa-miR-6733-5p	MIRNA:hsa-miR-6733-5p	3.47165e-08	7.45946	198	1623	55	14830	CCND1,AP1S1,MEF2D,PDGFB,SP1,TGFBR1,SUMO1,KMT2D,DYRK2,EIF4A3,ZNF460,RNF44,SOCS7,PPP1R15B,ZC3HAV1L,ATXN7L3B,ACVR1B,NCL,GAN,G3BP1,BACE2,C12ORF49,EIF5AL1,GRK2,MCL1,ZBTB33,AP3M2,LATS2,NRBP1,RAB2B,RNF187,TBRG1,FAM217B,CENPA,TRAPPC2,OGT,E2F2,FHL2,HIC2,E2F3,HDGF,LASP1,KMT2A,TMBIM6,MLF2,PNRC1,SF3B3,EPN1,MINK1,TMEM127,MUL1,PRRC2B,LMNB2,MEX3A,NACC1
MIRNA	hsa-miR-4644	MIRNA:hsa-miR-4644	3.54804e-08	7.45001	249	1623	64	14830	BACH1,E2F6,PLAGL2,SOD2,SUOX,CELF1,AHCYL2,PLD3,ARIH1,SOCS7,TXLNG,IGDCC4,RAB40C,FAM83G,CSNK1E,IGFBP5,SCD,UMPS,EIF4H,SPATA2,G3BP1,LYPLA1,SRCAP,SETD1B,CYP2W1,TAOK1,EIF5AL1,ATAD3C,SHISA9,ALDH9A1,FGFR1,GATA6,INCENP,PLPP3,TBC1D13,MRPL34,ZADH2,CALM3,TLE3,ARID5B,BASP1,CADM1,MDM2,DLG5,CASKIN1,C10ORF105,TP53,CCND2,CEBPB,LASP1,PFKFB3,PKM,PTMA,MLF2,ABCC5,RBPJL,CTDNEP1,CBX6,SLITRK5,SELENON,C6ORF106,MEX3A,MCRIP…
MIRNA	hsa-miR-186-5p	MIRNA:hsa-miR-186-5p	3.70096e-08	7.43169	749	1623	141	14830	AMD1,ATP2A2,CTPS1,EIF4G2,GLUL,GOLGA4,ND5,MYC,PMAIP1,POLR2D,RRM2,SP1,TGFBR3,TRAPPC10,KMT2D,DYRK3,THOC5,EIF3C,TSC22D2,TGOLN2,IGF2BP3,MSL3,PEG10,RBFOX2,CHTOP,ABT1,FIGN,TBC1D19,SYNJ2BP,NSD1,ADIPOR2,C1ORF21,PPP1R15B,HIST1H2BK,MTX3,RBM12B,ACVR1,DNASE2,EEF1A1,FASN,HNRNPA1,IGFBP5,RAN,CNBP,RPL14,TRAP1,G3BP1,PLIN3,DLC1,SEC24A,MRPS16,RBM27,TULP4,RSRC2,WNK1,CDC73,PHC3,LZIC,DCBLD2,ZNF324B,ZNF793,XIAP,ZFHX3,ZF…
MIRNA	hsa-miR-6739-5p	MIRNA:hsa-miR-6739-5p	3.83172e-08	7.41661	204	1623	56	14830	CCND1,AP1S1,MEF2D,PDGFB,SP1,TGFBR1,SUMO1,KMT2D,DYRK2,EIF4A3,ZNF460,RNF44,SOCS7,PPP1R15B,ZC3HAV1L,ATXN7L3B,ACVR1B,NCL,GAN,G3BP1,BACE2,C12ORF49,EIF5AL1,GRK2,MCL1,ZBTB33,AP3M2,LATS2,NRBP1,RAB2B,RNF187,TLE3,TBRG1,FAM217B,CENPA,TRAPPC2,OGT,E2F2,FHL2,HIC2,E2F3,HDGF,LASP1,KMT2A,TMBIM6,MLF2,PNRC1,SF3B3,EPN1,MINK1,TMEM127,MUL1,PRRC2B,LMNB2,MEX3A,NACC1
MIRNA	hsa-miR-193b-3p	MIRNA:hsa-miR-193b-3p	3.83552e-08	7.41618	848	1623	155	14830	ALDH7A1,CCND1,E2F6,GLO1,MYH9,NUCB2,PMAIP1,RRM2,SURF4,ELOA,TGFBR3,TRAPPC10,YWHAZ,DYRK2,GBF1,PEX11B,BAZ1B,ESPL1,AREL1,ZBTB5,SF3A1,YWHAQ,HNRNPUL1,PEG10,ACOT9,CHTOP,ABT1,SEMA4C,PARP16,ATXN7L3,HASPIN,KREMEN1,PM20D2,TXLNA,NAT8L,NHLRC2,ACTG1,ATP1A1,CCNA2,CHD4,CHEK1,DPH1,FASN,HNRNPH1,HSPA1B,IGFBP5,MCM7,MTHFD1,NCL,PRIM1,RAD51,RPL22,TERT,RUVBL1,TRAP1,G3BP1,PLIN3,LYPLA1,KIF1B,CENPJ,WNK1,TSEN34,C12ORF49,RBM4…
MIRNA	hsa-miR-6077	MIRNA:hsa-miR-6077	4.03641e-08	7.394	279	1623	69	14830	CCND1,CCNT2,CRY2,MAP2K7,KLK10,SOD2,YWHAZ,PEX11B,ATP6V1F,ZNF460,ZNF609,ARIH1,CHTOP,FIGN,YOD1,KIAA1143,NSD1,EFHD2,OPA3,ZCCHC3,MIDN,UBXN2B,CASTOR2,EIF4E,IGFBP5,ATXN3,RXRB,GAN,G3BP1,SETD1B,MINDY2,TANGO2,ARRB2,EN2,FKBP1A,FOS,GATA6,CBX7,NRBP1,GIGYF1,LPCAT1,RAB2B,RNF187,UNC5B,TLR4,CALM3,SLC35G1,ZIC5,TFPI,ZCCHC14,DNTTIP2,IGSF8,CCDC6,PHF12,CLCN7,MKNK2,HDGF,LASP1,PA2G4,YARS,CLSTN1,SF3B3,TMEM184B,EPN1,TMEM1…
MIRNA	hsa-miR-302a-3p	MIRNA:hsa-miR-302a-3p	5.57636e-08	7.25365	462	1623	98	14830	BACH1,CCND1,CDKN1A,COX6B1,GABPB1,GLO1,IGF1R,MYH9,FZD9,MBD2,ZNF264,LEFTY1,HNRNPUL1,CBX5,ACOT9,SYNJ2BP,YOD1,IPO9,CAPRIN2,DNAL1,KREMEN1,BRI3BP,ZNF578,RBM12B,CPT1A,GTF2H3,IPP,MCM7,PRIM1,QSOX1,RANGAP1,ZNF70,RPL14,MED16,HNRNPR,SRCAP,POLR3A,NUDT3,TNRC6B,CYCS,DPP8,MRPS10,RBM41,FOXJ2,TAOK1,C12ORF49,ABHD18,ORAI2,CRISPLD2,YIPF4,LRRC58,ICA1L,SAMD8,MANEAL,UBN2,MICA,CREB1,CSNK1A1,ELK4,GATA6,HMGB1,KPNA2,PTEN,AD…
MIRNA	hsa-miR-8067	MIRNA:hsa-miR-8067	6.32194e-08	7.19915	75	1623	30	14830	AMD1,CCNG1,CD59,HIST1H2BD,SOD2,FOXN3,CLN8,MED24,ATP11A,RPL13A,TRPV2,CCDC90B,DDX3X,KPNA1,MCL1,TEF,ZNF136,BCL2L11,KLHL15,HEPHL1,MDM2,FHL2,HIC2,BBS9,NT5DC3,SH3RF2,PLA2G2C,SMIM18,TMBIM6,ZBTB34
MIRNA	hsa-miR-182-5p	MIRNA:hsa-miR-182-5p	6.52556e-08	7.18538	179	1623	51	14830	CDKN1A,IGF1R,PLAGL2,THBS1,ERO1A,ECHDC1,FMNL3,ZFAND4,TRIM71,ACER2,CASTOR2,ACVR1B,CYLD,FOXO3,IPP,PDCD4,RBM15B,FBXW7,LZIC,GPR156,BCL2,ZFP36L1,CREB1,EP300,INCENP,LBR,MAP3K3,PTEN,KDM5A,RLF,CCL22,CUL5,ARRDC3,GK5,PIK3C2A,CDKN1B,GNL1,HOXA9,MBD4,RCC2,FOXO1,CADM1,NFIC,PNISR,CCND2,PFKFB3,PPP1R11,SYNGR2,NDRG1,CBX6,RPL7L1
MIRNA	hsa-miR-302b-3p	MIRNA:hsa-miR-302b-3p	6.75597e-08	7.17031	457	1623	97	14830	BACH1,COX6B1,GABPB1,GLO1,IGF1R,MYH9,FZD9,ZNF264,LEFTY1,HNRNPUL1,CBX5,ACOT9,SYNJ2BP,YOD1,IPO9,CAPRIN2,DNAL1,KREMEN1,BRI3BP,ZNF578,RBM12B,CPT1A,GTF2H3,IPP,MCM7,PRIM1,QSOX1,RANGAP1,ZNF70,RPL14,MED16,HNRNPR,SRCAP,POLR3A,NUDT3,TNRC6B,CYCS,DPP8,MRPS10,RBM41,FOXJ2,TAOK1,C12ORF49,ABHD18,ORAI2,CRISPLD2,YIPF4,LRRC58,ICA1L,SAMD8,MANEAL,UBN2,MICA,CREB1,CSNK1A1,E2F1,ELK4,GATA6,HMGB1,KPNA2,MCL1,NFIA,ADAM17,ULK…
MIRNA	hsa-miR-4653-3p	MIRNA:hsa-miR-4653-3p	7.94381e-08	7.09997	67	1623	28	14830	GLUL,KIAA1143,ZNF587,TRIM71,ZNF584,TMED4,MED16,NUDT3,AGTPBP1,ABCA6,ORMDL3,ZNF384,ATAD3C,UBN2,PTEN,PER2,BCL2L11,XPNPEP3,KLHL15,MAT2A,TRPC3,GNA12,DDX6,SMC5,ARHGDIA,EIF1,ZNF805,ZBTB34
MIRNA	hsa-miR-4678	MIRNA:hsa-miR-4678	7.94381e-08	7.09997	67	1623	28	14830	POLR3D,DUSP1,DVL3,E2F6,ELF4,GLO1,IL6R,MDM4,SOD2,SYT1,MBD2,WASL,ZNF443,TAB2,SYNJ2BP,IPO9,ZNF566,HIST1H2BK,ZNF799,LRIG3,MSI2,TMTC3,POLR3A,ZNF268,CALM3,UHMK1,APEX1,ERRFI1
MIRNA	hsa-miR-149-5p	MIRNA:hsa-miR-149-5p	7.94777e-08	7.09975	394	1623	87	14830	POLR3D,GLUL,HDAC2,IL6,MYH9,RFC2,RRM2,SP1,SMC1A,EIF3C,ESPL1,YARS2,PLEKHO1,SAR1A,NSD1,MARCKSL1,KREMEN1,MARS2,GPAT4,SMCR8,CEP170B,ACTG1,ATP5G1,CSNK1E,FKBP4,HNRNPA1,HNRNPH1,HSPA1B,ND6,RAN,SCD,TYRO3,EIF4H,ZNF175,TRAP1,ZNF318,BACE2,RAVER2,WNK1,ORAI2,ARRB2,EP300,FGFR1,ILF2,KPNB1,LDLR,RNF2,RPL18A,ADAM17,NR2F1,EFCAB14,HUWE1,STAG1,RAP1GAP2,PRRC2C,GIGYF1,CENPO,OSBPL8,ETS2,HOXA10,PBX1,DCTN4,SEC23IP,UBE2S,GNA…
MIRNA	hsa-miR-5698	MIRNA:hsa-miR-5698	7.95869e-08	7.09916	491	1623	102	14830	AP1S1,IGF1R,ITGA3,LYN,MAP2K7,STK4,TRAPPC10,SUMO1,KMT2D,DYRK2,SF3A1,PCGF3,CELF1,LARP1,ACOT9,ARIH1,C11ORF57,SAR1A,ATXN7L3,KIAA1143,PLEKHA3,RAB11FIP4,POTEG,POTEM,CASTOR2,DBT,E2F4,MAPK1,MAP4K2,SLC4A1,TFDP2,TIAL1,CDKL1,SLC16A5,GNE,GMEB1,NUDT3,HEATR5A,AK3,STMN3,GDE1,PGPEP1,UEVLD,ALG1,TAOK1,ZYG11B,SNX22,ORAI2,TSPAN14,YIPF4,UTP4,RRP36,ORMDL3,LRRC58,BORCS7,NKPD1,IYD,HACD4,RNF222,ADCY9,GATA6,CCL22,KIF3B,SC…
MIRNA	hsa-miR-125b-5p	MIRNA:hsa-miR-125b-5p	8.01981e-08	7.09584	426	1623	92	14830	BACH1,PRDM1,ARID3A,HMGA1,IGF1R,IL6R,MXD1,OPRL1,PMAIP1,VCL,KMT2D,HMGA2,FZD4,DYRK2,CLDN12,UBAP2L,ARID3B,IKZF3,PLXND1,BCOR,SEMA4C,YOD1,FBXL20,FMNL3,TRIM71,GPAT4,EEF1A1,MEGF9,EIF4E,FUS,HMGN1,HOXA13,HSPA1B,HSPD1,ND6,NME2,PPP2CA,VDAC1,HBS1L,SEC24A,TNRC6B,BACE2,WNK1,BMF,XIAP,BCL2,ETS1,GOLGA1,HK2,KPNB1,MCL1,NRDC,RPS7,RPS12,SORT1,SLC7A1,TEF,HUWE1,GANAB,SRRM2,NDC1,MEPCE,GJB7,GOLGA8B,AURKB,AKT1,MFHAS1,MAP3K…
MIRNA	hsa-miR-520a-3p	MIRNA:hsa-miR-520a-3p	8.18372e-08	7.08705	452	1623	96	14830	BACH1,CCND1,CDKN1A,COX6B1,GABPB1,GLO1,IGF1R,MYH9,FZD9,ZNF264,LEFTY1,HNRNPUL1,CBX5,ACOT9,SYNJ2BP,YOD1,IPO9,CAPRIN2,DNAL1,KREMEN1,BRI3BP,ZNF578,RBM12B,CPT1A,GTF2H3,IPP,MCM7,PRIM1,QSOX1,RANGAP1,ZNF70,RPL14,MED16,HNRNPR,SRCAP,POLR3A,NUDT3,TNRC6B,CYCS,DPP8,MRPS10,RBM41,FOXJ2,TAOK1,C12ORF49,ABHD18,ORAI2,CRISPLD2,YIPF4,LRRC58,ICA1L,SAMD8,MANEAL,UBN2,MICA,CREB1,CSNK1A1,ELK4,GATA6,HMGB1,KPNA2,ADAM17,ULK1,…
MIRNA	hsa-miR-520b	MIRNA:hsa-miR-520b	8.18372e-08	7.08705	452	1623	96	14830	BACH1,CCND1,CDKN1A,COX6B1,GABPB1,GLO1,IGF1R,CXCL8,MYH9,FZD9,ZNF264,LEFTY1,HNRNPUL1,CBX5,ACOT9,SYNJ2BP,YOD1,IPO9,CAPRIN2,DNAL1,KREMEN1,BRI3BP,ZNF578,RBM12B,CPT1A,GTF2H3,IPP,MCM7,PRIM1,QSOX1,RANGAP1,ZNF70,RPL14,MED16,HNRNPR,SRCAP,POLR3A,NUDT3,TNRC6B,CYCS,DPP8,MRPS10,RBM41,FOXJ2,TAOK1,C12ORF49,ABHD18,ORAI2,CRISPLD2,YIPF4,LRRC58,ICA1L,SAMD8,MANEAL,UBN2,MICA,CREB1,CSNK1A1,ELK4,GATA6,HMGB1,KPNA2,ADAM17…
MIRNA	hsa-miR-4433a-3p	MIRNA:hsa-miR-4433a-3p	9.48792e-08	7.02283	370	1623	83	14830	DYNC1LI2,GLUL,ITGA3,MEF2D,RFC2,RHD,MRPL12,SOD2,STK4,NCOA3,FZD4,ZNF264,BZW1,HERPUD1,ZNF460,IKZF3,PMPCA,AHCYL2,ERO1A,TBC1D19,KIAA1328,NOM1,ZNF556,MIDN,C1ORF210,ZNF584,PDE12,C5ORF51,RBM12B,CPT1A,ATXN3,PRIM1,MAPK1,SCD,NEK4,TIAL1,TYRO3,UMPS,CNBP,MED16,TNRC6B,GAPVD1,MRPS16,TRPV2,CACNG8,PLEKHG2,ZNF101,MANEAL,TMEM154,CLEC17A,ZNF324B,MICA,GNS,HSP90B1,VCAM1,SHOC2,PER2,BCL2L11,FAM3C,DDX52,ZNF107,TBL1XR1,LON…
MIRNA	hsa-miR-1827	MIRNA:hsa-miR-1827	1.00129e-07	6.99944	830	1623	151	14830	AQP6,CCNT2,DNAH9,DYNC1LI2,E2F6,FXN,GABPB1,GLUL,IGF1R,MDM4,MYC,MYH9,SLC11A2,MAP2K7,QDPR,SLC5A5,TG,THBS1,TUBB2A,YWHAZ,FZD4,DYRK3,ATG12,ZNF264,NUP155,ZNF460,AHCYL2,FBXW2,NAA20,CPA4,TRMO,CDKAL1,TBC1D19,SYNJ2BP,ATXN7L3,PDP2,DNAL1,HASPIN,NOA1,RAB11FIP4,ZNF587,PPP1R15B,ZNF566,MIDN,ZFAND4,IFNLR1,TMED4,NHLRC2,CASTOR2,HSPA6,NME2,PFAS,PRIM1,QSOX1,PTPN14,PURB,SH3BP2,TFDP2,TIAL1,TSPYL1,TYRO3,UMPS,ZNF70,WASF2,…
MIRNA	hsa-miR-6834-5p	MIRNA:hsa-miR-6834-5p	1.00985e-07	6.99574	99	1623	35	14830	TUBB2A,YWHAZ,KMT2D,ARL6IP1,LARP1,CBX5,RAD18,ATG9A,ZCCHC3,UBXN2B,ATXN7L3B,CASTOR2,PLEKHG2,UBN2,CREB1,KIF3B,TUBB,YIPF6,TRAPPC2,OGT,STAT5B,APEX1,MKNK2,MMP17,RPL23A,SLC2A5,STIM1,PPP1R11,TPST2,ARHGEF2,ABCC5,TMEM127,CDK15,MSANTD3,PCP4L1
MIRNA	hsa-miR-1226-3p	MIRNA:hsa-miR-1226-3p	1.05795e-07	6.97553	226	1623	59	14830	ATP2A2,GABPB1,IGF1R,ATXN2,EIF3C,TUBB4A,ASCC3,PMPCA,ICOSLG,NCKIPSD,GPAT4,ZNF417,ATXN7L3B,ACTG1,ADAR,CHEK1,EEF1A1,GPR26,HSPA1B,IGFBP5,SNU13,PCYT1A,PPIA,TERT,CNBP,ZBTB40,DLC1,STX12,MRM2,RBM27,CACNG8,CDC73,ANTXR1,UTP4,PDIK1L,FGFR1,FAM3C,USP24,PBRM1,ZBTB4,ZFP69B,LONRF1,ZNF781,MBD4,RACK1,RCC2,MRPS26,EXOC8,GALNT2,KCNMB1,CSDE1,IRF2BP2,VAV3,CYB5B,PNRC1,CTDNEP1,WDR45B,C3ORF36,SBK1
MIRNA	hsa-miR-3646	MIRNA:hsa-miR-3646	1.11645e-07	6.95216	198	1623	54	14830	E2F6,IGF1R,PMAIP1,MAPK6,SLC20A1,SOD2,ELOA,KMT2D,COIL,DYRK3,WASL,BZW1,CELF1,COPS8,SYNJ2BP,ECHDC1,ABHD17C,EDEM3,ZCCHC3,TMED4,ATF6B,IGFBP5,PPP2CA,PTPN14,SPATA2,PDIK1L,TRIM72,ARF6,ID4,G3BP2,PDIA6,OSBPL3,RLIM,ETS2,HOXA10,KCNJ2,ABHD2,HSPA4L,IGSF3,CIT,FAM217B,ZDHHC20,CSDE1,PNISR,CHMP3,LYRM7,RNF103-CHMP3,CCDC6,DDX21,TPGS2,MINK1,C20ORF27,SPRY4,ARL8A
MIRNA	hsa-miR-221-3p	MIRNA:hsa-miR-221-3p	1.14028e-07	6.94299	365	1623	82	14830	ATP2A2,GTF2E1,LYN,PPP2R2A,DYRK3,SOCS1,MBD2,SOCS3,TSC22D2,ZBTB5,RNF44,PEG10,ARL6IP1,YOD1,SLC19A3,SLC10A7,ZBTB37,PPP1R15B,MIDN,C5ORF51,ACTG1,CLIC1,EEF1A1,FOXO3,FUS,HNRNPD,HSPA1B,LDHB,NCL,NME2,RAD51,SOX11,PTBP3,CHSY1,TRAT1,PGPEP1,BMF,PDIK1L,UBN2,ETS1,FOS,XRCC6,KPNA2,PTEN,RPS7,TIMP3,BCL2L11,TMCC1,SIRT1,TMED7,DDIT4,PNRC2,SSX2IP,ADGRL2,ACVR2B,CDKN1B,MAT2A,TRPC3,BRAP,MAP3K2,EXOC8,SPTSSA,PIK3R1,SAPCD2,MD…
MIRNA	hsa-miR-6504-3p	MIRNA:hsa-miR-6504-3p	1.51786e-07	6.81877	367	1623	82	14830	BACH1,EIF4G2,GABPB1,IL6R,NAP1L1,VCL,DYRK2,THOC5,ATG12,BZW1,AKAP8,ARL6IP1,CBX5,ACOT9,ERO1A,SYNJ2BP,IPO9,RAB11FIP4,PGM2L1,KCTD21,C5ORF51,CSNK1E,EIF4E,GTF2H3,PRKX,ZNF70,GMEB1,PHAX,MINDY2,MRPS10,RBM41,TAOK1,CACNG8,C12ORF49,ABHD18,ORAI2,PNPLA3,CRISPLD2,RBM4B,YIPF4,ICA1L,RSBN1L,ARGFX,MICA,ATM,ZFP36L2,CREB1,DDX3X,FOS,ID4,KPNA1,LBR,PPP2R5E,DIDO1,TMCC1,SLC25A37,INO80D,FKBP14,PNRC2,KRBOX4,ZDHHC15,GK5,HSPA4…
MIRNA	hsa-miR-302d-3p	MIRNA:hsa-miR-302d-3p	1.54317e-07	6.81159	457	1623	96	14830	BACH1,COX6B1,GABPB1,GLO1,IGF1R,CXCL8,MYH9,FZD9,ZNF264,LEFTY1,HNRNPUL1,CBX5,ACOT9,SYNJ2BP,YOD1,IPO9,CAPRIN2,DNAL1,KREMEN1,BRI3BP,ZNF578,RBM12B,CPT1A,GTF2H3,IPP,MCM7,PRIM1,QSOX1,RANGAP1,ZNF70,RPL14,MED16,HNRNPR,SRCAP,POLR3A,NUDT3,TNRC6B,CYCS,DPP8,MRPS10,RBM41,FOXJ2,TAOK1,C12ORF49,ABHD18,ORAI2,CRISPLD2,YIPF4,LRRC58,ICA1L,SAMD8,MANEAL,UBN2,MICA,CREB1,CSNK1A1,ELK4,GATA6,HMGB1,KPNA2,ADAM17,ULK1,DAZAP2,…
MIRNA	hsa-miR-4722-5p	MIRNA:hsa-miR-4722-5p	1.63835e-07	6.78559	591	1623	116	14830	ADH5,AQP6,DYNC1LI2,GABPB1,GLUL,HMGA1,MYH9,QDPR,YWHAZ,NCOA3,WASL,RABL2B,RABL2A,LARP1,AHCYL2,FBXW2,CDKAL1,TBC1D19,SYNJ2BP,PDP2,PHACTR4,SLC19A3,HASPIN,KREMEN1,NOA1,PPP1R15B,ZNF566,MIDN,UBXN2B,TXLNA,TMED4,NHLRC2,CASTOR2,ADAR,PRIM1,QSOX1,PURB,SCD,TFDP2,TIAL1,TSPYL1,UMPS,GNE,G3BP1,TNRC6B,EHD2,MRPS16,TRPV2,GDE1,CYCS,PGPEP1,CACNG8,PLEKHG2,ZNF747,CDC73,ZMYM1,SNX22,TSPAN14,LZIC,ZNF101,TANGO2,STEAP2,MICA,AT…
MIRNA	hsa-miR-32-5p	MIRNA:hsa-miR-32-5p	1.65989e-07	6.77992	564	1623	112	14830	AMD1,ATP2A2,DYNC1LI2,GOLGA4,GTF2E1,MEF2D,STAT2,ELOA,HMGA2,MBD2,WASL,SLC33A1,ZNF264,ZNF460,RNF44,MCF2L2,RBFOX2,FBXW2,OPA3,SLC10A7,FUT10,USP45,ZC3HAV1L,PDZD8,ZNF417,TXLNA,CNEP1R1,DBT,CLN8,HOXA13,IPP,RAD51,SOX11,TMF1,GAN,SPATA2,HBS1L,KIF1B,TNRC6B,AGTPBP1,MORC3,MRPS16,RBM27,PGPEP1,FBXW7,TULP4,ORAI2,YIPF4,NUS1,SHE,SAMD8,KIAA1958,ARGFX,BMPR2,DDX3X,DUSP5,BPTF,FKBP1A,GATA6,INCENP,TNPO1,MCL1,PTEN,RP2,SLC7…
MIRNA	hsa-miR-372-3p	MIRNA:hsa-miR-372-3p	1.7488e-07	6.75726	458	1623	96	14830	BACH1,CDKN1A,COX6B1,GABPB1,GLO1,IGF1R,MYH9,FZD9,ZNF264,LEFTY1,HNRNPUL1,CBX5,ACOT9,SYNJ2BP,YOD1,IPO9,CAPRIN2,DNAL1,KREMEN1,BRI3BP,ZNF578,RBM12B,CPT1A,GTF2H3,IPP,MCM7,PRIM1,QSOX1,RANGAP1,ZNF70,RPL14,MED16,HNRNPR,SRCAP,POLR3A,NUDT3,TNRC6B,CYCS,DPP8,MRPS10,RBM41,FOXJ2,TAOK1,C12ORF49,ABHD18,ORAI2,CRISPLD2,YIPF4,LRRC58,ICA1L,SAMD8,MANEAL,UBN2,MICA,CREB1,CSNK1A1,ELK4,GATA6,HMGB1,KPNA2,ADAM17,ULK1,DAZAP2…
MIRNA	hsa-miR-6511a-3p	MIRNA:hsa-miR-6511a-3p	2.00164e-07	6.69861	78	1623	30	14830	GABPB1,KMT2D,CELF1,CASP10,GGT7,HSPA6,LAIR1,SLC16A5,ZBTB40,SEMA6B,RAB31,CNNM3,VPS41,IER3IP1,MPP6,C12ORF49,SNX22,SLC35E1,CRISPLD2,FRMPD3,ORMDL3,ZDHHC22,ZNF324B,GATA6,ZFP69B,ZNF669,ZNF781,VAV3,AJAP1,TRAF7
MIRNA	hsa-miR-4306	MIRNA:hsa-miR-4306	2.05679e-07	6.68681	247	1623	62	14830	BACH1,E2F6,PLAGL2,SOD2,SUOX,CELF1,AHCYL2,PLD3,ARIH1,SOCS7,TXLNG,IGDCC4,RAB40C,FAM83G,CSNK1E,IGFBP5,SCD,UMPS,EIF4H,SPATA2,G3BP1,SRCAP,SETD1B,CYP2W1,TAOK1,EIF5AL1,ATAD3C,SHISA9,ALDH9A1,FGFR1,GATA6,INCENP,PLPP3,TBC1D13,MRPL34,ZADH2,CALM3,TLE3,ARID5B,BASP1,CADM1,MDM2,DLG5,CASKIN1,C10ORF105,TP53,CCND2,CEBPB,LASP1,PFKFB3,PKM,PTMA,MLF2,ABCC5,RBPJL,CBX6,SLITRK5,SELENON,C6ORF106,MEX3A,MCRIP1,SBK1
MIRNA	hsa-miR-4735-5p	MIRNA:hsa-miR-4735-5p	2.16999e-07	6.66354	179	1623	50	14830	CRY2,EPHA4,RRAD,FZD9,WASL,ZNF264,KIAA0930,CBX5,SOCS7,DNAJC28,YOD1,NOM1,KREMEN1,ZNF644,NOA1,CASP10,DBT,DMXL1,RAB3B,RAD51,SKP1,TMF1,HNRNPR,GMEB1,POLR3A,AGTPBP1,PRKD2,RDH11,GPN2,PGPEP1,MRPS10,PHC3,PNPLA3,ZMIZ2,YIPF4,LRRC58,SPPL3,MANEAL,FBXL13,TRIM72,CREB1,EFCAB14,TMEM30A,BUB1,RHOBTB3,SETBP1,LYRM7,MOGAT1,TMBIM6,SPNS1
MIRNA	hsa-miR-6794-5p	MIRNA:hsa-miR-6794-5p	2.3292e-07	6.63279	163	1623	47	14830	CCND1,AP1S1,GABPB1,GLUL,ITGA3,LYN,MDM4,PDGFB,SP1,TRAPPC10,SUMO1,SMC1A,IGF2BP3,CELF1,PLXND1,LARP1,C19ORF53,ATXN7L3,PLEKHA3,SNU13,RXRB,PGPEP1,LRRC58,ADCY9,GATA6,HSP90B1,KIF3B,SCAMP2,BAZ2A,TBL1XR1,HOXC8,NFIC,HDGF,PRRC2A,GDF11,FAM189B,RBPJL,CBX6,SLC48A1,SPRY4,SPNS1,MEX3A,BICDL1,EVI5L,ZBTB46,REEP3,KMT5A
MIRNA	hsa-miR-6508-5p	MIRNA:hsa-miR-6508-5p	2.35746e-07	6.62756	74	1623	29	14830	AMD1,CCNG1,CD59,HIST1H2BD,SOD2,FOXN3,CLN8,MED24,ATP11A,RPL13A,TRPV2,CCDC90B,DDX3X,KPNA1,MCL1,TEF,ZNF136,BCL2L11,KLHL15,HEPHL1,MDM2,FHL2,BBS9,NT5DC3,SH3RF2,PLA2G2C,SMIM18,TMBIM6,ZBTB34
MIRNA	hsa-miR-6511b-3p	MIRNA:hsa-miR-6511b-3p	2.89227e-07	6.53876	79	1623	30	14830	GABPB1,KMT2D,CELF1,CASP10,GGT7,HSPA6,LAIR1,SLC16A5,ZBTB40,SEMA6B,RAB31,CNNM3,VPS41,IER3IP1,MPP6,C12ORF49,SNX22,SLC35E1,CRISPLD2,FRMPD3,ORMDL3,ZDHHC22,ZNF324B,GATA6,ZFP69B,ZNF669,ZNF781,VAV3,AJAP1,TRAF7
MIRNA	hsa-miR-3653-5p	MIRNA:hsa-miR-3653-5p	2.93501e-07	6.53239	617	1623	119	14830	ALDH7A1,FPR1,FXN,RFC2,RRAD,NUP155,CEP135,TGOLN2,IKZF3,ZNF609,PLEKHO1,SAR1A,ZNF556,OPA3,DNAL1,KREMEN1,NOA1,ZNF566,C19ORF47,SMCR8,IFNLR1,ZNF584,PDE12,ALDOA,CKS1B,CSNK1E,DNASE2,EIF4E,FOXO3,HNRNPA1,IPP,LAIR1,LRPAP1,PPIA,MAPK1,PRKX,PURB,RAD51,SKP1,SLC4A1,TSPYL1,ZNF70,GAN,LIPG,GMEB1,SRCAP,POLR3A,DDX19B,CLUAP1,TNRC6B,AGTPBP1,BACE2,PDCD4,ORMDL2,TRAT1,WDPCP,CYCS,GPN2,MRPS10,UEVLD,TAOK1,CACNG8,TTPAL,ZMYM1,…
MIRNA	hsa-miR-4282	MIRNA:hsa-miR-4282	2.97259e-07	6.52687	291	1623	69	14830	ADH5,AMD1,CCNT2,HIST1H2BD,SOD2,ZNF264,ZBTB5,TGOLN2,COPS8,DNAJC28,EDEM3,SLC10A7,ZNF587,FAM104A,LRIG3,MSI2,DTX3L,C5ORF51,HSPA4,RAN,SKP1,TFDP2,TIAL1,CNBP,NUDT3,SPIDR,MRPS16,RBM41,UEVLD,TTPAL,ZYG11B,ZNF813,TMEM192,ATP2B1,DDX3X,FKBP1A,GNS,INCENP,PEBP1,TEF,RCOR1,PNRC2,TMEM30A,CHCHD7,KLHL15,GOLGA8B,ACVR2B,BUB1,CDKN1B,DCTN4,LCOR,E2F7,FOXO1,SP4,FAM217B,CMSS1,MDM2,PNISR,SETBP1,LRRC1,FHL2,UHRF1BP1,SFXN1,PLA…
MIRNA	hsa-miR-155-5p	MIRNA:hsa-miR-155-5p	3.02297e-07	6.51957	900	1623	159	14830	ADH5,BACH1,CCND1,CALU,CCNT2,EDN1,EIF4G2,GALC,GATM,IL6,CXCL8,KPNA5,MYC,SLC11A2,PPP2R2A,RRM2,SP1,STRN,THBS1,YWHAZ,ZNF28,SOCS1,EIF3C,SOCS3,SLC33A1,NUP155,TSPAN3,PDLIM5,TAB2,PLXND1,INTS7,CHTOP,ARL8B,CDV3,EDEM3,ZNF611,ZNF644,MIDN,FMNL3,MSI2,UBXN2B,BRI3BP,TMTC3,PDE12,CPT1A,FOXO3,JARID2,MYO6,PRKAR2A,RAB3B,RAD23B,RAD51,SCD,UQCRB,GMPS,UBA2,CLUAP1,MORC3,GAPVD1,CNNM3,PALD1,PDCD4,IER3IP1,FBXW7,NSUN5,WNK1,CDC…
MIRNA	hsa-miR-495-3p	MIRNA:hsa-miR-495-3p	3.32992e-07	6.47757	181	1623	50	14830	ACTA1,IL6R,MLLT10,HMGA2,COIL,WASL,AREL1,ZNF460,TAB2,ZBTB37,NHLRC3,HMGN1,HSPA1B,CNBP,DLC1,LYPLA1,RAB31,NGDN,CDC73,UTP4,CEP19,SAMD8,EIF5AL1,ZNF324B,KPNA2,TNPO1,LDLR,LMAN1,MCL1,PBX3,CBX4,PER2,NPM3,DDIT4,FNDC3B,KLHL15,KDM5B,AKT1,HOXC8,MEIS1,TGFBR2,BTF3L4,PNISR,ARPP19,RNF138,UHMK1,MTRNR2L1,TXNIP,C6ORF106,SPNS1
MIRNA	hsa-miR-3671	MIRNA:hsa-miR-3671	3.47126e-07	6.45951	154	1623	45	14830	CCNT2,MAGEA12,SOD2,ELOA,SMC1A,RNF44,PEG10,ATXN7L3,BRI3BP,CEP120,ANKRD46,BEND4,ATXN7L3B,HMGN1,NCL,QSOX1,SCD,KLF10,TMF1,SRCAP,CLUAP1,PALD1,MPP6,CYCS,EIF5AL1,ADCY9,EIF5A,BPTF,TNPO1,LBR,PTEN,ZNF121,PDIA6,PRRC2C,KLHL15,IQCG,HEPHL1,ETS2,PPARA,CRIPT,FOXP1,IGSF8,E2F3,SLC6A6,SAR1B
MIRNA	hsa-miR-1207-5p	MIRNA:hsa-miR-1207-5p	3.52773e-07	6.4525	286	1623	68	14830	CDKN1A,HMGA1,MEF2D,MAP2K7,SUMO1,HAND1,TUBB4A,CELF1,HNRNPUL1,LARP1,CBX5,NAA20,ATXN7L3,FUT10,PPP1R15B,MIDN,EEF1A1,PTPN14,RAB3B,RAD51,RANGAP1,SOX11,TERT,GAN,CHSY1,SETD1B,TRPV2,CYCS,PGPEP1,NKPD1,MCL1,BCL2L11,CARM1,TBC1D13,MRPL34,CALM3,GNL1,CDK5R1,MBD4,PIM1,NFIC,TP53,KCNK5,HIC2,GJB1,KCNK3,MCM5,MNT,NF2,PAX2,PGAM1,CAPN15,MLF2,NDRG1,U2AF2,CBX6,NECAP1,AHDC1,SAR1B,C20ORF27,SELENON,CBX8,PNMA8B,TRAF7,NAV1,ME…
MIRNA	hsa-miR-130b-3p	MIRNA:hsa-miR-130b-3p	3.57637e-07	6.44656	571	1623	112	14830	AHR,CRY2,DYNC1LI2,EDN1,EPHA4,POLR2D,RFC2,KMT2D,WASL,ZNF264,TSPAN3,SF3A1,LEFTY1,SLC12A7,PGRMC1,HNRNPUL1,ARL6IP1,SALL3,C11ORF57,PDP2,NOM1,CAPRIN2,KREMEN1,PPP1R15B,MIDN,PDZD8,NAA30,TRIM71,SMCR8,ZNF417,IFNLR1,ACVR1,ADAR,CCNA2,CYLD,IGFBP5,JARID2,PEX13,MAPK1,QSOX1,RAN,SCD,UQCRB,SPATA2,DLC1,FOXJ3,SPART,TNRC6B,RDH11,IER3IP1,RBM27,TAOK1,NAA50,LZIC,NKD2,NUS1,DCBLD2,SAMD8,UBN2,XIAP,E2F1,LBR,LDLR,PTEN,HSP90B…
MIRNA	hsa-miR-4716-3p	MIRNA:hsa-miR-4716-3p	3.66225e-07	6.43625	165	1623	47	14830	CCND1,AP1S1,GABPB1,GLUL,ITGA3,LYN,MDM4,PDGFB,SP1,TRAPPC10,SUMO1,SMC1A,IGF2BP3,CELF1,PLXND1,LARP1,C19ORF53,ATXN7L3,PLEKHA3,SNU13,RXRB,PGPEP1,LRRC58,ADCY9,GATA6,HSP90B1,KIF3B,SCAMP2,BAZ2A,TBL1XR1,HOXC8,NFIC,HDGF,PRRC2A,GDF11,FAM189B,RBPJL,CBX6,SLC48A1,SPRY4,SPNS1,MEX3A,BICDL1,EVI5L,ZBTB46,REEP3,KMT5A
MIRNA	hsa-miR-762	MIRNA:hsa-miR-762	3.6969e-07	6.43216	123	1623	39	14830	AMD1,COX6B1,SLC12A7,PLXND1,SOCS7,ATP8B1,TIAL1,GDE1,FOXJ2,SLC7A1,NFIC,TFPI,DLG5,VAV3,HIC2,ABL1,CCNF,MAP3K9,MYBL2,NF2,NFIX,PKM,NECTIN1,CAPN15,PPP1R11,SYNGR2,TRIM28,U2AF2,KDM6B,CBX6,MED28,TRAF7,PRRC2B,UNK,ANKRD13B,ZBTB46,SLC39A11,FOXK1,PCP4L1
MIRNA	hsa-miR-302e	MIRNA:hsa-miR-302e	3.9936e-07	6.39864	445	1623	93	14830	BACH1,COX6B1,GABPB1,GLO1,IGF1R,MYH9,FZD9,ZNF264,LEFTY1,HNRNPUL1,CBX5,ACOT9,SYNJ2BP,YOD1,IPO9,CAPRIN2,DNAL1,KREMEN1,BRI3BP,ZNF578,RBM12B,CPT1A,GTF2H3,IPP,MCM7,PRIM1,QSOX1,RANGAP1,ZNF70,RPL14,MED16,HNRNPR,SRCAP,POLR3A,NUDT3,TNRC6B,CYCS,DPP8,MRPS10,RBM41,FOXJ2,TAOK1,C12ORF49,ABHD18,ORAI2,CRISPLD2,YIPF4,LRRC58,ICA1L,SAMD8,MANEAL,UBN2,MICA,CREB1,CSNK1A1,ELK4,GATA6,HMGB1,KPNA2,ADAM17,ULK1,DAZAP2,ZBTB33…
MIRNA	hsa-miR-520c-3p	MIRNA:hsa-miR-520c-3p	4.21617e-07	6.37508	452	1623	94	14830	BACH1,COX6B1,GABPB1,GLO1,IGF1R,MYH9,FZD9,ZNF264,LEFTY1,HNRNPUL1,CBX5,ACOT9,SYNJ2BP,YOD1,IPO9,CAPRIN2,DNAL1,KREMEN1,BRI3BP,ZNF578,RBM12B,CPT1A,GTF2H3,IPP,MCM7,PRIM1,QSOX1,RANGAP1,ZNF70,RPL14,MED16,HNRNPR,SRCAP,POLR3A,NUDT3,TNRC6B,CYCS,DPP8,MRPS10,RBM41,FOXJ2,TAOK1,C12ORF49,ABHD18,ORAI2,CRISPLD2,YIPF4,LRRC58,ICA1L,SAMD8,MANEAL,UBN2,MICA,CREB1,CSNK1A1,ELK4,MTOR,GATA6,HMGB1,KPNA2,ADAM17,ULK1,DAZAP2,Z…
MIRNA	hsa-miR-6848-3p	MIRNA:hsa-miR-6848-3p	4.36323e-07	6.36019	222	1623	57	14830	CCND1,DVL3,CELF1,C19ORF47,SMCR8,ZNF584,ALDOA,EIF4E,LRPAP1,ATXN3,MYO6,MAP4K2,SLC4A1,KLF10,TSPYL1,UQCRB,LIPG,UBA2,PLIN3,POLR3A,DDX19B,KIF1B,BACE2,HEATR5A,ORMDL2,TRAT1,CYCS,MRPS10,LMOD3,CACNG8,TTPAL,ZMYM1,NAA50,ORAI2,CRISPLD2,YIPF4,LZIC,SPPL3,SHE,ICA1L,TMEM154,RSBN1L,MSRB3,UBN2,IYD,TRIM72,XIAP,ZNF669,YIPF6,LYRM7,MOGAT1,SEC14L4,MCTS1,GRID1,MTMR3,CCNI,C22ORF39
MIRNA	hsa-miR-6843-3p	MIRNA:hsa-miR-6843-3p	4.36323e-07	6.36019	222	1623	57	14830	CCND1,DVL3,CELF1,C19ORF47,SMCR8,ZNF584,ALDOA,EIF4E,LRPAP1,ATXN3,MYO6,MAP4K2,SLC4A1,KLF10,TSPYL1,UQCRB,LIPG,UBA2,PLIN3,POLR3A,DDX19B,KIF1B,BACE2,HEATR5A,ORMDL2,TRAT1,CYCS,MRPS10,LMOD3,CACNG8,TTPAL,ZMYM1,NAA50,ORAI2,CRISPLD2,YIPF4,LZIC,SPPL3,SHE,ICA1L,TMEM154,RSBN1L,MSRB3,UBN2,IYD,TRIM72,XIAP,ZNF669,YIPF6,LYRM7,MOGAT1,SEC14L4,MCTS1,GRID1,MTMR3,CCNI,C22ORF39
MIRNA	hsa-miR-3652	MIRNA:hsa-miR-3652	4.49449e-07	6.34732	394	1623	85	14830	AP1S1,ITGA3,LYN,POLR2D,MAP2K7,RFC2,THOC5,CEP135,SF3A1,CELF1,SLC12A7,ACOT9,SAR1A,KIAA1143,PDP2,NOM1,EDEM3,ZNF417,ADAR,DBT,IFNAR1,MAPK1,QSOX1,MAP4K2,SLC4A1,TFDP2,TIAL1,GAN,SLC16A5,PLIN3,GMEB1,NUDT3,ABCA6,HEATR5A,AK3,GDE1,ZYG11B,SNX22,SLC35E1,NAA50,ORAI2,CRISPLD2,YIPF4,UTP4,RRP36,ZNF551,BORCS7,UBN2,NKPD1,IYD,HACD4,XIAP,PTEN,ADAM17,KLHL7,KRI1,CENPO,GK5,HSPA4L,RTL8A,SLC35E2B,CDK4,FAM217B,METTL27,MGAT1…
MIRNA	hsa-miR-4430	MIRNA:hsa-miR-4430	4.49449e-07	6.34732	394	1623	85	14830	AP1S1,ITGA3,LYN,POLR2D,MAP2K7,RFC2,THOC5,CEP135,SF3A1,CELF1,SLC12A7,ACOT9,SAR1A,KIAA1143,PDP2,NOM1,EDEM3,ZNF417,ADAR,DBT,IFNAR1,MAPK1,QSOX1,MAP4K2,SLC4A1,TFDP2,TIAL1,GAN,SLC16A5,PLIN3,GMEB1,NUDT3,ABCA6,HEATR5A,AK3,GDE1,ZYG11B,SNX22,SLC35E1,NAA50,ORAI2,CRISPLD2,YIPF4,UTP4,RRP36,ZNF551,BORCS7,UBN2,NKPD1,IYD,HACD4,XIAP,PTEN,ADAM17,KLHL7,KRI1,CENPO,GK5,HSPA4L,RTL8A,SLC35E2B,CDK4,FAM217B,METTL27,MGAT1…
MIRNA	hsa-miR-6732-5p	MIRNA:hsa-miR-6732-5p	4.55235e-07	6.34176	99	1623	34	14830	CDKN1A,AP1S1,GPS1,LYN,PLAGL2,TRAPPC10,SMC1A,IGF2BP3,C19ORF53,SOCS7,EFHD2,MIDN,CASTOR2,E2F4,EEF1A1,GLA,RXRB,CNBP,ZBTB40,EHD2,ZFP36L1,HSP90B1,LCOR,NFIC,DLG5,HLA-DOA,KCNK3,MAP3K9,PKM,MLF2,TXNIP,NACC1,EVI5L,SBK1
MIRNA	hsa-miR-4492	MIRNA:hsa-miR-4492	4.92436e-07	6.30765	119	1623	38	14830	COX6B1,SLC12A7,PLXND1,SOCS7,ATP8B1,TIAL1,GDE1,FOXJ2,SLC7A1,NFIC,TFPI,DLG5,VAV3,HIC2,ABL1,CCNF,MAP3K9,MYBL2,NF2,NFIX,PKM,NECTIN1,CAPN15,PPP1R11,SYNGR2,TRIM28,U2AF2,KDM6B,CBX6,MED28,TRAF7,PRRC2B,UNK,ANKRD13B,ZBTB46,SLC39A11,FOXK1,PCP4L1
MIRNA	hsa-miR-4498	MIRNA:hsa-miR-4498	4.92436e-07	6.30765	119	1623	38	14830	COX6B1,SLC12A7,PLXND1,SOCS7,ATP8B1,TIAL1,GDE1,FOXJ2,SLC7A1,NFIC,TFPI,DLG5,VAV3,HIC2,ABL1,CCNF,MAP3K9,MYBL2,NF2,NFIX,PKM,NECTIN1,CAPN15,PPP1R11,SYNGR2,TRIM28,U2AF2,KDM6B,CBX6,MED28,TRAF7,PRRC2B,UNK,ANKRD13B,ZBTB46,SLC39A11,FOXK1,PCP4L1
MIRNA	hsa-miR-5001-5p	MIRNA:hsa-miR-5001-5p	4.92436e-07	6.30765	119	1623	38	14830	COX6B1,SLC12A7,PLXND1,SOCS7,ATP8B1,TIAL1,GDE1,FOXJ2,SLC7A1,NFIC,TFPI,DLG5,VAV3,HIC2,ABL1,CCNF,MAP3K9,MYBL2,NF2,NFIX,PKM,NECTIN1,CAPN15,PPP1R11,SYNGR2,TRIM28,U2AF2,KDM6B,CBX6,MED28,TRAF7,PRRC2B,UNK,ANKRD13B,ZBTB46,SLC39A11,FOXK1,PCP4L1
MIRNA	hsa-miR-4283	MIRNA:hsa-miR-4283	4.99326e-07	6.30162	76	1623	29	14830	PLAGL2,MCM7,PPP2CA,ARGFX,E2F1,SLC7A1,CARM1,GIGYF1,FNDC3B,GK5,TFPI,AKAP2,ITPRIPL1,ALDOC,ARHGDIA,GJB1,GRID1,HDGF,RPS6KA4,KDM6B,APOBEC3C,STRN4,BANP,WDR45B,BARHL1,NCEH1,KCTD15,UNK,NACC1
MIRNA	hsa-miR-4284	MIRNA:hsa-miR-4284	5.00415e-07	6.30067	636	1623	121	14830	AHR,POLR3D,COL8A1,COX6B1,CRY2,DNA2,FPR1,FXN,IL6R,MDM4,MYH9,POLR2D,STK4,SUMO1,YWHAZ,SLC33A1,ZNF264,BZW1,TSC22D2,PDLIM5,IKZF3,PMPCA,ERO1A,PLEKHO1,CDKAL1,DNAJC28,MARCKSL1,ZNF556,SLC19A3,ZNF566,GPAT4,ZNF417,PDE12,ALDOA,CASP10,CPT1A,CLN8,HNRNPA1,SH3BP2,SNX1,SS18,TFDP2,TIAL1,ZNF708,GMPS,LIPG,MED16,WASF2,GMEB1,DDX19B,CNNM3,EHD2,MRPS16,PHAX,CYCS,TAOK1,PDF,CDC73,C12ORF49,SNX22,SLC35E1,TSPAN14,CRISPLD2,RRP…
MIRNA	hsa-miR-940	MIRNA:hsa-miR-940	5.11577e-07	6.29109	706	1623	131	14830	AQP6,DYNC1LI2,DUSP1,FXN,GABPB1,GLUL,IGF1R,MYC,MYH9,SLC11A2,MAP2K7,QDPR,MRPL12,SURF4,YWHAZ,SNX17,ZNF609,AHCYL2,FBXW2,NAA20,CDKAL1,TBC1D19,SYNJ2BP,ATXN7L3,KIAA1328,PDP2,HASPIN,NOA1,PPP1R15B,ZNF566,MIDN,UBXN2B,TMED4,MFSD8,CEP170B,NHLRC2,CASTOR2,GPR26,HSPA1B,PFAS,PRIM1,QSOX1,PTPN14,PURB,RAB3B,RAD51,RANGAP1,RPL7A,SH3BP2,SOX11,NEK4,TFDP2,TIAL1,TSPYL1,UMPS,ZNF708,GNE,G3BP1,WASF2,HNRNPR,TNRC6B,MRPS16,GDE…
MIRNA	hsa-miR-331-5p	MIRNA:hsa-miR-331-5p	5.2216e-07	6.2822	63	1623	26	14830	DVL3,E2F6,ELF4,IL6R,MDM4,NAP1L1,SOD2,MBD2,CELF1,TMED5,IPO9,ZNF566,HIST1H2BK,RAB31,POLR3A,GATA6,ZNF268,HOXC8,KCNJ2,FAM135A,MED10,SLC35G1,SPTSSA,CCDC6,APEX1,ERRFI1
MIRNA	hsa-miR-4699-3p	MIRNA:hsa-miR-4699-3p	5.36538e-07	6.2704	90	1623	32	14830	MYC,PMAIP1,SYT1,MLLT10,CEP135,DNAJC28,PRSS22,EDEM3,CNEP1R1,ATXN7L3B,ACVR1B,PURB,TIAL1,SEMA6B,AGTPBP1,TSEN34,HMGB1,CBX4,PER2,SLC38A2,GIGYF1,MRPL34,ZNF664,CALM3,NFYB,TRPS1,ARPP19,CYB5B,KMT2A,SEC22C,PRRC2B,ZBTB34
MIRNA	hsa-miR-583	MIRNA:hsa-miR-583	5.51502e-07	6.25845	156	1623	45	14830	CALM1,CDKN1A,IGF1R,MEF2D,PLAGL2,SOD2,STRN,ZNF8,YWHAQ,TAB2,ARL6IP1,CBX5,ARIH1,ERO1A,CDKAL1,YOD1,KIF27,TXLNG,EFHD2,RHBDF2,ZNF611,UBXN2B,ZNF578,C5ORF51,RBM12B,HOXA13,IGFBP5,MCM7,SCD,AKAP6,WASF2,PTPRT,SPART,BACE2,ARF6,KIF2C,SARAF,ARID5B,PIM1,NFIC,PNISR,ABL1,DIP2A,MINK1,LMNB2
MIRNA	hsa-miR-190a-3p	MIRNA:hsa-miR-190a-3p	5.56999e-07	6.25415	644	1623	122	14830	AMD1,BACH1,COL8A1,ARID3A,IGF1R,MXD1,PMAIP1,MAPK6,SP1,STRN,THBS1,YWHAZ,MLLT10,SLC25A12,TNFSF9,WASL,ZNF264,AKAP8,IGF2BP1,ZNF460,COPS8,RNF44,ZNF609,LARP1,AHCYL2,TRMO,BCOR,SMARCAD1,PLEKHA3,ZNF556,MSI2,UBXN2B,BRI3BP,TMTC3,MFSD8,CHEK1,DBT,IFNAR1,ATXN3,RAB3B,CDKL1,SPATA2,ZNF318,MPP6,FBXW7,TMX4,TAOK1,TSEN34,ABHD18,TSPAN14,ZNF551,SPPL3,ICA1L,RSBN1L,UBN2,ADCY9,ZFHX3,CREB1,DDX3X,ELK4,FOXL1,ID4,KPNA4,TNPO1,L…
MIRNA	hsa-miR-4795-5p	MIRNA:hsa-miR-4795-5p	6.00105e-07	6.22177	151	1623	44	14830	KLK10,ZNF264,NUP155,PCGF3,SLC12A7,ZNF460,PLXND1,LARP1,ZCCHC3,SMCR8,DTX3L,TXLNA,RNF144B,E2F4,CLN8,FOXO3,PEX13,MAPK1,RAD23B,RXRB,CHSY1,TAOK1,RSRC2,PDIK1L,GPR156,GRK2,IFNGR1,LDLR,CPEB4,NFIC,MOGAT1,TP53,PHF12,AK2,CCND2,CCNF,E2F3,NF2,PTMA,UBE2D3,RPS6KA4,LMNB2,ARL8A,ZBTB34
MIRNA	hsa-miR-4777-5p	MIRNA:hsa-miR-4777-5p	6.06262e-07	6.21734	55	1623	24	14830	ADH5,AMD1,CALM1,CCNG1,PMAIP1,BZW1,ZBTB5,USP45,GRPEL2,BEND4,PPP2CA,EIF4H,ATP11A,RPL13A,TRPV2,TAOK1,TEF,CBX4,GTPBP3,HEPHL1,SLC35G1,H3F3B,C10ORF105,SELENON
MIRNA	hsa-miR-4792	MIRNA:hsa-miR-4792	6.18042e-07	6.20898	100	1623	34	14830	COX6B1,DNAH9,IGF1R,RRM1,TG,PEX11B,ZNF609,ICOSLG,POLL,CPA4,RAB40C,ZC3HAV1L,GRPEL2,NME2,RAD51,ZNF70,GAN,C12ORF49,BPTF,FGFR1,TMEM94,TBC1D13,GALNT2,NFIC,SPARC,HIC2,RUNX1,RPL10,SRM,TTLL12,NEDD4L,CLSPN,LMNB2,ZBTB46
MIRNA	hsa-miR-10a-5p	MIRNA:hsa-miR-10a-5p	6.37313e-07	6.19565	462	1623	95	14830	CCNG1,CD59,CRY2,DVL3,EPHA4,NAP1L1,SLC11A2,SLC5A5,ESPL1,ZNF460,MSL3,NUDT4,AHCYL2,TMED5,YOD1,KIAA1143,OPA3,PPP1R15B,ZC3H18,ZNF280B,TMED4,MTX3,RBM12B,ACTG1,ATP1A2,BCR,CLN8,FASN,FUS,HSPA1B,HSPA4,PFAS,SCD,VDAC1,EIF4H,ZNF708,PTPRT,POLR3A,ZNF318,GORASP2,IER3IP1,PHF20,PHAX,ORAI2,UBN2,ADCY9,XIAP,E2F1,ETS1,FGFR1,ID4,PDK3,PTEN,RNF2,KIF3B,BCL2L11,SCAP,PRRC2C,RLIM,ASB1,RPRD1A,XPNPEP3,MRPS14,GK5,PIK3CG,TLE3,RR…
MIRNA	hsa-miR-6810-5p	MIRNA:hsa-miR-6810-5p	6.41247e-07	6.19297	105	1623	35	14830	CALU,HAND1,PLXND1,LARP1,CBX5,MARCKSL1,ZBTB37,TMED4,HNRNPD,MSI1,MAPK1,PTPN14,HBS1L,SRCAP,YIPF4,ZBTB20,SLC25A37,TBC1D13,GIGYF1,UNC5B,LCOR,NFIC,BLCAP,COPZ1,DRAXIN,MKNK2,HOXA7,PGAM1,PKM,RPS6KA4,SEPT9,NPLOC4,CBX8,NACC1,ZBTB46
MIRNA	hsa-miR-330-3p	MIRNA:hsa-miR-330-3p	6.48642e-07	6.18799	146	1623	43	14830	SP1,TGFBR3,ONECUT2,CELF1,ZNF460,KIAA0930,CDV3,SLC19A3,TOMM40L,ZNF566,C5ORF51,MSI1,CNBP,SPATA2,TNRC6B,PDCD4,SLC35E1,PHC3,NAA50,LZIC,LRRC58,DENND6A,CLEC17A,E2F1,KPNA1,TRRAP,PNRC2,TUBB,BLOC1S2,CCDC88C,SRP9,MAP3K2,RCC2,SP4,MDM2,TP53,PFKFB3,PKM,RPS2,NCS1,NCEH1,MED28,URM1
MIRNA	hsa-miR-4533	MIRNA:hsa-miR-4533	6.49853e-07	6.18718	230	1623	58	14830	CCND1,CDKN1A,COX6B1,CRY2,FPR1,PDGFB,PPP2R2A,SLC20A1,SP1,TUBB2A,BZW1,ZNF460,ABT1,SPTBN5,PDP2,MARCKSL1,EFHD2,MARS2,IFNLR1,POTEG,POTEM,HSPA6,SS18,TFDP2,EIF4H,CNBP,ZNF708,G3BP1,TNRC6B,EHD2,TAOK1,C1ORF115,ZNF813,TMEM192,EN2,ZBTB33,DCAF4,HECW2,LCLAT1,ABHD2,UBE2S,NFIC,DLG5,KCNK5,DRAXIN,HDGF,PKM,PPP1R11,TMBIM6,NOLC1,NDRG1,MAPK8IP3,WBP2,PRRC2B,UNK,FOXK1,FAM83H,SBK1
MIRNA	hsa-miR-186-3p	MIRNA:hsa-miR-186-3p	6.5261e-07	6.18535	449	1623	93	14830	AMD1,CRY2,GLO1,MYH9,SOD2,SP1,SLC33A1,KIAA0930,ACOT9,SOCS7,C1ORF21,DNAL1,FAM104A,ZNF578,PGM2L1,ALDOA,CPT1A,DNASE2,GTF2H3,IPP,LAIR1,LDHB,MLN,PCYT1A,PPIA,PPP2CA,PRIM1,QSOX1,RANGAP1,SH3BP2,ZNF708,ZNF70,GAN,RPL14,SPATA2,GNE,MED16,SRCAP,PTPRT,POLR3A,NUDT3,TNRC6B,TRPV2,CYCS,MRPS10,RBM41,TTPAL,C12ORF49,ABHD18,ORAI2,PNPLA3,CRISPLD2,RRP36,LRRC58,SHE,ICA1L,MANEAL,UBN2,TRIM72,MICA,XIAP,RHOG,ATM,HMGB1,KIF2C,I…
MIRNA	hsa-miR-4524a-3p	MIRNA:hsa-miR-4524a-3p	7.0195e-07	6.15369	315	1623	72	14830	AP1S1,DNAH9,MYH9,POLR2D,MAP2K7,SLC5A6,BZW1,ICOSLG,SOCS7,YARS2,NCKIPSD,FIGN,SLC38A7,FUT10,MIDN,ZNF417,IFNLR1,TMED4,NHLRC2,ALDOA,ATP1A2,GTF2H3,PTPN14,RANGAP1,SLC4A1,CNBP,CDKL1,LIPG,SPATA2,SRCAP,NUDT3,SETD1B,MINDY2,PGPEP1,CYP2W1,PDF,ZYG11B,SLC35E1,PNPLA3,TSPAN14,ZMIZ2,YIPF4,TTC8,CTCFL,DNLZ,MICA,ARHGAP35,PLAG1,RPS6KA3,BCL2L11,KIF2C,GSKIP,MRPS23,ZBTB4,GIGYF1,SSX2IP,ZDHHC15,ZNF699,ZSWIM1,ZNF850,UBE2S,K…
MIRNA	hsa-miR-4662a-3p	MIRNA:hsa-miR-4662a-3p	7.17965e-07	6.1439	77	1623	29	14830	CALM1,KPNA5,SUOX,TUBB2A,BZW1,SLC38A7,NOM1,DMXL1,PPIA,PTPN14,CNBP,GDE1,DCBLD2,ZNF793,ALDH9A1,NFIA,PPP2R5E,MAN1A2,RLIM,ZFAND6,DDIT4,PNRC2,SPIRE1,RAB2B,IGF1,MBD4,ZNF850,ZCCHC14,SHMT1
MIRNA	hsa-miR-6516-5p	MIRNA:hsa-miR-6516-5p	7.50532e-07	6.12463	647	1623	122	14830	ADH5,AHR,AMD1,AQP6,BACH1,COL8A1,COX6B1,CRX,DNAH9,GLUL,MPL,RHD,SLC5A5,STAT2,STK4,THBS1,YWHAZ,KMT2D,FZD4,SLC33A1,TIAF1,NUP155,HERPUD1,ACOT9,INTS7,FBXW2,DISC1,NCKIPSD,TRMO,ARL8B,YOD1,CDV3,NOM1,ZNF556,OPA3,DNAL1,HASPIN,ZNF587,ZNF566,ZNF799,ZFAND4,PDZD8,NAA30,GPAT4,ZNF578,ZNF417,DTX3L,IFNLR1,ZNF584,TMED4,MTX3,RAB19,ALDOA,EEF1A1,CLN8,FUS,HSPA6,IFNAR1,ATXN3,MTHFD1,PFAS,PURB,RAD51,TFDP2,TSPYL1,TYRO3,CNBP…
MIRNA	hsa-miR-8065	MIRNA:hsa-miR-8065	7.88479e-07	6.10321	64	1623	26	14830	MXD1,PLCG2,TUBB2A,VCL,BZW1,CHTOP,KIAA1143,MIDN,ZC3HAV1L,KLHDC8B,NCL,TSPYL1,SPATA2,DLC1,TAOK1,EIF5AL1,EIF5A,MCL1,ZNF781,C2ORF69,BLOC1S2,REEP5,E2F3,HDGF,MAPK8IP3,NCEH1
MIRNA	hsa-miR-6838-5p	MIRNA:hsa-miR-6838-5p	8.04246e-07	6.09461	431	1623	90	14830	CCND1,CALU,NR6A1,HNRNPA2B1,TGFBR3,TUBB2A,KMT2D,FZD9,DYRK3,SLC25A12,TNFSF9,BZW1,TSC22D2,ZNF460,YWHAQ,ARIH1,ATG9A,C1ORF21,FBXL20,ZCCHC3,ATXN7L3B,CHEK1,CSNK1E,FASN,HNRNPA1,HSPA1B,JARID2,PRKAR2A,MAP4K2,RAD23B,RPL14,SEC24A,SETD1B,TNRC6B,TAOK1,PHC3,DENND6A,UBN2,DDX3X,ELK4,EN2,FKBP1A,KPNA1,PLAG1,SHOC2,CBX4,PLPP3,PDIA6,CARM1,BAZ2A,OSBPL3,CARD10,PNRC2,KLHL15,ZNF449,CCDC88C,CDC25A,HOXA10,HOXC8,MBD4,ABHD2,H…
MIRNA	hsa-miR-129-5p	MIRNA:hsa-miR-129-5p	8.09923e-07	6.09156	620	1623	118	14830	PRDM1,CALM1,AP1S1,COX6B1,DNAH9,ARID3A,DUSP1,GLUL,POLR2D,SP1,TIAF1,ZBTB5,SF3A1,IGF2BP3,IKZF3,FNDC3A,ARL6IP1,ICOSLG,KIAA0930,POLL,YARS2,PLEKHO1,FIGN,CDV3,SAR1A,NOM1,KREMEN1,ZBTB37,BRI3BP,DTX3L,PDE12,CPT1A,DMXL1,HNRNPA1,CD82,MAPK1,PRKX,PTPN14,RANGAP1,RGS16,SH3BP2,SLC4A1,ZNF708,GMEB1,HBS1L,SRCAP,NUDT3,TNRC6B,NGDN,RDH11,PGPEP1,TAOK1,TSEN34,TTPAL,ZYG11B,SLC35E1,ORAI2,PNPLA3,TSPAN14,YIPF4,LZIC,FGD4,OTUD…
MIRNA	hsa-miR-6857-5p	MIRNA:hsa-miR-6857-5p	8.34825e-07	6.0784	101	1623	34	14830	RRAD,THBS1,SUMO1,HMGA2,HAND1,CBX5,MARCKSL1,IFNLR1,TMED4,HNRNPD,MSI1,MAPK1,PTPN14,RGS16,TCOF1,HBS1L,SRCAP,YIPF4,ARRB2,ZBTB20,SLC38A2,UNC5B,RTL8A,LCOR,NFIC,COPZ1,DRAXIN,HOXA7,YARS,RPS6KA4,TRIM28,NPLOC4,CBX8,NACC1
MIRNA	hsa-miR-1200	MIRNA:hsa-miR-1200	8.67231e-07	6.06187	158	1623	45	14830	FPR1,RFC2,SP1,NCOA3,ZNF264,AREL1,LEFTY1,IKZF3,ZNF609,SAR1A,ZNF556,CYLD,MTHFD1,PPIA,MAPK1,PRKX,SKP1,UQCRB,LZIC,RRP36,LRRC58,TMEM154,ZNF677,TRIM72,GATA6,HMGB1,RPL18A,SCAMP2,ZDHHC15,LCLAT1,TGFBR2,H3F3B,CMSS1,KCNMB1,TRAPPC2,AKAP2,DSTYK,C10ORF105,ARPP19,CCND2,CAPN15,YARS,MAPK8IP3,NACC1,RPL7L1
MIRNA	hsa-miR-4779	MIRNA:hsa-miR-4779	9.25229e-07	6.03375	286	1623	67	14830	COL8A1,COX6B1,FMO4,GABPB1,HMGA1,ITGA3,PRIM2,RFC2,STAT2,SOCS1,SLC33A1,ZNF460,HNRNPUL1,IKZF3,ICOSLG,SOCS7,NCKIPSD,CDKAL1,MTUS1,RHBDF2,ZBTB37,MIDN,ACVR1B,MLN,TNRC6B,EIF5AL1,EIF5A,EN2,MAP3K3,NRBP1,ASB1,GIGYF1,RNF187,UNC5B,PPARA,MBD4,IGSF8,PHF12,ABL1,CCND2,AP2S1,GJB1,MCM5,SOX12,PPP1R11,YWHAE,PRRC2A,MLF2,SLC9A3R1,NCS1,NPTXR,TMEM184B,SPEF1,APOBEC3C,NPLOC4,SELENON,NCEH1,MED28,URM1,SPRY4,BRSK1,BICDL1,NACC…
MIRNA	hsa-miR-125a-5p	MIRNA:hsa-miR-125a-5p	9.61757e-07	6.01693	268	1623	64	14830	PRDM1,CDKN1A,ARID3A,EDN1,MYC,OPRL1,MAP2K7,SP1,STAT2,COIL,DYRK2,CLDN12,ARID3B,PEG10,NCKIPSD,SEMA4C,YOD1,ATXN7L3,MTUS1,GPAT4,EEF1A1,MEGF9,EIF4E,ND6,NME2,PPP2CA,LYPLA1,BACE2,YIPF4,BCL2,MTOR,GOLGA1,HK2,MCL1,PPP2R5E,TEF,TFRC,NIN,MEG3,GJB7,GOLGA8B,AKT1,MAT2A,PIK3CG,RRP1B,E2F7,SLC35G1,DOCK3,SMAD2,SPRTN,LIF,OGT,TP53,TRPS1,COPZ1,BAK1,CLCN7,E2F3,MKNK2,NF2,PDPK1,RPS2,UBE2L3,DIP2A
MIRNA	hsa-miR-520d-3p	MIRNA:hsa-miR-520d-3p	1.00801e-06	5.99654	446	1623	92	14830	BACH1,COX6B1,GABPB1,GLO1,IGF1R,MYH9,FZD9,ZNF264,LEFTY1,HNRNPUL1,CBX5,ACOT9,SYNJ2BP,YOD1,IPO9,CAPRIN2,DNAL1,KREMEN1,BRI3BP,ZNF578,RBM12B,CPT1A,GTF2H3,IPP,MCM7,PRIM1,QSOX1,RANGAP1,ZNF70,RPL14,MED16,HNRNPR,SRCAP,POLR3A,NUDT3,TNRC6B,CYCS,DPP8,MRPS10,RBM41,FOXJ2,TAOK1,C12ORF49,ABHD18,ORAI2,CRISPLD2,YIPF4,LRRC58,ICA1L,SAMD8,MANEAL,UBN2,MICA,CREB1,CSNK1A1,ELK4,GATA6,HMGB1,KPNA2,ADAM17,ULK1,DAZAP2,ZBTB33…
MIRNA	hsa-miR-6515-5p	MIRNA:hsa-miR-6515-5p	1.05527e-06	5.97664	127	1623	39	14830	PPP2R2A,TUBB2A,ATP6V1F,ESPL1,SOCS7,SMARCAD1,ATXN7L3B,CASTOR2,E2F4,PPIA,PTPN14,SPATA2,SRCAP,TNRC6B,HACD4,FGFR1,SLC25A37,GIGYF1,HIGD2A,TUBB,UBE2S,BTF3L4,CSNK1G2,GALNT2,NFIC,TRAPPC2,TFPI,CASKIN1,ING5,MKNK2,NFIX,PKM,PSMD11,PTMA,UBE2D3,TXNIP,WBP2,UBFD1,ANKRD52
MIRNA	hsa-miR-4789-3p	MIRNA:hsa-miR-4789-3p	1.05792e-06	5.97555	293	1623	68	14830	ATP2A2,BACH1,CCND1,COL8A1,IGF1R,LYN,MEF2D,SOD2,TGFBR1,NCOA3,SLC25A12,ZNF264,CEP135,SART3,IGF2BP1,COPS8,SEMA4C,PLEKHA3,ZNF280B,ATXN7L3B,ART4,CHEK1,HNRNPA1,ATXN3,CDKL1,MED24,G3BP1,MPP6,PHAX,TAOK1,ZNF551,RSBN1L,UBN2,XIAP,ARF6,CREB1,FOXL1,KPNA4,TNPO1,PLAG1,PDCD10,AFF4,RSF1,AP5M1,ZNF415,WDR72,PIK3CG,RTF1,MMS22L,ZNF850,H3F3B,PIK3R1,SEL1L3,DNTTIP2,STAT5B,MCTS1,RUNX1,PTMA,SLC6A6,SF3B3,NPTXR,FHOD1,AJAP1,W…
MIRNA	hsa-miR-4763-3p	MIRNA:hsa-miR-4763-3p	1.10089e-06	5.95826	281	1623	66	14830	CDKN1A,HMGA1,MAP2K7,SUMO1,HAND1,TUBB4A,CELF1,HNRNPUL1,LARP1,CBX5,NAA20,ATXN7L3,FUT10,PPP1R15B,MIDN,EEF1A1,PTPN14,RAB3B,RAD51,RANGAP1,SOX11,GAN,CHSY1,SETD1B,TRPV2,CYCS,PGPEP1,NKPD1,MCL1,BCL2L11,CARM1,TBC1D13,MRPL34,CALM3,GNL1,MBD4,PIM1,NFIC,TP53,KCNK5,HIC2,GJB1,KCNK3,MCM5,MNT,MYBL2,NF2,PAX2,PGAM1,CAPN15,MLF2,NDRG1,U2AF2,CBX6,NECAP1,AHDC1,SAR1B,C20ORF27,SELENON,CBX8,PNMA8B,TRAF7,NAV1,MEX3A,NACC1,PG…
MIRNA	hsa-miR-3155a	MIRNA:hsa-miR-3155a	1.12736e-06	5.94794	117	1623	37	14830	PLAGL2,MAP2K7,ZNF8,ATP6V1F,ACOT9,SYNJ2BP,TOMM40L,NOA1,ZNF799,ATP1A2,FGB,GPR26,PCYT1A,CLPP,WASF2,NUDT3,CLUAP1,HEATR5A,TRAT1,LMOD3,C12ORF49,NUBPL,ZNF551,LRRC58,C2ORF68,LDLR,EED,TOPBP1,FKBP14,ZBTB4,MAT2A,ABHD2,TBRG1,LYRM7,APEX1,CCNF,TTLL12
MIRNA	hsa-miR-3155b	MIRNA:hsa-miR-3155b	1.12736e-06	5.94794	117	1623	37	14830	PLAGL2,MAP2K7,ZNF8,ATP6V1F,ACOT9,SYNJ2BP,TOMM40L,NOA1,ZNF799,ATP1A2,FGB,GPR26,PCYT1A,CLPP,WASF2,NUDT3,CLUAP1,HEATR5A,TRAT1,LMOD3,C12ORF49,NUBPL,ZNF551,LRRC58,C2ORF68,LDLR,EED,TOPBP1,FKBP14,ZBTB4,MAT2A,ABHD2,TBRG1,LYRM7,APEX1,CCNF,TTLL12
MIRNA	hsa-miR-4537	MIRNA:hsa-miR-4537	1.12999e-06	5.94693	312	1623	71	14830	AMD1,AQP6,CCND1,CDKN1A,GABPB1,SLC5A5,STAT2,STK4,THBS1,YWHAZ,SLC33A1,ZNF264,NUP155,HERPUD1,DISC1,NCKIPSD,TRMO,ZNF556,OPA3,ZNF587,PDZD8,IFNLR1,MTX3,CASTOR2,CLN8,FUS,IFNAR1,ATXN3,RAD51,TFDP2,TSPYL1,TYRO3,ZNF70,DDX19B,CNNM3,PGPEP1,MRPS10,MIOX,ZMYM1,TSPAN14,ZNF101,TMEM154,RSBN1L,STEAP2,TRIM72,ARGFX,ATM,BPTF,GNS,PDK3,SLC7A1,RAP1GAP2,CLCC1,RLIM,SPTLC3,IRAK1BP1,ZADH2,DFFA,SLC9A7,MMS22L,MDM2,VPS53,DRAXIN,…
MIRNA	hsa-miR-301a-3p	MIRNA:hsa-miR-301a-3p	1.18826e-06	5.92509	395	1623	84	14830	DYNC1LI2,EDN1,POLR2D,RFC2,WASL,TSPAN3,SF3A1,LEFTY1,SLC12A7,ARL6IP1,SALL3,TMED5,C11ORF57,PDP2,NOM1,CAPRIN2,KREMEN1,PPP1R15B,TRIM71,ZNF417,IFNLR1,ACVR1,CCNA2,IGFBP5,JARID2,PEX13,MAPK1,QSOX1,RAN,UQCRB,DLC1,SPART,TNRC6B,RDH11,IER3IP1,PHAX,RBM27,TAOK1,NAA50,LZIC,NUS1,DCBLD2,SAMD8,UBN2,XIAP,LDLR,PTEN,RPL18A,UBB,BCL2L11,RLIM,ZNF107,SLC38A2,TMEM30A,ZBTB4,MIGA2,LONRF1,LCLAT1,EGLN3,HOXA5,TGFBR2,TRPC3,NSD3,…
MIRNA	hsa-miR-2467-3p	MIRNA:hsa-miR-2467-3p	1.22208e-06	5.9129	441	1623	91	14830	NR6A1,IGF1R,MYH9,SLC5A5,SP1,TG,THBS1,FZD4,ZNF264,NUP155,COPS8,LARP1,SOCS7,CPA4,CDV3,FAM222B,KIAA1143,PDP2,IGDCC4,EFHD2,RHBDF2,KREMEN1,ZNF587,FBXL20,MIDN,FMNL3,ZFAND4,NAA30,TMED4,CASTOR2,HSPA6,JARID2,SNU13,NME2,PFAS,TFDP2,TYRO3,UQCRB,ZNF70,GAN,SRCAP,DDX19B,GDE1,PHAX,MRPS10,CRISPLD2,RSBN1L,TRIM72,C6ORF132,ATM,E2F1,BPTF,IPO5,RPL18A,SLC7A1,UBB,VCAM1,XPO6,NRBP1,RLIM,HECW2,MRPS14,ZNF669,ZNF526,GNL1,RTL…
MIRNA	hsa-miR-30a-5p	MIRNA:hsa-miR-30a-5p	1.28393e-06	5.89146	730	1623	133	14830	ATP2A2,PRDM1,ARID3A,GNG5,IGF1R,NAP1L1,PLAGL2,PPP2R2A,RRM2,SOD2,STRN,THBS1,YWHAZ,ZNF200,NCOA3,SOCS1,PEX11B,SOCS3,BAZ1B,SLC33A1,ZNF264,CELF1,ZNF460,ASCC3,PEG10,LARP1,RBFOX2,TMED5,SLC38A7,MARCKSL1,KREMEN1,PPP1R15B,FAM104A,GRPEL2,MTX3,EEF1A1,HNRNPA1,NCL,PRIM1,MAPK1,RAD23B,SCD,TAF4B,KLF10,TIAL1,TSPYL1,G3BP1,PLIN3,SEC24A,STX12,VPS41,CPSF1,PGPEP1,UTP6,TAOK1,RRP36,TMEM192,ARF6,ATM,ZFP36L1,CAT,CPOX,GOLGA1…
MIRNA	hsa-miR-143-3p	MIRNA:hsa-miR-143-3p	1.29337e-06	5.88828	228	1623	57	14830	ADH5,COX6B1,GLUL,IGF1R,PDGFB,PPP2R2A,KLK10,TUBB2A,ZNF264,IKZF3,KIAA0930,ACOT9,ZBTB37,ZC3HAV1L,TRIM71,DBT,HNF4A,IGFBP5,MYO6,MAPK1,TERT,ZNF708,GMEB1,POLR3A,NUDT3,PHAX,RBM27,NUBPL,ORAI2,SAMD8,LRIT3,CLEC17A,XIAP,BCL2,HK2,PPP2R5E,RCOR1,FNDC3B,APOL6,SLC25A25,OSBPL8,ZNF440,AKT1,CALM3,SERPINE1,PIK3R1,BTF3L4,MDM2,NFIC,TFPI,DNTTIP2,DDX6,NFYB,NFKB2,YARS,PRRC2B,LMNB2
MIRNA	hsa-miR-519a-5p	MIRNA:hsa-miR-519a-5p	1.33541e-06	5.87439	61	1623	25	14830	ADH5,AMD1,CALM1,CCNG1,PMAIP1,ZNF566,USP45,GRPEL2,BEND4,ACTG1,PPP2CA,EIF4H,ATP11A,RPL13A,TRPV2,TAOK1,KDM5A,TEF,CBX4,GTPBP3,HEPHL1,SLC35G1,FOXO1,H3F3B,C10ORF105
MIRNA	hsa-miR-519b-5p	MIRNA:hsa-miR-519b-5p	1.33541e-06	5.87439	61	1623	25	14830	ADH5,AMD1,CALM1,CCNG1,PMAIP1,ZNF566,USP45,GRPEL2,BEND4,ACTG1,PPP2CA,EIF4H,ATP11A,RPL13A,TRPV2,TAOK1,KDM5A,TEF,CBX4,GTPBP3,HEPHL1,SLC35G1,FOXO1,H3F3B,C10ORF105
MIRNA	hsa-miR-523-5p	MIRNA:hsa-miR-523-5p	1.33541e-06	5.87439	61	1623	25	14830	ADH5,AMD1,CALM1,CCNG1,PMAIP1,ZNF566,USP45,GRPEL2,BEND4,ACTG1,PPP2CA,EIF4H,ATP11A,RPL13A,TRPV2,TAOK1,KDM5A,TEF,CBX4,GTPBP3,HEPHL1,SLC35G1,FOXO1,H3F3B,C10ORF105
MIRNA	hsa-miR-526a	MIRNA:hsa-miR-526a	1.33541e-06	5.87439	61	1623	25	14830	ADH5,AMD1,CALM1,CCNG1,PMAIP1,ZNF566,USP45,GRPEL2,BEND4,ACTG1,PPP2CA,EIF4H,ATP11A,RPL13A,TRPV2,TAOK1,KDM5A,TEF,CBX4,GTPBP3,HEPHL1,SLC35G1,FOXO1,H3F3B,C10ORF105
MIRNA	hsa-miR-520c-5p	MIRNA:hsa-miR-520c-5p	1.33541e-06	5.87439	61	1623	25	14830	ADH5,AMD1,CALM1,CCNG1,PMAIP1,ZNF566,USP45,GRPEL2,BEND4,ACTG1,PPP2CA,EIF4H,ATP11A,RPL13A,TRPV2,TAOK1,KDM5A,TEF,CBX4,GTPBP3,HEPHL1,SLC35G1,FOXO1,H3F3B,C10ORF105
MIRNA	hsa-miR-518d-5p	MIRNA:hsa-miR-518d-5p	1.33541e-06	5.87439	61	1623	25	14830	ADH5,AMD1,CALM1,CCNG1,PMAIP1,ZNF566,USP45,GRPEL2,BEND4,ACTG1,PPP2CA,EIF4H,ATP11A,RPL13A,TRPV2,TAOK1,KDM5A,TEF,CBX4,GTPBP3,HEPHL1,SLC35G1,FOXO1,H3F3B,C10ORF105
MIRNA	hsa-miR-519c-5p	MIRNA:hsa-miR-519c-5p	1.33541e-06	5.87439	61	1623	25	14830	ADH5,AMD1,CALM1,CCNG1,PMAIP1,ZNF566,USP45,GRPEL2,BEND4,ACTG1,PPP2CA,EIF4H,ATP11A,RPL13A,TRPV2,TAOK1,KDM5A,TEF,CBX4,GTPBP3,HEPHL1,SLC35G1,FOXO1,H3F3B,C10ORF105
MIRNA	hsa-miR-518f-5p	MIRNA:hsa-miR-518f-5p	1.33541e-06	5.87439	61	1623	25	14830	ADH5,AMD1,CALM1,CCNG1,PMAIP1,ZNF566,USP45,GRPEL2,BEND4,ACTG1,PPP2CA,EIF4H,ATP11A,RPL13A,TRPV2,TAOK1,KDM5A,TEF,CBX4,GTPBP3,HEPHL1,SLC35G1,FOXO1,H3F3B,C10ORF105
MIRNA	hsa-miR-518e-5p	MIRNA:hsa-miR-518e-5p	1.33541e-06	5.87439	61	1623	25	14830	ADH5,AMD1,CALM1,CCNG1,PMAIP1,ZNF566,USP45,GRPEL2,BEND4,ACTG1,PPP2CA,EIF4H,ATP11A,RPL13A,TRPV2,TAOK1,KDM5A,TEF,CBX4,GTPBP3,HEPHL1,SLC35G1,FOXO1,H3F3B,C10ORF105
MIRNA	hsa-miR-3919	MIRNA:hsa-miR-3919	1.35016e-06	5.86962	160	1623	45	14830	CCND1,CD59,DVL3,GNG5,IGF1R,MYC,TUBB4A,CELF1,COPS8,TMED5,MTUS1,ZNF799,ZC3HAV1L,IFNAR1,TSPYL1,EIF4H,CNBP,ZMYM1,SHISA9,IFNGR1,INCENP,PLAG1,SLC7A1,HSP90B1,G3BP2,PDIA6,LAPTM4B,LCLAT1,BUB1,MAP3K2,ABHD2,MAPRE1,CLDN10,DSTYK,SEC14L4,INTS2,HDGF,MAP3K9,PDPK1,PTMA,SYNGR2,TRIM28,MAPK8IP3,WIPF2,FAM83H
MIRNA	hsa-miR-223-3p	MIRNA:hsa-miR-223-3p	1.46082e-06	5.8354	98	1623	33	14830	PRDM1,IGF1R,IL6,SP1,WASL,SLC12A7,ZNF460,ARL8B,PDZD8,POTEG,POTEM,FOXO3,RANGAP1,TRPV2,FBXW7,CACNG8,ATM,E2F1,NFIA,HSP90B1,CARM1,PRRC2C,CHMP2B,LATS2,FOXO1,BAG2,LIF,MDM2,TP53,MKNK2,NFIX,SYNGR2,MTRF1L
MIRNA	hsa-miR-1297	MIRNA:hsa-miR-1297	1.48749e-06	5.82755	194	1623	51	14830	FPR1,HMGA1,PMAIP1,MAPK6,HMGA2,TSC22D2,CDV3,EDEM3,PPP1R15B,ZNF566,TMTC3,PDE12,HSPD1,PRKX,TNRC6B,AGTPBP1,PHAX,ALG1,WNK1,PNPLA3,RRP36,MYOZ3,NUS1,TMEM154,UBN2,MICA,GRK2,ATP2B1,CSNK1A1,DDX3X,EP300,KPNA2,RNF6,ADAM17,EFCAB14,PDCD10,DDIT4,TBC1D13,ZNF669,KLHL15,ZNF664,BLOC1S2,MAT2A,MFHAS1,E2F7,MDM2,PDE4DIP,CCND2,TTLL12,DIP2A,KMT5A
MIRNA	hsa-miR-520e	MIRNA:hsa-miR-520e	1.62481e-06	5.7892	450	1623	92	14830	BACH1,COX6B1,GABPB1,GLO1,IGF1R,MYH9,FZD9,ZNF264,LEFTY1,HNRNPUL1,CBX5,ACOT9,SYNJ2BP,YOD1,IPO9,CAPRIN2,DNAL1,KREMEN1,BRI3BP,ZNF578,RBM12B,CPT1A,GTF2H3,IPP,MCM7,PRIM1,QSOX1,RANGAP1,ZNF70,RPL14,MED16,HNRNPR,SRCAP,POLR3A,NUDT3,TNRC6B,CYCS,DPP8,MRPS10,RBM41,FOXJ2,TAOK1,C12ORF49,ABHD18,ORAI2,CRISPLD2,YIPF4,LRRC58,ICA1L,SAMD8,MANEAL,UBN2,MICA,CREB1,CSNK1A1,ELK4,GATA6,HMGB1,KPNA2,ADAM17,ULK1,DAZAP2,ZBTB33…
MIRNA	hsa-miR-548as-3p	MIRNA:hsa-miR-548as-3p	1.6583e-06	5.78034	172	1623	47	14830	CD59,COX6B1,E2F6,IGF1R,MDM4,SOD2,DYRK2,BZW1,SF3A1,ACOT9,PLEKHA3,MIDN,CEP120,CHD4,HNRNPA1,HNRNPD,HSPA6,PPP2CA,PURB,RFX1,MYOZ3,ZNF101,TMEM154,FBXL13,ARF6,ID4,PTEN,RNF2,PDIA6,CBX7,KLHL15,GK5,ZADH2,ETS2,MAT2A,LCOR,EXOC8,MMS22L,CRIPT,PNISR,MAP3K9,SLC6A6,RCE1,SLC48A1,AJAP1,C3ORF36,PRRC2B
MIRNA	hsa-miR-130a-3p	MIRNA:hsa-miR-130a-3p	1.74169e-06	5.75903	398	1623	84	14830	DYNC1LI2,EDN1,MYC,POLR2D,RFC2,TGFBR1,WASL,TSPAN3,SF3A1,LEFTY1,SLC12A7,ARL6IP1,SALL3,C11ORF57,PDP2,NOM1,CAPRIN2,KREMEN1,PPP1R15B,TRIM71,ZNF417,IFNLR1,ACVR1,CCNA2,IGFBP5,IL18,JARID2,PEX13,MAPK1,QSOX1,RAN,UQCRB,DLC1,SPART,TNRC6B,RDH11,IER3IP1,RBM27,TAOK1,NAA50,LZIC,NUS1,DCBLD2,SAMD8,UBN2,XIAP,BMPR2,LDLR,PTEN,UBB,RLIM,ZNF107,SLC38A2,ATG2B,TMEM30A,ZBTB4,MIGA2,LCLAT1,EGLN3,HOXA5,HOXA10,PPARA,TGFBR2,TRP…
MIRNA	hsa-miR-5190	MIRNA:hsa-miR-5190	1.78118e-06	5.74929	89	1623	31	14830	SP1,KIAA0930,ZBTB37,SLC16A9,HNRNPH1,HOXA13,IGFBP5,JARID2,MAPK1,RAB31,NUDT3,SPART,GDE1,NAA50,ZNF551,UBN2,GRK2,ALDH9A1,ZFP36L1,CCL22,RBM25,HAT1,DENND5B,TACR3,YWHAE,SLC9A3R1,AAR2,MED28,WIPF2,ANKRD42,ZNF805
MIRNA	hsa-miR-5688	MIRNA:hsa-miR-5688	1.86198e-06	5.73003	167	1623	46	14830	ACTA1,IL6R,MLLT10,COIL,WASL,AREL1,ZNF460,TAB2,ZBTB37,NHLRC3,HMGN1,HSPA1B,CNBP,DLC1,LYPLA1,RAB31,NGDN,CDC73,UTP4,CEP19,SAMD8,EIF5AL1,ZNF324B,KPNA2,TNPO1,LDLR,LMAN1,MCL1,CBX4,PER2,NPM3,DDIT4,FNDC3B,KLHL15,KDM5B,HOXC8,TGFBR2,BTF3L4,PNISR,ARPP19,RNF138,UHMK1,MTRNR2L1,TXNIP,C6ORF106,SPNS1
MIRNA	hsa-miR-4768-3p	MIRNA:hsa-miR-4768-3p	1.98361e-06	5.70254	650	1623	121	14830	AQP6,DYNC1LI2,GABPB1,GLUL,MYH9,QDPR,RFC2,RHD,MRPL12,RRM2,STK4,YWHAZ,FZD4,ZNF264,HERPUD1,ZNF460,PMPCA,AHCYL2,FBXW2,ERO1A,TMED5,NCKIPSD,CDKAL1,TBC1D19,SYNJ2BP,KIAA1328,NOM1,ZNF556,SLC19A3,HASPIN,PPP1R15B,ZNF566,UBXN2B,C1ORF210,TXLNA,ZNF584,TMED4,KCTD21,RBM12B,CASTOR2,BCR,CPT1A,MTHFD1,PRIM1,MAPK1,QSOX1,NEK4,TFDP2,TIAL1,TSPYL1,UMPS,CNBP,GNE,MED16,MRPS16,GDE1,CYCS,PGPEP1,CACNG8,PLEKHG2,ZNF747,CDC73,ZM…
MIRNA	hsa-miR-522-5p	MIRNA:hsa-miR-522-5p	2.00659e-06	5.69754	62	1623	25	14830	ADH5,AMD1,CALM1,CCNG1,PMAIP1,ZNF566,USP45,GRPEL2,BEND4,ACTG1,PPP2CA,EIF4H,ATP11A,RPL13A,TRPV2,TAOK1,KDM5A,TEF,CBX4,GTPBP3,HEPHL1,SLC35G1,FOXO1,H3F3B,C10ORF105
MIRNA	hsa-miR-373-5p	MIRNA:hsa-miR-373-5p	2.07329e-06	5.68334	367	1623	79	14830	ADH5,CDKN1A,GABPB1,RHD,STAT2,TUBB2A,IKZF3,RNF44,INTS7,SYNJ2BP,PDP2,SLC19A3,FUT10,NAA30,C1ORF210,MTX3,CASTOR2,ACVR1B,EIF4E,IPP,LRPAP1,ATXN3,MTHFD1,RAD23B,RAD51,SLC4A1,TFDP2,UQCRB,LIPG,PTBP3,SRCAP,NUDT3,DDX19B,FOXJ3,KIF1B,BACE2,HEATR5A,GAPVD1,GDE1,PHAX,CYCS,UTP6,CACNG8,PDF,TTPAL,CDC73,NAA50,YIPF4,LZIC,MYOZ3,SHE,TANGO2,CMBL,TMEM154,RSBN1L,FNDC3B,ZNF487,PIK3C2A,DFFA,ARID5B,ZSWIM1,SP4,TM4SF20,DNTTIP2,…
MIRNA	hsa-miR-7154-3p	MIRNA:hsa-miR-7154-3p	2.09194e-06	5.67945	135	1623	40	14830	CCNG1,COX6B1,HNRNPUL1,PEG10,SOCS7,CDKAL1,SLC38A7,MIDN,MSI2,CYLD,PCYT1A,SCD,SOX11,IER3,RPL13A,CYP2W1,NAA50,CRISPLD2,UBN2,ADCY9,XPO6,SLC25A37,RTL8A,CSNK1G2,CASKIN1,HIC2,ARHGDIA,GTF2F1,PKM,UBE2D3,GTPBP1,NDRG1,CLSTN1,WBP2,NPLOC4,ZMAT5,LMNB2,MEX3A,BICDL1,NACC1
MIRNA	hsa-miR-6893-5p	MIRNA:hsa-miR-6893-5p	2.17884e-06	5.66177	658	1623	122	14830	AQP6,DYNC1LI2,FXN,GABPB1,GLUL,IGF1R,MYH9,SLC11A2,MAP2K7,QDPR,MRPL12,SURF4,YWHAZ,SNX17,ZNF609,AHCYL2,FBXW2,NAA20,CDKAL1,TBC1D19,SYNJ2BP,ATXN7L3,KIAA1328,PDP2,HASPIN,NOA1,PPP1R15B,ZNF566,MIDN,UBXN2B,TMED4,MFSD8,CEP170B,NHLRC2,CASTOR2,GPR26,PFAS,PRIM1,QSOX1,PTPN14,PURB,RAB3B,RAD51,RANGAP1,SH3BP2,SOX11,NEK4,TFDP2,TIAL1,TSPYL1,UMPS,ZNF708,GNE,G3BP1,TNRC6B,MRPS16,GDE1,CYCS,PGPEP1,CACNG8,PLEKHG2,ZNF747,…
MIRNA	hsa-miR-766-5p	MIRNA:hsa-miR-766-5p	2.18308e-06	5.66093	231	1623	57	14830	CCNG1,PLAGL2,PPP2R2A,KLK10,THBS1,YWHAZ,PEX11B,HNRNPUL1,PEG10,ICOSLG,SOCS7,SLC38A7,EFHD2,KREMEN1,MIDN,ZC3HAV1L,MSI2,CHD4,SNU13,SOX11,IER3,TNRC6B,RPL13A,EHD2,STMN3,NAA50,CRISPLD2,NKD2,EN2,XPO6,NRBP1,SLC25A37,PNRC2,ZBTB4,RTL8A,BTF3L4,LIF,HIC2,PHF12,ARHGDIA,ASCL2,FAAH,PAX2,PKM,PSMD11,UBE2D3,NDRG1,WBP2,NPLOC4,ZMAT5,NCEH1,C6ORF106,LMNB2,MEX3A,BICDL1,EVI5L,WIPF2
MIRNA	hsa-miR-4784	MIRNA:hsa-miR-4784	2.18308e-06	5.66093	231	1623	57	14830	CDKN1A,MRPL12,TUBB2A,YWHAZ,NCOA3,PDLIM5,CELF1,PEG10,ARL6IP1,PLD3,C1RL,LRRC20,RAD18,ATXN7L3,RHBDF2,TRIM71,EEF1A1,IGFBP5,MAPK1,QSOX1,PTPN14,ZNF70,SRCAP,TNRC6B,RPL13A,CYP2W1,UBN2,EN2,FKBP1A,GATA6,MYO1C,SLC7A1,MEPCE,MIGA2,UNC5B,ZADH2,TLE3,BASP1,NFIC,CASKIN1,PHF12,PFKFB3,ARHGEF2,SLC9A3R1,EIF1,NDRG1,NCS1,NPTXR,SLITRK5,ZMAT5,C6ORF106,PRRC2B,LMNB2,WFIKKN2,FAM83H,MCRIP1,SBK1
MIRNA	hsa-miR-371b-5p	MIRNA:hsa-miR-371b-5p	2.3643e-06	5.6263	368	1623	79	14830	ADH5,CDKN1A,GABPB1,RHD,STAT2,TUBB2A,IKZF3,RNF44,INTS7,SYNJ2BP,PDP2,SLC19A3,FUT10,NAA30,C1ORF210,MTX3,CASTOR2,ACVR1B,EIF4E,IPP,LRPAP1,ATXN3,MTHFD1,RAD23B,RAD51,SLC4A1,TFDP2,UQCRB,LIPG,PTBP3,SRCAP,NUDT3,DDX19B,FOXJ3,KIF1B,BACE2,HEATR5A,GAPVD1,GDE1,PHAX,CYCS,UTP6,CACNG8,PDF,TTPAL,CDC73,NAA50,YIPF4,LZIC,MYOZ3,SHE,TANGO2,CMBL,TMEM154,RSBN1L,FNDC3B,ZNF487,PIK3C2A,DFFA,ARID5B,ZSWIM1,SP4,TM4SF20,DNTTIP2,…
MIRNA	hsa-miR-4425	MIRNA:hsa-miR-4425	2.43514e-06	5.61348	90	1623	31	14830	CCND1,HMGA1,SMC1A,SLC12A7,HNRNPUL1,SAR1A,NSD1,DNAL1,BRI3BP,KCTD21,HNRNPD,PRKAR2A,TSPYL1,GAN,PHAX,MINDY2,CYP2W1,FBXW7,PDF,NAA50,SHE,MICA,HIST1H1E,HOXC8,LCOR,BAK1,PNRC1,AP3M1,CLSPN,SPRY4,NACC1
MIRNA	hsa-miR-6073	MIRNA:hsa-miR-6073	2.55647e-06	5.59236	95	1623	32	14830	CCNT2,FMO4,NR6A1,RDX,TAB2,INTS7,YOD1,KIF27,GRPEL2,SMCR8,TMED4,MTX3,FOXN3,HSPA1B,ATXN3,RAD51,TSEN34,SLC35E1,NAA50,EIF5AL1,XIAP,ZFP36L2,DDIT4,SP100,DCTN4,GNAS,ZCCHC14,PHF12,SRRD,ASPH,BAK1,PRPF38B
MIRNA	hsa-miR-372-5p	MIRNA:hsa-miR-372-5p	2.57895e-06	5.58856	324	1623	72	14830	ADH5,GABPB1,RHD,STAT2,TUBB2A,IKZF3,RNF44,INTS7,SYNJ2BP,PDP2,SLC19A3,FUT10,NAA30,C1ORF210,CASTOR2,ACVR1B,EIF4E,IPP,LRPAP1,ATXN3,MTHFD1,RAD23B,RAD51,SLC4A1,TFDP2,UQCRB,LIPG,SRCAP,NUDT3,DDX19B,FOXJ3,KIF1B,BACE2,HEATR5A,GAPVD1,PHAX,CYCS,UTP6,CACNG8,PDF,TTPAL,CDC73,NAA50,YIPF4,LZIC,MYOZ3,SHE,TANGO2,CMBL,TMEM154,RSBN1L,KLHL15,ZNF487,PIK3C2A,DFFA,ZSWIM1,SMAD2,SP4,TM4SF20,DNTTIP2,LYRM7,MOGAT1,ADAMTS17,TR…
MIRNA	hsa-miR-122-5p	MIRNA:hsa-miR-122-5p	2.61902e-06	5.58186	604	1623	114	14830	CALU,CCNG1,AP1S1,CTPS1,GLUL,IGF1R,LYN,MDM4,MEF2D,SLC11A2,PLAGL2,POLR2D,RFC2,SUMO1,SOCS1,ZNF264,SF3A1,PEG10,ACOT9,UBAP2,SAR1A,KIAA1143,PDP2,NOM1,BRI3BP,SMCR8,ACER2,ALDOA,ATP1A2,DBT,DMXL1,MAPK1,QSOX1,MAP4K2,SLC4A1,TFDP2,TIAL1,CDKL1,SLC16A5,GMEB1,NUDT3,FOXJ3,ABCA6,HEATR5A,PHPT1,AK3,GDE1,ALG1,ZYG11B,SNX22,SLC35E1,NAA50,ORAI2,YIPF4,UTP4,RRP36,BORCS7,NKPD1,IYD,HACD4,XIAP,CREB1,IL1A,SLC7A1,ADAM17,USP10,…
MIRNA	hsa-miR-6894-5p	MIRNA:hsa-miR-6894-5p	2.87625e-06	5.54117	186	1623	49	14830	CCNG1,COX6B1,ITGA3,PRIM2,RFC2,MRPL12,STAT2,DYRK3,HNRNPUL1,IKZF3,PEG10,AHCYL2,SOCS7,SLC38A7,PDP2,PHACTR4,NOA1,ZBTB37,MSI2,ADAR,MAPK1,SOX11,IER3,RPL13A,PLEKHG2,NAA50,CRISPLD2,UBN2,CLEC17A,LDLR,PPP2R5E,DDX52,XPO6,SLC25A37,MAT2A,RTL8A,HIC2,ARHGDIA,LASP1,PKM,UBE2D3,NDRG1,TTLL12,WBP2,NPLOC4,ZMAT5,LMNB2,MEX3A,BICDL1
MIRNA	hsa-miR-877-5p	MIRNA:hsa-miR-877-5p	3.073e-06	5.51244	233	1623	57	14830	ACTA1,CCNT2,ELF4,GLUL,HMGA1,MEF2D,SURF4,KMT2D,WASL,USP2,HAND1,CELF1,PGRMC1,HNRNPUL1,LARP1,PLD3,THEM6,YOD1,C12ORF4,COLEC12,ZNF566,ZNF280B,CASTOR2,ACTG1,EEF1A1,MEGF9,MTHFD1,VDAC1,GORASP2,PHPT1,C1ORF115,EIF5A,SEC24C,HUWE1,SRRM2,NDE1,PNRC2,TMEM30A,TUBB,CDKN1B,ETS2,GNL1,HOXA10,RTL8C,RACK1,MAPRE1,BTF3L4,ARHGDIA,CCND2,CSTB,PSMD11,RPL23A,SQSTM1,MTMR3,TMEM184B,CHD8,RC3H1
MIRNA	hsa-miR-412-3p	MIRNA:hsa-miR-412-3p	3.09034e-06	5.50999	142	1623	41	14830	KPNA5,SURF4,CELF1,YOD1,ATXN7L3,EDEM3,PGM2L1,HNRNPA1,HOXA13,PRKX,RXRB,TMSB4X,ZNF208,WASF2,DLC1,SEC24A,SETD1B,GAPVD1,RBM41,CENPJ,ANTXR1,ZNF551,EIF5AL1,PDIK1L,CYB561A3,NKPD1,XIAP,SCN8A,EED,PNKD,MRPS14,GIGYF1,CPEB4,OSBPL8,INS,CSDE1,FHL2,BAK1,RPS9,TMBIM6,SELENON
MIRNA	hsa-miR-6880-5p	MIRNA:hsa-miR-6880-5p	3.2321e-06	5.49051	313	1623	70	14830	CDKN1A,COX6B1,DYNC1LI2,MPL,PDGFB,PLAGL2,PPP2R2A,KLK10,MRPL12,PEX11B,HNRNPUL1,ZNF609,PEG10,PMPCA,PLD3,SLC38A7,TBC1D19,ZNF611,DNAL1,ZNF587,MIDN,MSI2,IFNLR1,ZNF584,CHD4,CSNK1E,CLN8,PPIA,RANGAP1,TCOF1,CNBP,GNE,AGTPBP1,GAPVD1,CNNM3,MRPS16,PGPEP1,TAOK1,PNPLA3,ZMIZ2,EN2,FGFR1,ARHGAP35,CLCC1,SPTLC3,GIGYF1,FNDC3B,ZFP69B,IGF1,SLC9A7,LTBP2,CENPN,BTF3L4,TP53,PHF12,GTF2F1,PKM,PTMA,YARS,TXNIP,SAR1B,NPLOC4,ZMAT…
MIRNA	hsa-miR-4740-5p	MIRNA:hsa-miR-4740-5p	3.23983e-06	5.48948	35	1623	18	14830	E2F6,GNG5,PLAGL2,WASL,FAM83G,RPL22,SCD,SLC38A2,SRRT,ITPRIPL1,SPANXN1,SPANXN5,TDRKH,CBX6,KCTD15,LMNB2,UNK,RNF165
MIRNA	hsa-miR-92a-1-5p	MIRNA:hsa-miR-92a-1-5p	3.31014e-06	5.48015	91	1623	31	14830	HMGA1,MYC,KMT2D,SMC1A,HAND1,BZW1,HNRNPUL1,CBX5,PPP2CA,PRKAR2A,PTPN14,RAD51,RFX1,GAN,SETD1B,FBXW7,LZIC,IL1A,PTEN,UBB,TUBB,UNC5B,FAS,UBE2S,TP53,BAK1,HDGF,HOXA7,PTMA,NACC1,SBK1
MIRNA	hsa-miR-548au-3p	MIRNA:hsa-miR-548au-3p	3.43665e-06	5.46386	96	1623	32	14830	MDM4,MYC,TUBB2A,DYRK3,ZNF264,PEG10,SAR1A,EDEM3,ZNF644,FAM104A,UBXN2B,FOXN3,HOXA13,HSPA1B,JARID2,DDX19B,RDH11,TRPV2,ZNF551,GPR156,CCL22,SHOC2,SLC35G2,TUBB,RTL8A,COPZ1,E2F3,PPP1R11,SYNGR2,TXNIP,SF3B3,SHANK3
MIRNA	hsa-miR-616-5p	MIRNA:hsa-miR-616-5p	3.49063e-06	5.4571	371	1623	79	14830	ADH5,CDKN1A,GABPB1,RHD,STAT2,TUBB2A,IKZF3,RNF44,INTS7,SYNJ2BP,PDP2,SLC19A3,FUT10,NAA30,C1ORF210,MTX3,CASTOR2,ACVR1B,EIF4E,IPP,LRPAP1,ATXN3,MTHFD1,RAD23B,RAD51,SLC4A1,TFDP2,UQCRB,LIPG,PTBP3,SRCAP,NUDT3,DDX19B,FOXJ3,KIF1B,BACE2,HEATR5A,GAPVD1,GDE1,PHAX,CYCS,UTP6,CACNG8,PDF,TTPAL,CDC73,NAA50,YIPF4,LZIC,MYOZ3,SHE,TANGO2,CMBL,TMEM154,RSBN1L,FNDC3B,ZNF487,PIK3C2A,DFFA,ARID5B,ZSWIM1,SP4,TM4SF20,DNTTIP2,…
MIRNA	hsa-miR-3916	MIRNA:hsa-miR-3916	3.49086e-06	5.45707	187	1623	49	14830	COX6B1,HMGA1,IGF1R,PDGFB,MAP2K7,SOD2,TUBB2A,PEX11B,WASL,CELF1,ZNF460,THEM6,FIGN,SYNJ2BP,C12ORF4,IGDCC4,RHBDF2,ZNF566,GRPEL2,NHLRC3,FAM83G,IGFBP5,PRKAR2A,PURB,BACE2,C1ORF115,DCBLD2,FKBP1A,RPS6KA3,SLC7A1,MAN1A2,TBC1D13,PNRC2,RNF187,TUBB,GNL1,BTF3L4,MDM2,NFIC,CASKIN1,ATP6V1E1,CCND2,HDGF,TACR3,RPS6KA4,DIP2A,TMEM127,NPLOC4,WIPF2
MIRNA	hsa-miR-6754-3p	MIRNA:hsa-miR-6754-3p	3.49328e-06	5.45677	106	1623	34	14830	KPNA5,CELF1,YOD1,ATXN7L3,EDEM3,PGM2L1,HNRNPA1,HOXA13,PRKX,RXRB,TMSB4X,ZNF208,WASF2,DLC1,SEC24A,GAPVD1,RBM41,CENPJ,ANTXR1,ZNF551,EIF5AL1,PDIK1L,CYB561A3,NKPD1,SCN8A,EED,PNKD,MRPS14,FHL2,BAK1,MAP3K9,RPS9,TMBIM6,SELENON
MIRNA	hsa-miR-1277-5p	MIRNA:hsa-miR-1277-5p	3.53168e-06	5.45202	621	1623	116	14830	AMD1,COL8A1,ARID3A,NR6A1,IGF1R,MAPK6,SP1,STRN,YWHAZ,SLC25A12,TNFSF9,WASL,ZNF264,SART3,AKAP8,ZNF460,COPS8,ZNF609,LARP1,AHCYL2,TRMO,SMARCAD1,PLEKHA3,ZNF556,PPP1R15B,GRPEL2,BRI3BP,DTX3L,IFNAR1,ATXN3,RAB3B,CDKL1,SPATA2,ZNF318,BACE2,TRPV2,MPP6,TAOK1,ABHD18,TSPAN14,ZNF551,NUS1,SPPL3,RSBN1L,ADCY9,ZFHX3,ZFP36L1,ZFP36L2,CREB1,DDX3X,FKBP1A,KPNA4,TNPO1,LDLR,PPP2R5E,PRKCD,RPS7,VCAM1,G3BP2,HUWE1,MAN1A2,DDX52,…
MIRNA	hsa-miR-153-5p	MIRNA:hsa-miR-153-5p	3.63874e-06	5.43905	246	1623	59	14830	DVL3,GLO1,MAPK6,COIL,SLC33A1,ZNF264,AKAP8,PDLIM5,ZNF460,COPS8,NUDT4,ARL6IP1,PLEKHA3,ZBTB37,MIDN,PDE12,CPT1A,DMXL1,GPR26,ATXN3,PPP2CA,RAB3B,RAN,RANGAP1,RFX1,RGS16,TADA2A,GNA14,ZNF274,CLUAP1,HEATR5A,IER3IP1,UBN2,GRK2,XIAP,LMAN1,DAZAP2,ZNF266,AP3M2,PDCD10,GSKIP,NLK,INO80D,NCAPG,ZNF503,ZNF791,MSH6,SLC30A6,RCC2,SPTSSA,MACROD2,NFIC,SEC14L4,IRF2BP2,HIC2,AZI2,PKM,PTMA,GNG12
MIRNA	hsa-miR-30e-5p	MIRNA:hsa-miR-30e-5p	3.85193e-06	5.41432	346	1623	75	14830	ATP2A2,PRDM1,ARID3A,NAP1L1,PLAGL2,RRM2,STRN,ZNF200,NCOA3,SOCS1,SOCS3,ZNF264,CELF1,ZNF460,PEG10,LARP1,SLC38A7,MARCKSL1,KREMEN1,PPP1R15B,FAM104A,EEF1A1,RAD23B,TAF4B,KLF10,TSPYL1,SEC24A,STX12,VPS41,PGPEP1,TAOK1,ATM,ZFP36L1,GOLGA1,IL1A,LDLR,RAP1B,RPS7,RPS8,EED,PER2,PDCD10,CLCC1,AFF4,NRBP1,LRRC8D,PBRM1,GIGYF1,LPCAT1,CPEB4,SLC35G2,LCLAT1,GOLGA8B,DCTN4,TXNDC5,LCOR,SERPINE1,SNAI1,SP4,ZDHHC20,SOBP,LYRM7,M…
MIRNA	hsa-miR-520d-5p	MIRNA:hsa-miR-520d-5p	3.91614e-06	5.40714	165	1623	45	14830	EDN1,ITGA3,MEF2D,SOD2,KMT2D,NCOA3,ZBTB5,SF3A1,ARIH1,SMARCAD1,ZNF566,HSPA1B,RAD23B,PDCD4,NAA50,CRISPLD2,CEP19,RSBN1L,UBN2,ZFHX3,BPTF,GNS,INCENP,LDLR,PTEN,RNF2,ZNF136,ZNF107,KLHL24,ZNF415,KLHL15,ARID5B,ZIC5,ZCCHC14,HDGF,PA2G4,PAK1,PPIB,BCLAF1,EPM2AIP1,CASZ1,WDR45B,MED28,LMNB2,ARL8A
MIRNA	hsa-miR-6134	MIRNA:hsa-miR-6134	3.93062e-06	5.40554	359	1623	77	14830	COX6B1,CRY2,DYNC1LI2,GPS1,MEF2D,MPL,PLAGL2,TUBB2A,ZNF28,KMT2D,SLC5A6,PMPCA,PLD3,TBC1D19,PHACTR4,ZNF611,DNAL1,ZNF587,ZNF799,MSI2,ZNF584,C5ORF51,FAM83G,ACTG1,CHD4,CLN8,ATXN3,CNBP,AGTPBP1,GAPVD1,CNNM3,MRPS16,RDH11,PGPEP1,ZNF747,C12ORF49,PNPLA3,ZMIZ2,CRISPLD2,OTUD6A,HARBI1,FGFR1,GNS,SPTLC3,FNDC3B,ZFP69B,MIGA2,TUBB,IGF1,ACVR2B,DFFA,ABHD2,SLC9A7,TBRG1,ZDHHC20,MDM2,NFIC,PTPN3,TRAPPC2,DDX6,ARPP19,HIC2,GT…
MIRNA	hsa-miR-6777-5p	MIRNA:hsa-miR-6777-5p	3.95038e-06	5.40336	82	1623	29	14830	SLC11A2,THBS1,RAB11FIP4,ZCCHC3,GPAT4,C1ORF115,EIF5AL1,CARM1,NFIC,CASKIN1,PER1,CTC1,MKNK2,MNT,NECTIN1,TRIM28,KDM6B,MAPK8IP3,CTDNEP1,TMEM184B,EPN1,CASZ1,BARHL1,NKX6-2,UNK,GPRIN1,ZNF787,ARL8A,SBK1
MIRNA	hsa-miR-655-5p	MIRNA:hsa-miR-655-5p	4.11306e-06	5.38583	122	1623	37	14830	AMD1,CCND1,DYNC1LI2,DVL3,GABPB1,MYC,NAP1L1,SLC11A2,QDPR,RRM2,CLDN12,TAB2,LARP1,FBXW2,NOA1,ZC3HAV1L,TRIM71,GRPEL2,CASP10,DBT,PRKAR2A,SKP1,SEC24A,DDX19B,ADNP2,CHSY1,PDCD4,ORAI2,LRRC58,SAMD8,GOLGA1,LBR,DENND5B,TFPI,CCNF,SHMT1,ZBTB34
MIRNA	hsa-miR-6081	MIRNA:hsa-miR-6081	4.11306e-06	5.38583	122	1623	37	14830	E2F6,HMGA1,MEF2D,PPP2R2A,AREL1,HNRNPUL1,LARP1,TXLNG,ATG9A,HOXA13,GAN,SETD1B,PGPEP1,CRISPLD2,RHOG,TNPO1,GIGYF1,RNF187,MAPRE1,RTL8A,YIPF6,ABCF2,LIF,NFIC,PNISR,CASKIN1,AK2,ASPH,HDGF,UBE2D3,YARS,TMEM127,UBFD1,PRRC2B,NACC1,SLC39A11,ZBTB34
MIRNA	hsa-miR-6778-3p	MIRNA:hsa-miR-6778-3p	4.17241e-06	5.37961	672	1623	123	14830	ALDH7A1,FXN,RRM2,NKX2-1,ZNF8,THOC5,SLC33A1,CEP135,PDLIM5,TGOLN2,CELF1,KIAA0930,CBX5,ACOT9,PLEKHO1,C1RL,DNAJC28,SAR1A,ZNF556,OPA3,KREMEN1,NOA1,SMCR8,ZNF578,ZNF417,PDE12,PGM2L1,KCTD21,CKS1B,CPT1A,CSNK1E,DNASE2,GTF2H3,LAIR1,MLN,PRIM1,PRKX,QSOX1,PURB,TIAL1,ZNF70,GMPS,RPL14,LIPG,MED16,GMEB1,SRCAP,POLR3A,NUDT3,DDX19B,CLUAP1,AGTPBP1,PDCD4,TRPV2,PHAX,CYCS,GPN2,MRPS10,RBM41,TMX4,TAOK1,TTPAL,C12ORF49,ZMYM1…
MIRNA	hsa-miR-6807-5p	MIRNA:hsa-miR-6807-5p	4.17485e-06	5.37936	574	1623	109	14830	AHR,AMD1,COX6B1,DVL3,GABPB1,IL6R,ITGA3,RFC2,RHD,RRM1,RRM2,SLC5A5,FZD4,THOC5,ATG12,ATP6V1G1,ZNF460,COPS8,IKZF3,AHCYL2,ACOT9,FBXW2,CPA4,SYNJ2BP,PDP2,OPA3,KREMEN1,RAB11FIP4,PPP1R15B,ZNF799,ZFAND4,NAA30,DTX3L,TMED4,RNF144B,KCTD21,MTX3,RAB19,ALDOA,DBT,FUS,GTF2H3,IPP,ATXN3,PRIM1,QSOX1,PURB,TYRO3,CNBP,ZNF70,ZNF175,MED16,POLR3A,DDX19B,CHSY1,CLUAP1,TNRC6B,GAPVD1,TAOK1,CACNG8,PLEKHG2,ORAI2,PNPLA3,TSPAN14,C…
MIRNA	hsa-miR-4775	MIRNA:hsa-miR-4775	4.18257e-06	5.37856	296	1623	67	14830	AHR,GLO1,MAGEA3,MAGEA6,PMAIP1,HMGA2,DYRK2,WASL,ZNF264,KIAA0930,SOCS7,RWDD1,NOM1,KREMEN1,NOA1,FAM104A,NHLRC2,CASP10,DMXL1,RAB3B,RAD51,SKP1,GMEB1,POLR3A,AGTPBP1,PRKD2,RDH11,GPN2,PGPEP1,MRPS10,WNK1,PHC3,PNPLA3,ZMIZ2,YIPF4,LZIC,LRRC58,SPPL3,MANEAL,KIAA1958,FBXL13,UBN2,TRIM72,TNPO1,NSD2,HUWE1,GSKIP,DDIT4,LAPTM4B,KRBOX4,TMEM30A,HOXA10,MED10,PAXBP1,ZDHHC20,EPGN,RHOBTB3,LYRM7,MOGAT1,ITPRIPL1,FHL2,UHMK1,Y…
MIRNA	hsa-miR-363-3p	MIRNA:hsa-miR-363-3p	4.64563e-06	5.33296	341	1623	74	14830	AMD1,CDKN1A,DYNC1LI2,GTF2E1,STAT2,ELOA,HMGA2,WASL,SLC33A1,ZNF264,ZNF460,RNF44,MCF2L2,RBFOX2,FBXW2,OPA3,ZC3HAV1L,PDZD8,ZNF417,TXLNA,CNEP1R1,CLN8,HOXA13,IPP,RAD51,SOX11,TMF1,MRPS16,RBM27,PGPEP1,FBXW7,TULP4,ORAI2,YIPF4,SHE,KIAA1958,ARGFX,CREB1,DDX3X,DUSP5,BPTF,FKBP1A,GATA6,INCENP,TEF,PER2,BCL2L11,RLIM,DDIT4,KLHL15,CPEB4,ZADH2,GOLGA8B,HOXC8,CDK5R1,LCOR,ZNF850,H3F3B,ABCF2,ZIC5,MDM2,CASKIN1,FMN1,NFYB,U…
MIRNA	hsa-miR-3150b-3p	MIRNA:hsa-miR-3150b-3p	5.06856e-06	5.29512	230	1623	56	14830	CDKN1A,TUBB2A,YWHAZ,NCOA3,PDLIM5,CELF1,PEG10,ARL6IP1,PLD3,C1RL,LRRC20,RAD18,ATXN7L3,RHBDF2,TRIM71,EEF1A1,IGFBP5,MAPK1,QSOX1,PTPN14,ZNF70,SRCAP,TNRC6B,RPL13A,CYP2W1,UBN2,EN2,FKBP1A,GATA6,MYO1C,SLC7A1,MEPCE,MIGA2,UNC5B,ZADH2,TLE3,BASP1,NFIC,CASKIN1,PHF12,PFKFB3,ARHGEF2,SLC9A3R1,EIF1,NDRG1,NCS1,NPTXR,SLITRK5,ZMAT5,C6ORF106,PRRC2B,LMNB2,WFIKKN2,FAM83H,MCRIP1,SBK1
MIRNA	hsa-miR-4649-3p	MIRNA:hsa-miR-4649-3p	5.41077e-06	5.26674	501	1623	98	14830	AMD1,AQP6,CRY2,DNAH9,DYNC1LI2,DVL3,E2F6,GABPB1,GLUL,MXD1,MYH9,SLC11A2,NUCB2,PAFAH2,PLAGL2,QDPR,TUBB2A,YWHAZ,ZNF264,PEG10,AHCYL2,FBXW2,CDKAL1,TBC1D19,SYNJ2BP,CDV3,PDP2,HASPIN,TOMM40L,NOA1,ZNF587,PPP1R15B,ZNF566,CASTOR2,PFAS,PRIM1,QSOX1,SH3BP2,TFDP2,TIAL1,TSPYL1,TYRO3,UMPS,EIF4H,GNE,KIF1B,MRPS16,GDE1,CYCS,PGPEP1,CACNG8,PLEKHG2,ZNF747,CDC73,ZMYM1,SNX22,LZIC,ZNF101,STEAP2,MICA,ATM,BPTF,HSP90B1,VCAM1,…
MIRNA	hsa-miR-4257	MIRNA:hsa-miR-4257	5.44354e-06	5.26412	381	1623	80	14830	CDKN1A,GATM,NR6A1,HMGA1,MPL,MYH9,SLC5A5,SP1,TG,THBS1,HMGA2,FZD4,ZNF264,NUP155,CEP135,SNX17,TUBB4A,ZNF460,CHTOP,CPA4,TBC1D19,KIAA1143,PDP2,PRSS22,RHBDF2,ZNF587,MIDN,FMNL3,ZC3HAV1L,ZFAND4,NAA30,GRPEL2,ANKRD46,PDE12,TMED4,NAT8L,ACER2,CASTOR2,HSPA6,NME2,PFAS,NEK4,TCOF1,TFDP2,TYRO3,ZNF70,DDX19B,EHD2,GDE1,MRPS10,ZNF101,RSBN1L,TRIM72,C6ORF132,MICA,BPTF,KPNA2,RPL18A,VCAM1,SHOC2,DAZAP2,LATS2,RLIM,HECW2,MR…
MIRNA	hsa-miR-30b-5p	MIRNA:hsa-miR-30b-5p	5.55045e-06	5.25567	414	1623	85	14830	ATP2A2,PRDM1,ARID3A,NAP1L1,PLAGL2,RRM2,STRN,ZNF200,NCOA3,SOCS1,SOCS3,BAZ1B,CLDN12,ATG12,ZNF264,CELF1,ZNF460,PEG10,LARP1,TMED5,SLC38A7,YOD1,ACTR10,MARCKSL1,KREMEN1,PPP1R15B,FAM104A,RAD23B,TAF4B,KLF10,TSPYL1,G3BP1,PLIN3,SEC24A,CEP152,STX12,VPS41,PGPEP1,TAOK1,ATM,BCL2,ZFP36L1,CAT,GOLGA1,IL1A,LDLR,RAP1B,EED,PER2,PDCD10,CLCC1,AFF4,NRBP1,LRRC8D,PBRM1,GIGYF1,LPCAT1,KLHL15,CPEB4,SLC35G2,LCLAT1,GOLGA8B,DC…
MIRNA	hsa-miR-6808-5p	MIRNA:hsa-miR-6808-5p	5.57313e-06	5.2539	661	1623	121	14830	AQP6,DYNC1LI2,FXN,GABPB1,GLUL,IGF1R,MYH9,SLC11A2,MAP2K7,QDPR,MRPL12,SURF4,YWHAZ,SNX17,ZNF609,AHCYL2,FBXW2,NAA20,CDKAL1,TBC1D19,SYNJ2BP,ATXN7L3,KIAA1328,PDP2,HASPIN,NOA1,PPP1R15B,ZNF566,MIDN,UBXN2B,TMED4,MFSD8,CEP170B,NHLRC2,CASTOR2,GPR26,PFAS,PRIM1,QSOX1,PTPN14,PURB,RAB3B,RAD51,RANGAP1,SH3BP2,SOX11,NEK4,TFDP2,TIAL1,TSPYL1,UMPS,ZNF708,GNE,G3BP1,TNRC6B,MRPS16,GDE1,CYCS,PGPEP1,CACNG8,PLEKHG2,ZNF747,…
MIRNA	hsa-miR-296-3p	MIRNA:hsa-miR-296-3p	5.82709e-06	5.23455	255	1623	60	14830	COX6B1,GLUL,HIST1H2BD,HMGA1,ND4,ND5,PLAGL2,SNRPC,KMT2D,HAND1,HNRNPUL1,LARP1,CHTOP,ERO1A,TRMO,NOM1,NAA30,KCTD21,CASTOR2,EEF1A1,HSPA1B,GAN,SRCAP,FBXW7,PHC3,EIF5A,FGFR1,ARHGAP35,ATP6,RNF6,CCNK,ZNF266,ZNF268,NDE1,FKBP14,ZNF253,ZNF667,ZNF669,ZNF440,ZNF791,ZNF781,ZNF780B,ZNF487,KDM5B,COX3,TLE3,RACK1,ZNF286B,CDKN2A,GAPDH,PKM,PTMA,PRRC2A,MLF2,TTLL12,HIPK2,CHTF8,ZMAT5,PRRC2B,ANKRD52
MIRNA	hsa-miR-367-3p	MIRNA:hsa-miR-367-3p	5.90039e-06	5.22912	330	1623	72	14830	AMD1,DYNC1LI2,GTF2E1,STAT2,ELOA,HMGA2,WASL,SLC33A1,ZNF264,ZNF460,RNF44,MCF2L2,RBFOX2,FBXW2,OPA3,ZC3HAV1L,PDZD8,ZNF417,TXLNA,CNEP1R1,CLN8,HOXA13,IPP,RAD51,SOX11,TMF1,MRPS16,RBM27,PGPEP1,FBXW7,TULP4,ORAI2,YIPF4,SHE,KIAA1958,ARGFX,DDX3X,DUSP5,BPTF,FKBP1A,GATA6,INCENP,TEF,PER2,BCL2L11,RLIM,DDIT4,KLHL15,CPEB4,ZADH2,GOLGA8B,HOXC8,CDK5R1,LCOR,ZNF850,H3F3B,ABCF2,ZIC5,MDM2,CASKIN1,FMN1,NFYB,UHRF1BP1,ZFYVE…
MIRNA	hsa-miR-3148	MIRNA:hsa-miR-3148	5.95984e-06	5.22477	243	1623	58	14830	CCND1,CALM1,DYNC1LI2,HMGA1,IGF1R,LYN,MDM4,SOD2,SLC5A6,ATP6V1G1,ZNF460,YWHAQ,RNF44,TAB2,RBFOX2,RAB11FIP4,USP45,C5ORF51,FAM83G,HOXA13,NCL,PPIA,RAN,RFX1,SCD,CNBP,SPATA2,DLC1,ZYG11B,ZNF101,ZFP36L1,EN2,INCENP,LMAN1,SLC7A1,BAZ2A,PNRC2,TBL1XR1,LONRF1,CALM3,CDKN1B,MBD4,PRUNE2,ZNF850,PNISR,DNTTIP2,ASAP1,LYRM7,E2F2,CCDC6,CYB5B,HDGF,NF2,PAX2,PTMA,PNRC1,CTDNEP1,PGAM4
MIRNA	hsa-miR-142-5p	MIRNA:hsa-miR-142-5p	5.96484e-06	5.2244	225	1623	55	14830	CCND1,CALM1,GLO1,SOD2,SOCS1,ZNF264,BZW1,TSPAN3,IGF2BP3,BCOR,DNAJC28,FIGN,CAPRIN2,FUT10,CEP120,ATXN7L3B,FOXO3,LRPAP1,MAPK1,SCD,DLC1,GDE1,FOXJ2,LZIC,TTC8,ZNF324B,ZFHX3,ELK4,PEBP1,MAP2K1,PTEN,ULK1,EFCAB14,KIF2C,SIRT1,ZBTB20,RLIM,SLC38A2,APOL6,PTPDC1,LCLAT1,EGLN3,MSH6,HOXA10,MAT2A,TGFBR2,BAG2,TRAPPC2,ZFYVE21,UHMK1,PCBP1,CAPN15,DDX21,GDF11,ZNF805
MIRNA	hsa-miR-4465	MIRNA:hsa-miR-4465	6.17137e-06	5.20962	190	1623	49	14830	FPR1,PMAIP1,MAPK6,TSC22D2,CDV3,EDEM3,PPP1R15B,ZNF566,TMTC3,PDE12,HSPD1,PRKX,TNRC6B,AGTPBP1,PHAX,ALG1,WNK1,PNPLA3,RRP36,MYOZ3,NUS1,TMEM154,UBN2,MICA,GRK2,ATP2B1,CSNK1A1,DDX3X,EP300,KPNA2,RNF6,ADAM17,EFCAB14,PDCD10,DDIT4,TBC1D13,ZNF669,KLHL15,ZNF664,BLOC1S2,MAT2A,MFHAS1,E2F7,MDM2,PDE4DIP,CCND2,TTLL12,DIP2A,KMT5A
MIRNA	hsa-miR-4505	MIRNA:hsa-miR-4505	8.18458e-06	5.087	180	1623	47	14830	CDKN1A,COX6B1,ITGA3,MAP2K7,THOC5,CEP135,TGOLN2,CELF1,SLC12A7,SMCR8,ZNF774,ADAR,TIAL1,PLIN3,GDE1,FOXJ2,ZNF551,UBN2,PTEN,ADAM17,RAP1GAP2,XPNPEP3,CENPO,RTL8A,CRIPT,DLG5,HIC2,ARHGDIA,MMP17,MNT,NF2,PKM,NECTIN1,SEC22C,TRIM28,U2AF2,KDM6B,MAPK8IP3,CBX6,CBX8,PNMA8B,MED28,TRAF7,ANKRD13B,ARL8A,FOXK1,PCP4L1
MIRNA	hsa-miR-4524b-3p	MIRNA:hsa-miR-4524b-3p	8.3395e-06	5.07886	233	1623	56	14830	AP1S1,MEF2D,NCOA3,SMC1A,SLC5A6,TSC22D2,PCGF3,IGF2BP1,ACOT9,ABT1,NCKIPSD,SLC38A7,SYNJ2BP,ZNF417,TMED4,C5ORF51,PRR5-ARHGAP8,FAM83G,ATP1A2,GTF2H3,RANGAP1,RXRB,SLC4A1,CDKL1,LIPG,SEMA6B,ZNF274,PTPRT,SPART,TRPV2,MINDY2,CYP2W1,PDF,ZYG11B,PNPLA3,TSPAN14,ZMIZ2,RRP36,CTCFL,DNLZ,MICA,BCL2L11,GSKIP,GIGYF1,ZNF699,NXPE3,KCNMB1,PER1,CTC1,ARHGDIA,E2F3,SF3B3,TMEM184B,URM1,SPRY4,FOXK1
MIRNA	hsa-miR-4709-3p	MIRNA:hsa-miR-4709-3p	8.56644e-06	5.0672	125	1623	37	14830	ADH5,CCND1,HMGA1,HNRNPA2B1,MDM4,STK4,DYRK3,SOCS1,ARID3B,ZNF460,NHLRC3,ACVR1B,PFAS,PLCB3,EIF4H,CNBP,ZFP36L1,ID4,PLAG1,SCAMP2,TMED7,KLHL15,ZNF526,CALM3,RCC2,PHLDB2,BBS9,MCTS1,PLA2G2C,ATP6V1E1,CCND2,GRID1,MLF2,YARS,TXNIP,CHTF8,STRIP2
MIRNA	hsa-miR-8485	MIRNA:hsa-miR-8485	9.23135e-06	5.03473	869	1623	149	14830	ATP2A2,BACH1,CDKN1A,COL8A1,CRY2,ARID3A,IGF1R,MEF2D,MAPK6,RDX,SOD2,SP1,STRN,SYT1,NCOA3,DYRK2,ZNF264,CEP135,IGF2BP1,ACOT9,SOCS7,CPA4,SEMA4C,PLEKHA3,ZNF556,DNAL1,GRPEL2,BRI3BP,ZNF280B,SLC16A9,C5ORF51,MTX3,ATXN7L3B,ACVR1B,CHEK1,CYLD,DBT,DMXL1,CLN8,GSTM5,HSPA4,ATXN3,PRKX,SS18,UMPS,EIF4H,ZNF175,ALX1,GNA14,MED24,PTBP3,MED16,G3BP1,SRCAP,NUDT3,TNRC6B,EHD2,MPP6,PHAX,RBM41,MIOX,TAOK1,CACNG8,C12ORF49,ABHD18,…
MIRNA	hsa-miR-5787	MIRNA:hsa-miR-5787	9.90237e-06	5.00426	181	1623	47	14830	CDKN1A,COX6B1,ITGA3,MAP2K7,THOC5,CEP135,TGOLN2,CELF1,SLC12A7,SMCR8,ZNF774,ADAR,TIAL1,PLIN3,GDE1,FOXJ2,ZNF551,UBN2,PTEN,ADAM17,RAP1GAP2,XPNPEP3,CENPO,RTL8A,CRIPT,DLG5,HIC2,ARHGDIA,MMP17,MNT,NF2,PKM,NECTIN1,SEC22C,TRIM28,U2AF2,KDM6B,MAPK8IP3,CBX6,CBX8,PNMA8B,MED28,TRAF7,ANKRD13B,ARL8A,FOXK1,PCP4L1
MIRNA	hsa-miR-194-3p	MIRNA:hsa-miR-194-3p	1.00296e-05	4.99872	131	1623	38	14830	AP1S1,POLR2D,KLK10,SUMO1,ICOSLG,THEM6,RAB11FIP4,ZNF587,PPP1R15B,GPAT4,CPT1A,CSNK1E,PFAS,LIPG,NAA50,UBN2,GRK2,ALDH9A1,ARRB2,CARM1,MRPS23,SLC38A2,CDC25A,TP53,PLA2G2C,MKNK2,HDGF,YWHAE,YARS,ARHGEF2,UST,TXNIP,MAPK8IP3,SF3B3,MINK1,NPLOC4,NACC1,ZBTB34
MIRNA	hsa-miR-3188	MIRNA:hsa-miR-3188	1.01394e-05	4.99399	85	1623	29	14830	CRY2,DVL3,RFC2,CLDN12,ESPL1,ZNF774,ACTG1,CKS1B,QSOX1,SCD,ALX1,SRCAP,WNK1,YIPF4,MTOR,BAZ2A,XPO6,ZNF439,DFFA,SNX9,NFIC,E2F2,CTC1,ARHGDIA,TMBIM6,MTMR3,NCEH1,URM1,LMNB2
MIRNA	hsa-miR-4305	MIRNA:hsa-miR-4305	1.01721e-05	4.99259	37	1623	18	14830	MXD1,TSC22D2,ZNF443,KIAA1143,ZNF799,PPP2CA,TIAL1,EIF4H,SPART,TAOK1,PRAMEF9,PRAMEF4,PRAMEF11,PRAMEF15,CSNK1G2,PER1,CTC1,UHMK1
MIRNA	hsa-miR-890	MIRNA:hsa-miR-890	1.04767e-05	4.97978	105	1623	33	14830	AQP6,COX6B1,PRIM2,ZNF460,YWHAQ,IKZF3,MCF2L2,CDKAL1,DNAJC28,ARL8B,SLC19A3,ZBTB37,ZNF566,UBXN2B,BRI3BP,FOXN3,TFDP2,MED16,G3BP1,ZNF747,LZIC,ALDH9A1,DAZAP2,CLCC1,GK5,GNL1,MMS22L,H3F3B,METTL27,LIF,TRAPPC2,PNISR,CCND2
MIRNA	hsa-miR-4481	MIRNA:hsa-miR-4481	1.08665e-05	4.96391	126	1623	37	14830	FPR1,GLUL,MYH9,SUMO1,ZNF460,SOCS7,NSD1,SLC19A3,MIDN,C19ORF47,ALDOA,SETD1B,EIF5AL1,LRIT3,EIF5A,ELK4,EP300,SEC24C,DAZAP2,BCL2L11,CARD10,TBC1D13,GNL1,MECP2,NFIC,TFPI,PKM,PPIB,PSMD11,RPS6KA4,TRIM28,KDM6B,NPTXR,NPLOC4,SELENON,LMNB2,UNK
MIRNA	hsa-miR-4745-5p	MIRNA:hsa-miR-4745-5p	1.08665e-05	4.96391	126	1623	37	14830	FPR1,GLUL,MYH9,SUMO1,ZNF460,SOCS7,NSD1,SLC19A3,MIDN,C19ORF47,ALDOA,SETD1B,EIF5AL1,LRIT3,EIF5A,ELK4,EP300,SEC24C,DAZAP2,BCL2L11,CARD10,TBC1D13,GNL1,MECP2,NFIC,TFPI,PKM,PPIB,PSMD11,RPS6KA4,TRIM28,KDM6B,NPTXR,NPLOC4,SELENON,LMNB2,UNK
MIRNA	hsa-miR-1273g-3p	MIRNA:hsa-miR-1273g-3p	1.11469e-05	4.95285	501	1623	97	14830	AQP6,CCNG1,COX6B1,DNA2,GABPB1,SLC11A2,ATXN2,STK4,THBS1,THOC5,NUP155,ZNF460,IKZF3,MCF2L2,DNAJC28,SYNJ2BP,TXLNG,PLEKHA3,ZNF556,DNAL1,ZNF566,FBXL20,SMCR8,ZNF417,DTX3L,IFNLR1,PDE12,TMED4,MTX3,RBM12B,CASTOR2,ALDOA,CHEK1,FUS,IPP,LAIR1,MTHFD1,PRIM1,TFDP2,KLF10,CNBP,GAN,DDX19B,MINDY2,UTP6,CACNG8,PLEKHG2,WNK1,ORAI2,CRISPLD2,YIPF4,UTP4,ZNF101,TANGO2,KIAA1958,UBN2,ALDH9A1,XIAP,CREB1,GNS,TNPO1,MYO1C,PDK3,PTE…
MIRNA	hsa-miR-6768-5p	MIRNA:hsa-miR-6768-5p	1.16428e-05	4.93394	148	1623	41	14830	CCND1,MEF2D,NAP1L1,RRM2,ZBTB5,ZNF587,GRPEL2,C5ORF51,NHLRC2,BEND4,HSPA4,ATXN3,PRKX,EIF4H,CLPP,PTBP3,CRISPLD2,SPPL3,FAM3C,ZBTB20,GIGYF1,UNC5B,BUB1,CDKN1B,H3F3B,CSNK1G2,RHOBTB3,DNTTIP2,HIC2,ARHGDIA,CD81,GRID1,PCBP1,NOS1AP,TXNIP,CBX6,VAC14,SPRY4,LMNB2,PPARGC1B,NANOS1
MIRNA	hsa-miR-498	MIRNA:hsa-miR-498	1.18144e-05	4.92759	316	1623	69	14830	EPHA4,FPR1,RFC2,TGOLN2,IKZF3,FNDC3A,RBFOX2,YOD1,CDV3,LIMD2,PPP1R15B,ZNF566,TMTC3,ACER2,ALDOA,CSNK1E,DNASE2,FOXO3,HSPD1,IFNAR1,IPP,MAPK1,RAD51,TERT,GMEB1,FOXJ3,CLUAP1,BACE2,GDE1,CYCS,GPN2,PGPEP1,ORAI2,RBM4B,ZNF101,ATP2B1,ZFP36L1,ELK4,EP300,RNF6,CBX4,EFCAB14,PDIA6,DDX52,PDCD10,TMED7,DDIT4,ZNF667,KLHL15,NCOA7,GK5,ZNF829,ZNF487,DFFA,HOXC8,ABHD2,TBRG1,FAM217B,DSTYK,LYRM7,IRF2BP2,E2F2,VAV3,MCTS1,MED28,…
MIRNA	hsa-miR-6859-5p	MIRNA:hsa-miR-6859-5p	1.19577e-05	4.92235	182	1623	47	14830	COX6B1,HMGA1,IGF1R,PDGFB,MAP2K7,SOD2,TUBB2A,PEX11B,WASL,CELF1,ZNF460,THEM6,FIGN,C12ORF4,IGDCC4,RHBDF2,ZNF566,GRPEL2,NHLRC3,FAM83G,IGFBP5,PRKAR2A,PURB,BACE2,C1ORF115,DCBLD2,FKBP1A,RPS6KA3,MAN1A2,TBC1D13,PNRC2,RNF187,TUBB,GNL1,BTF3L4,MDM2,NFIC,CASKIN1,ATP6V1E1,CCND2,HDGF,TACR3,RPS6KA4,DIP2A,TMEM127,NPLOC4,WIPF2
MIRNA	hsa-miR-5197-5p	MIRNA:hsa-miR-5197-5p	1.22402e-05	4.91221	165	1623	44	14830	ADH5,IL6R,MYC,POLR2D,RFC2,STRN,EIF4A3,PEG10,PDP2,ZNF644,ZC3HAV1L,DTX3L,DBT,FKBP4,HOXA13,PRIM1,RANGAP1,TMSB4X,CNBP,CHSY1,CNNM3,MRPS10,ARGFX,SHISA9,XIAP,ZFHX3,SHOC2,CLCC1,ZNF107,FNDC3B,SLC35G2,LCOR,SLC35E2B,CDK4,FAM217B,DSTYK,PNISR,TP53,E2F3,MCM5,RPS15A,SLC6A6,NECAP1,ZNF805
MIRNA	hsa-miR-3925-5p	MIRNA:hsa-miR-3925-5p	1.24297e-05	4.90554	116	1623	35	14830	CD59,TNFSF9,ZNF264,AKAP8,LEFTY1,CELF1,IGDCC4,RAB40C,LIMD2,ZBTB37,ACTG1,IGFBP5,G3BP1,TSPAN14,FKBP1A,KPNA2,KDM5A,G3BP2,SPIRE1,RAB2B,CALM3,FOXO1,CLDN10,RHOBTB3,SEC14L4,PHF12,E2F3,LASP1,MAP3K9,PTMA,TACR3,PPP1R11,SQSTM1,SYNGR2,TRIM28
MIRNA	hsa-miR-30a-3p	MIRNA:hsa-miR-30a-3p	1.28626e-05	4.89067	194	1623	49	14830	FXN,GLO1,MDM4,MYC,NAP1L1,THBS1,TUBB2A,SUMO1,YWHAZ,HMGA2,THOC5,COPS8,ARL6IP1,COLEC12,FAM104A,UBXN2B,SMCR8,C5ORF51,HSPA6,TIAL1,GSTO1,MAML1,RAB31,MORC3,IER3IP1,PNPLA3,NEMP2,ALDH9A1,ZFHX3,ZFP36L1,EP300,KPNA2,BCL2L11,ZNF268,NIN,SLC25A37,CDKN1B,FOXP1,EPGN,MECP2,DSTYK,VAV3,ARPP19,KMT2A,TACR3,YWHAE,EIF1,CLSTN1,SF3B3
MIRNA	hsa-miR-5011-5p	MIRNA:hsa-miR-5011-5p	1.29595e-05	4.88741	649	1623	118	14830	AMD1,BACH1,COL8A1,ARID3A,NR6A1,IGF1R,MXD1,PMAIP1,MAPK6,SP1,STRN,YWHAZ,MLLT10,SLC25A12,TNFSF9,WASL,ZNF264,AKAP8,IGF2BP1,CELF1,ZNF460,COPS8,RNF44,ZNF609,LARP1,AHCYL2,TRMO,SMARCAD1,PLEKHA3,ZNF556,PPP1R15B,MSI2,GRPEL2,BRI3BP,ZNF280B,TMTC3,CYLD,DBT,IFNAR1,ATXN3,RAB3B,CDKL1,SPATA2,ZNF318,MPP6,FBXW7,TAOK1,ABHD18,TSPAN14,ZNF551,SPPL3,RSBN1L,ADCY9,ZFHX3,CREB1,DDX3X,ELK4,FKBP1A,FOXL1,ID4,KPNA4,TNPO1,LDLR,N…
MIRNA	hsa-miR-491-5p	MIRNA:hsa-miR-491-5p	1.30524e-05	4.88431	171	1623	45	14830	GPS1,MRPL12,RRAD,ATXN2,THBS1,SUMO1,YWHAZ,ZNF8,HMGA2,IGF2BP1,PEG10,ICOSLG,LARP1,MARCKSL1,SLC19A3,C19ORF47,TXLNA,C5ORF51,CHD4,ZNF708,SETD1B,CYP2W1,EIF5AL1,ARRB2,EIF5A,ELN,SHOC2,DAZAP2,CARD10,SLC38A2,NFIC,CASKIN1,TP53,HIC2,ASCL2,MNT,PKM,CAPN15,GTPBP1,ABCC5,TRIM28,SEPT9,KCTD2,SPRY4,NACC1
MIRNA	hsa-miR-802	MIRNA:hsa-miR-802	1.32125e-05	4.87902	67	1623	25	14830	MLLT10,ATG12,TMED5,PPP1R15B,GRPEL2,HMGN1,SLC4A1,ZNF708,RDH11,ALDH9A1,KPNA1,KPNA2,TNPO1,LDLR,RNF6,NPM3,FAM3C,LATS2,KLHL15,BTF3L4,MECP2,DNTTIP2,ARPP19,DDX21,RPL7L1
MIRNA	hsa-miR-148a-3p	MIRNA:hsa-miR-148a-3p	1.36051e-05	4.8663	212	1623	52	14830	CDKN1A,ARID3A,MYC,WASL,SLC12A7,MSL3,ARL6IP1,ARL8B,COLEC12,USP38,FAM104A,ACVR1,CCNA2,HSPA4,IGFBP5,JARID2,TNRC6B,VPS41,CYCS,PDIK1L,BCL2,HMGB1,KPNA4,LBR,LDLR,HSP90B1,BCL2L11,KIF2C,TMED7,SLC38A2,ARRDC3,MPP5,AURKB,CDKN1B,HOXC8,RCC2,SMAD2,SERPINE1,FOXP1,ZIC5,DSTYK,OR2C3,PHLDB2,DDX6,MAP3K9,UBE2D3,RPS6KA4,NDRG1,TXNIP,CCNI,KDM6B,ERRFI1
MIRNA	hsa-let-7g-3p	MIRNA:hsa-let-7g-3p	1.36336e-05	4.86539	106	1623	33	14830	IGF1R,HMGA2,TSC22D2,PCGF3,FNDC3A,NCL,RAD23B,DLC1,RBM27,HIST1H1E,HMGB1,INCENP,KPNA2,DAZAP2,SCAMP2,PRRC2C,ZNF107,FKBP14,KLHL15,RTL8A,HAT1,SEL1L3,CADM1,UBASH3B,DENND5B,ZNF286B,RAPH1,FHL2,ZFYVE21,NFIX,OLR1,URM1,LMNB2
MIRNA	hsa-miR-887-5p	MIRNA:hsa-miR-887-5p	1.38884e-05	4.85735	469	1623	92	14830	AHR,AQP6,POLR3D,COX6B1,DNAH9,GOLGA4,HMGA1,ITGA3,MDM4,MYH9,SLC11A2,PRIM2,RRAD,STK4,STX3,SMC1A,DYRK2,NUP155,BZW1,ZNF460,HNRNPUL1,IKZF3,MCF2L2,PMPCA,FBXW2,NCKIPSD,CDKAL1,ARL8B,SLC38A7,TBC1D19,SAR1A,KIAA1328,PHACTR4,SLC19A3,DNAL1,ZBTB37,ZNF587,PPP1R15B,ZFAND4,C19ORF47,UBXN2B,BRI3BP,ZNF417,ZNF584,NHLRC2,IGFBP5,ATXN3,PRKAR2A,PURB,SNX1,TFDP2,TIAL1,TYRO3,CNBP,ZNF708,ZNF70,MED16,WASF2,GAPVD1,EHD2,MRPS16,P…
MIRNA	hsa-miR-3616-3p	MIRNA:hsa-miR-3616-3p	1.40055e-05	4.8537	101	1623	32	14830	CDKN1A,E2F6,PLAGL2,KMT2D,CBX5,SOCS7,ATG9A,MIDN,POTEG,ATXN7L3B,POTEM,CASTOR2,GAN,SRCAP,NUDT3,BACE2,EIF5AL1,EIF5A,KLHL15,CALM3,CDKN1B,REEP5,NFIC,OGT,VAV3,ARPP19,HIC2,CCND2,HDGF,MTA1,NPLOC4,SELENON
MIRNA	hsa-miR-548v	MIRNA:hsa-miR-548v	1.40055e-05	4.8537	101	1623	32	14830	LYN,PPP2R2A,MLLT10,DYRK3,ZBTB5,ARL6IP1,SLC19A3,SLC10A7,ZBTB37,MIDN,SLC16A9,C5ORF51,ACER2,PPIA,SCD,PTBP3,PDIK1L,UBN2,FOS,KPNA2,BCL2L11,TMCC1,TMED7,PNRC2,CDKN1B,CDK5R1,EXOC8,STAMBP,DDX6,ATP6V1E1,SPRY4,ZNF805
MIRNA	hsa-miR-2052	MIRNA:hsa-miR-2052	1.4083e-05	4.85131	91	1623	30	14830	IL6R,MDM4,MAPK6,ZNF28,HMGA2,BZW1,SF3A1,SOCS7,C11ORF57,PPP1R15B,ZNF799,ATXN7L3B,FAM83G,RAD23B,HNRNPR,FBXW7,CMBL,ZNF384,NEMP2,MAP3K3,RLIM,CHD9,KLHL15,LONRF1,MAT2A,RGL2,MDM2,RHOBTB3,SOBP,KMT2A
MIRNA	hsa-miR-3125	MIRNA:hsa-miR-3125	1.44123e-05	4.84127	183	1623	47	14830	COX6B1,HMGA1,IGF1R,PDGFB,MAP2K7,SOD2,TUBB2A,PEX11B,WASL,CELF1,ZNF460,THEM6,FIGN,C12ORF4,IGDCC4,RHBDF2,ZNF566,GRPEL2,NHLRC3,FAM83G,IGFBP5,PRKAR2A,PURB,BACE2,C1ORF115,DCBLD2,FKBP1A,RPS6KA3,MAN1A2,TBC1D13,PNRC2,RNF187,TUBB,GNL1,BTF3L4,MDM2,NFIC,CASKIN1,ATP6V1E1,CCND2,HDGF,TACR3,RPS6KA4,DIP2A,TMEM127,NPLOC4,WIPF2
MIRNA	hsa-miR-454-3p	MIRNA:hsa-miR-454-3p	1.5162e-05	4.81924	396	1623	81	14830	DYNC1LI2,EDN1,POLR2D,RFC2,WASL,TSPAN3,SF3A1,LEFTY1,SLC12A7,ARL6IP1,SALL3,C11ORF57,PDP2,NOM1,CAPRIN2,KREMEN1,PPP1R15B,TRIM71,ZNF417,IFNLR1,ACVR1,CCNA2,IGFBP5,JARID2,PEX13,MAPK1,QSOX1,RAN,UQCRB,DLC1,SPART,TNRC6B,RDH11,IER3IP1,RBM27,TAOK1,NAA50,LZIC,NUS1,DCBLD2,SAMD8,UBN2,XIAP,LDLR,UBB,RLIM,ZNF107,SLC38A2,LRRC8D,TMEM30A,ZBTB4,KLHL15,MIGA2,LCLAT1,EGLN3,HOXA5,TGFBR2,TRPC3,MRPS35,PRUNE2,SPTSSA,SLC35E2B…
MIRNA	hsa-miR-100-5p	MIRNA:hsa-miR-100-5p	1.53789e-05	4.81308	249	1623	58	14830	ATP2A2,CCNG1,FXN,GNG5,IGF1R,MAPK6,RRM2,BAZ1B,UBXN2B,TMED4,RNF144B,ATP1A2,EEF1A1,HMGN1,LDHB,RPL7A,RPL14,UBA2,GDE1,CDC73,UTP4,EIF5AL1,UBN2,ALDH9A1,ATM,BMPR2,EIF5A,MTOR,XRCC6,HMGB1,KPNA2,NFIA,RAP1B,RPS8,UBB,CUL5,DAZAP2,PRRC2C,RLIM,NDE1,TMEM30A,KLHL15,AKT1,FOXP1,ZNRF2,ARPP19,CTC1,APEX1,PCBP1,RPL10,RPS15A,YWHAE,DDX21,GTPBP1,PNRC1,SF3B3,AP3M1,RPL7L1
MIRNA	hsa-miR-7703	MIRNA:hsa-miR-7703	1.54656e-05	4.81063	470	1623	92	14830	AMD1,AQP6,CCNG1,COX6B1,DNA2,DYNC1LI2,SLC11A2,STAT2,STK4,THOC5,ZNF264,NUP155,ZBTB5,SF3A1,ZNF460,COPS8,IKZF3,RNF44,MCF2L2,FBXW2,TRMO,DNAJC28,SYNJ2BP,PLEKHA3,ZNF556,DNAL1,ZNF566,FBXL20,PDZD8,ZNF417,DTX3L,IFNLR1,TMED4,MTX3,RBM12B,CASTOR2,CHEK1,FUS,IPP,LRPAP1,MTHFD1,RAD51,RGS16,TFDP2,KLF10,CNBP,GAN,NUDT3,PGPEP1,MRPS10,UTP6,PLEKHG2,SLC35E1,ORAI2,UTP4,ZNF101,SHE,TANGO2,KIAA1958,STEAP2,DDX3X,BPTF,GATA6,T…
MIRNA	hsa-miR-6760-5p	MIRNA:hsa-miR-6760-5p	1.61619e-05	4.79151	225	1623	54	14830	AMD1,TUBB2A,HMGA2,ATP6V1F,ARL6IP1,CDKAL1,LRRC20,TXLNG,ZNF566,ZC3HAV1L,CASTOR2,SCD,NEK4,ZNF70,G3BP1,DNLZ,ALDH9A1,FGFR1,GATA6,CCL22,RNMT,KIF2C,ZBTB20,TBC1D13,GIGYF1,TUBB,LCLAT1,HOXB8,TLE3,NFIC,IGSF8,ADAMTS17,TP53,CCND2,CEBPB,GTF2F1,HDGF,NID1,PSMD11,MLF2,RBPJL,CBX6,NPTXR,WBP2,BARHL1,SELENON,KCTD15,MED28,SPRY4,NAV1,BICDL1,FOXK1,SBK1,ZBTB34
MIRNA	hsa-miR-5572	MIRNA:hsa-miR-5572	1.66392e-05	4.77887	77	1623	27	14830	CCND1,CDKN1A,IGF1R,MDM4,MEF2D,PDLIM5,MARCKSL1,TRIM71,MSI1,CNBP,GSTO1,HBS1L,GDE1,PGPEP1,NAA50,YIPF4,RPL18A,APOL6,GK5,LCOR,UBE2S,PER1,CCDC6,DRAXIN,HDGF,MINK1,PRRC2B
MIRNA	hsa-miR-4260	MIRNA:hsa-miR-4260	1.66392e-05	4.77887	77	1623	27	14830	CDKN1A,IGF1R,MDM4,KMT2D,MARCKSL1,MSI1,CNBP,GSTO1,HBS1L,GDE1,PGPEP1,YIPF4,RPL18A,UBB,DAZAP2,XPO6,APOL6,GK5,CALM3,LCOR,PER1,CCDC6,DRAXIN,MINK1,PRRC2B,BICDL1,SBK1
MIRNA	hsa-miR-6849-3p	MIRNA:hsa-miR-6849-3p	1.75224e-05	4.75641	724	1623	128	14830	AMD1,AQP6,CCNG1,COX6B1,DNA2,FPR1,GABPB1,GLUL,SLC11A2,MRPL12,STK4,KMT2D,THOC5,ATG12,SLC33A1,ZNF264,BZW1,HERPUD1,SF3A1,CELF1,SLC12A7,ZNF460,IKZF3,MCF2L2,AHCYL2,TRMO,DNAJC28,SYNJ2BP,ATG9A,ZNF556,DNAL1,HASPIN,NOA1,SMCR8,ZNF417,IFNLR1,PDE12,TMED4,MTX3,RBM12B,CASTOR2,ACTG1,CPT1A,FUS,HSPA1B,HSPA6,IPP,PCYT1A,MAPK1,RAD51,NEK4,TFDP2,KLF10,TSPYL1,GAN,LYPLA1,SRCAP,DDX19B,FOXJ3,TNRC6B,MRPS16,PHAX,PGPEP1,MRPS1…
MIRNA	hsa-miR-6889-5p	MIRNA:hsa-miR-6889-5p	1.77508e-05	4.75078	82	1623	28	14830	SLC11A2,THBS1,RAB11FIP4,ZCCHC3,GPAT4,C1ORF115,EIF5AL1,CARM1,NFIC,CASKIN1,PER1,CTC1,MKNK2,MNT,NECTIN1,KDM6B,MAPK8IP3,CTDNEP1,TMEM184B,EPN1,CASZ1,BARHL1,NKX6-2,UNK,GPRIN1,ZNF787,ARL8A,SBK1
MIRNA	hsa-miR-552-3p	MIRNA:hsa-miR-552-3p	1.81451e-05	4.74124	167	1623	44	14830	COX6B1,PLAGL2,SOD2,SUMO1,RABEP1,TSC22D2,PLXND1,ACOT9,SYNJ2BP,NHLRC3,PRR5-ARHGAP8,ALDOA,HSPA4,IPP,PRKX,EIF4H,RPL13A,GPN2,TAOK1,C12ORF49,ABHD18,ZNF677,SHISA9,SLC25A37,RNF187,ZNF791,REEP5,HSPA4L,RTL8A,ARID5B,BTF3L4,KCNMB1,FHL2,PHF12,AK2,CD81,PKM,SYNGR2,TTLL12,DIP2A,NPTXR,STRIP2,PNMA8B,SHANK3
MIRNA	hsa-let-7a-2-3p	MIRNA:hsa-let-7a-2-3p	1.8291e-05	4.73776	102	1623	32	14830	IGF1R,HMGA2,TSC22D2,PCGF3,FNDC3A,NCL,RAD23B,DLC1,RBM27,HMGB1,INCENP,KPNA2,DAZAP2,SCAMP2,PRRC2C,ZNF107,FKBP14,KLHL15,RTL8A,HAT1,SEL1L3,CADM1,UBASH3B,DENND5B,ZNF286B,RAPH1,FHL2,ZFYVE21,NFIX,OLR1,URM1,LMNB2
MIRNA	hsa-miR-3135b	MIRNA:hsa-miR-3135b	1.83655e-05	4.736	391	1623	80	14830	AP1S1,E2F6,HIST1H2BD,LYN,POLR2D,RFC2,SOD2,SF3A1,ACOT9,SAR1A,KIAA1143,PDP2,NOM1,SMCR8,ZNF417,DBT,MAPK1,QSOX1,MAP4K2,SLC4A1,TFDP2,TIAL1,SLC16A5,MED16,GMEB1,SRCAP,NUDT3,ABCA6,HEATR5A,AK3,GDE1,ALG1,ZYG11B,ZMYM1,SNX22,SLC35E1,NAA50,ORAI2,CRISPLD2,YIPF4,UTP4,RRP36,BORCS7,GDF7,NKPD1,IYD,HACD4,SHISA9,XIAP,MYO1C,MRPS23,KLHL7,KRI1,GK5,HSPA4L,LCOR,SLC35E2B,CDK4,FAM217B,METTL27,MGAT1,NFIC,UNC13A,MOGAT1,SEC14…
MIRNA	hsa-miR-7158-3p	MIRNA:hsa-miR-7158-3p	1.92946e-05	4.71457	156	1623	42	14830	FXN,GABPB1,HNRNPA2B1,HERPUD1,ZNF460,COPS8,KIAA1143,OPA3,SLC19A3,ZNF587,HNRNPA1,SH3BP2,TYRO3,ZNF708,GAN,GNE,NUDT3,GAPVD1,RDH11,CACNG8,PLEKHG2,NUBPL,ZNF101,TANGO2,HARBI1,C2ORF68,HACD4,TRIM72,PNKD,FKBP14,KLHL7,HSPA4L,NSD3,SLC30A6,BEST3,PNISR,DNTTIP2,PHF12,RPS15A,YWHAE,TMEM184B,ZNF805
MIRNA	hsa-miR-342-3p	MIRNA:hsa-miR-342-3p	2.06248e-05	4.68561	301	1623	66	14830	AK4,FPR1,IGF1R,RRM2,SOD2,STRN,STX3,YWHAQ,IKZF3,TAB2,ACOT9,FIGN,ZNF280B,ACTG1,ACVR1B,CLN8,IDH3B,IGFBP5,LRPAP1,PTPN14,RAD23B,SNX1,ZNF175,LIPG,HIPK3,TRAP1,G3BP1,FOXJ3,PGPEP1,UTP4,ZDHHC22,DDX3X,E2F1,BPTF,ID4,KPNA2,PWP2,ATXN7,TFRC,SHOC2,FAM3C,ZNF268,INO80D,FNDC3B,CHD9,KLHL15,CPEB4,LONRF1,TNS3,ATF4,TXNDC5,ZDHHC20,RHOBTB3,CCDC6,ABL1,CCND2,EPB41,GRID1,PA2G4,RPS9,NDRG1,NFASC,SF3B3,MTRF1L,KCTD15,ZBTB46
MIRNA	hsa-miR-6801-5p	MIRNA:hsa-miR-6801-5p	2.15992e-05	4.66556	113	1623	34	14830	CDKN1A,KPNA5,ZNF8,ATP6V1F,TUBB4A,PMPCA,ACOT9,INTS7,UBAP2,MIDN,FGB,PCYT1A,RFX1,TCOF1,NUDT3,HEATR5A,TRAT1,TRPV2,LMOD3,C12ORF49,NAA50,NUBPL,C2ORF68,LATS2,FKBP14,MAP3K2,H3F3B,LYRM7,ARHGDIA,MKNK2,PGAM1,GTPBP1,TMEM184B,PGAM4
MIRNA	hsa-miR-4295	MIRNA:hsa-miR-4295	2.16453e-05	4.66464	366	1623	76	14830	CDKN1A,DYNC1LI2,EDN1,POLR2D,RFC2,WASL,TSPAN3,SF3A1,LEFTY1,SLC12A7,ARL6IP1,SALL3,C11ORF57,PDP2,NOM1,CAPRIN2,KREMEN1,PPP1R15B,TRIM71,ZNF417,IFNLR1,ACVR1,CCNA2,IGFBP5,JARID2,PEX13,MAPK1,QSOX1,RAN,UQCRB,DLC1,SPART,TNRC6B,RDH11,IER3IP1,RBM27,TAOK1,NAA50,LZIC,NUS1,DCBLD2,SAMD8,UBN2,XIAP,LDLR,UBB,RLIM,ZNF107,SLC38A2,TMEM30A,ZBTB4,MIGA2,LCLAT1,EGLN3,HOXA5,TGFBR2,TRPC3,PRUNE2,SLC35E2B,CDK4,FAM217B,ZIC5,BT…
MIRNA	hsa-miR-4434	MIRNA:hsa-miR-4434	2.22468e-05	4.65273	203	1623	50	14830	CDKN1A,SOD2,SUMO1,YWHAZ,AHCYL2,LRRC20,FMNL3,IFNLR1,PGM2L1,ZNF774,FUS,IGFBP5,PTPN14,PALD1,ZMYM1,LZIC,LRRC58,EIF5AL1,KIAA1958,SHISA9,ALDH9A1,EN2,GATA6,HSP90B1,DAZAP2,SIPA1L1,TBC1D13,GIGYF1,TBL1XR1,RAB2B,ZADH2,MBD4,PIM1,MECP2,NFIC,PRKCH,PDE4DIP,TP53,KCNK5,UHRF1BP1,CCND2,CEBPB,MNT,NF2,NID1,PSMD11,YARS,SPRY4,ANKRD52,FAM83H
MIRNA	hsa-miR-5703	MIRNA:hsa-miR-5703	2.22468e-05	4.65273	203	1623	50	14830	CDKN1A,SOD2,SUMO1,YWHAZ,AHCYL2,LRRC20,FMNL3,IFNLR1,PGM2L1,ZNF774,FUS,IGFBP5,PTPN14,PALD1,ZMYM1,LZIC,LRRC58,EIF5AL1,KIAA1958,SHISA9,ALDH9A1,EN2,GATA6,HSP90B1,DAZAP2,SIPA1L1,TBC1D13,GIGYF1,TBL1XR1,RAB2B,ZADH2,MBD4,PIM1,MECP2,NFIC,PRKCH,PDE4DIP,TP53,KCNK5,UHRF1BP1,CCND2,CEBPB,MNT,NF2,NID1,PSMD11,YARS,SPRY4,ANKRD52,FAM83H
MIRNA	hsa-miR-579-3p	MIRNA:hsa-miR-579-3p	2.35979e-05	4.62713	157	1623	42	14830	CALM1,GLO1,MAPK6,ZNF264,AKAP8,TGOLN2,TMED4,RBM12B,CHD4,DMXL1,GPR26,HSPA1B,RAN,TADA2A,KLF10,ZNF208,SEC24A,RBM41,FBXW7,LZIC,ZNF616,SSC5D,CREB1,EN2,LBR,ZNF107,GSKIP,NLK,NCAPG,REEP5,BRAP,MAP3K2,SLC30A6,RCC2,BASP1,MDM2,ZCCHC14,VPS53,AZI2,SHMT1,PNRC1,ZBTB34
MIRNA	hsa-miR-2467-5p	MIRNA:hsa-miR-2467-5p	2.46582e-05	4.60804	88	1623	29	14830	AHR,CRY2,DVL3,RFC2,CLDN12,ESPL1,ZNF774,ACTG1,CKS1B,QSOX1,ALX1,TAOK1,WNK1,C12ORF49,YIPF4,BAZ2A,LAPTM4B,ZNF439,DFFA,SNX9,NFIC,BLCAP,SETX,ARHGDIA,TMBIM6,CLSTN1,URM1,TRAF7,LMNB2
MIRNA	hsa-miR-4516	MIRNA:hsa-miR-4516	2.63955e-05	4.57847	204	1623	50	14830	CDKN1A,SOD2,SUMO1,YWHAZ,AHCYL2,LRRC20,FMNL3,IFNLR1,PGM2L1,ZNF774,FUS,IGFBP5,PTPN14,PALD1,ZMYM1,LZIC,LRRC58,EIF5AL1,KIAA1958,SHISA9,ALDH9A1,EN2,GATA6,HSP90B1,DAZAP2,SIPA1L1,TBC1D13,GIGYF1,TBL1XR1,RAB2B,ZADH2,MBD4,PIM1,MECP2,NFIC,PRKCH,PDE4DIP,TP53,KCNK5,UHRF1BP1,CCND2,CEBPB,MNT,NF2,NID1,PSMD11,YARS,SPRY4,ANKRD52,FAM83H
MIRNA	hsa-miR-1250-3p	MIRNA:hsa-miR-1250-3p	2.63955e-05	4.57847	204	1623	50	14830	CALM1,DVL3,GLO1,MAPK6,COIL,ZNF264,AKAP8,PDLIM5,COPS8,PLEKHA3,MIDN,TMTC3,CPT1A,DMXL1,GPR26,ATXN3,RAB3B,RAN,RANGAP1,TIAL1,HNRNPR,ZNF274,HEATR5A,ALG1,UBN2,ALDH9A1,ZFHX3,FKBP1A,LMAN1,PTEN,AP3M2,RLIM,GSKIP,NLK,NCAPG,PRAMEF9,PRAMEF4,PRAMEF11,PRAMEF15,MSH6,SLC30A6,SPTSSA,MECP2,IRF2BP2,VAV3,AZI2,KMT2A,PTMA,SALL1,PNRC1
MIRNA	hsa-miR-18a-3p	MIRNA:hsa-miR-18a-3p	2.64642e-05	4.57734	348	1623	73	14830	CDKN1A,CRY2,DNA2,HMGA1,PMAIP1,TRAPPC10,KMT2D,EIF4A3,SNX17,CELF1,HNRNPUL1,ATXN2L,KIAA0930,SLC16A9,ALDOA,DNASE2,FKBP4,HNRNPD,HSPA1B,IGFBP5,PPIA,RANGAP1,GMPS,MED24,G3BP1,SRCAP,CEP152,WNK1,TTPAL,ATM,HMGB1,LMAN1,MYO1C,RPL18A,RPS12,UBB,SCAMP2,CBX7,SRRM2,NIN,SLC38A2,APOL6,RNF187,TUBB,CDC25A,ADGRL2,EGLN3,SRP9,HSPA4L,GNAS,NFIC,SETX,VAV3,CTC1,ATP2B4,ATP6V1E1,DAG1,PKM,RPS2,PRRC2A,GDF11,TXNIP,KDM6B,TTLL12,PA…
MIRNA	hsa-miR-4324	MIRNA:hsa-miR-4324	2.66715e-05	4.57395	169	1623	44	14830	BACH1,FPR1,RFC2,NCOA3,ZNF264,LEFTY1,IKZF3,ZNF609,NCKIPSD,ZNF556,ZFAND4,PPIA,MAPK1,PRKX,SKP1,TMF1,ORMDL2,LZIC,RRP36,LRRC58,TMEM154,ZNF677,TRIM72,GATA6,HMGB1,RPL18A,ZDHHC15,LCLAT1,TGFBR2,SLC35G1,H3F3B,CMSS1,KCNMB1,TRAPPC2,DSTYK,ARPP19,COPZ1,GTF2F1,MYBL2,CAPN15,YARS,TMEM184B,NACC1,RPL7L1
MIRNA	hsa-miR-466	MIRNA:hsa-miR-466	2.66715e-05	4.57395	169	1623	44	14830	BACH1,CCND1,IGF1R,LYN,NAP1L1,SP1,TGFBR1,CEP135,COPS8,PLEKHA3,GRPEL2,ART4,CHEK1,HNRNPA1,CDKL1,RBM41,TAOK1,CACNG8,C12ORF49,RSBN1L,XIAP,ARF6,CREB1,FOXL1,TNPO1,PLAG1,PPP2R5E,DIDO1,AFF4,RSF1,ZNF415,BUB1,RTF1,MMS22L,ZNF850,H3F3B,PIK3R1,LYRM7,PCBP1,PNRC1,WDR45B,MED28,LMNB2,UNK
MIRNA	hsa-miR-1269a	MIRNA:hsa-miR-1269a	2.69879e-05	4.56883	35	1623	17	14830	E2F6,PLAGL2,TIAF1,FAM83G,SCD,DENND6A,EN2,SLC38A2,KCNMB1,OR6A2,ITPRIPL1,SPANXN1,SPANXN5,CBX6,KCTD15,LMNB2,RNF165
MIRNA	hsa-miR-371a-5p	MIRNA:hsa-miR-371a-5p	2.82306e-05	4.54928	342	1623	72	14830	ADH5,GABPB1,RHD,STAT2,TUBB2A,IKZF3,RNF44,INTS7,SYNJ2BP,PDP2,SLC19A3,FUT10,NAA30,C1ORF210,CASTOR2,ACVR1B,EIF4E,IPP,LRPAP1,ATXN3,MTHFD1,RAD23B,RAD51,SLC4A1,TFDP2,UQCRB,LIPG,GMEB1,SRCAP,NUDT3,DDX19B,FOXJ3,KIF1B,BACE2,HEATR5A,GAPVD1,PHAX,CYCS,UTP6,CACNG8,PDF,TTPAL,CDC73,NAA50,YIPF4,LZIC,MYOZ3,SHE,TANGO2,CMBL,TMEM154,RSBN1L,ZNF487,PIK3C2A,DFFA,ZSWIM1,SMAD2,SP4,TM4SF20,DNTTIP2,LYRM7,MOGAT1,ADAMTS17,TRP…
MIRNA	hsa-miR-301b-3p	MIRNA:hsa-miR-301b-3p	2.89659e-05	4.53811	375	1623	77	14830	DYNC1LI2,EDN1,POLR2D,RFC2,WASL,TSPAN3,SF3A1,LEFTY1,SLC12A7,ARL6IP1,SALL3,C11ORF57,PDP2,NOM1,CAPRIN2,KREMEN1,PPP1R15B,TRIM71,ZNF417,IFNLR1,ACVR1,CCNA2,IGFBP5,JARID2,PEX13,MAPK1,QSOX1,RAN,UQCRB,DLC1,SPART,TNRC6B,RDH11,IER3IP1,RBM27,TAOK1,NAA50,LZIC,NUS1,DCBLD2,SAMD8,UBN2,XIAP,LDLR,PTEN,UBB,BCL2L11,RLIM,ZNF107,SLC38A2,TMEM30A,ZBTB4,MIGA2,LCLAT1,EGLN3,HOXA5,TGFBR2,TRPC3,PRUNE2,SLC35E2B,CDK4,FAM217B,Z…
MIRNA	hsa-miR-548aa	MIRNA:hsa-miR-548aa	2.89947e-05	4.53768	181	1623	46	14830	COX6B1,E2F6,POLR2D,PPP2R2A,SOD2,YWHAZ,DYRK2,TSPAN3,ZNF460,ARIH1,THYN1,C11ORF57,PLEKHA3,ZNF587,MIDN,GRPEL2,CEP120,CHD4,HNRNPA1,HNRNPD,IGFBP5,NCL,PURB,TRPV2,LMOD3,MYOZ3,EIF5AL1,FBXL13,SHISA9,EIF5A,ARHGAP35,ID4,CBX7,KLHL15,GK5,ZADH2,BUB1,ETS2,MAT2A,CDK5R1,EXOC8,PNISR,MAP3K9,SALL1,TXNIP,AJAP1
MIRNA	hsa-miR-6878-5p	MIRNA:hsa-miR-6878-5p	2.8998e-05	4.53763	247	1623	57	14830	GLUL,KLK10,MRPL12,SOD2,STX3,SUMO1,HMGA2,SMC1A,ZNF264,PCGF3,ARL6IP1,PLD3,PLEKHA3,ZNF566,FMNL3,ZC3HAV1L,C19ORF47,CEP120,ZNF774,NHLRC2,MCM7,NUDT3,SETD1B,PALD1,YIPF4,EIF5AL1,XIAP,HSP90B1,DAZAP2,BCL2L11,GIGYF1,RAB2B,LCLAT1,BUB1,GNL1,PPARA,MBD4,BTF3L4,DDX6,CCND2,CCNF,CEBPB,GTF2F1,HDGF,KCNK3,KMT2A,MNT,PCBP1,PSMD11,YWHAE,EPM2AIP1,TXNIP,SF3B3,WBP2,NPLOC4,AJAP1,MED28
MIRNA	hsa-miR-339-5p	MIRNA:hsa-miR-339-5p	3.02658e-05	4.51905	235	1623	55	14830	CCNG1,SLC11A2,PAFAH2,SLC5A5,SOD2,SMC1A,SLC12A7,ZNF460,NUDT4,ICOSLG,CBX5,IPO9,KIAA1143,ZNF280B,TMED4,NHLRC2,EEF1A1,CLN8,HNRNPA1,HSPA1B,RAN,SOX11,TIAL1,ZNF708,GDE1,PHAX,FGD4,PDK3,NSD2,G3BP2,BCL2L11,NRBP1,XPNPEP3,MRPS14,SSX2IP,GK5,CRIPT,BAG2,SEL1L3,METTL27,CENPA,MDM2,NFIC,TFPI,BLCAP,FHL2,PLA2G2C,MAP3K9,RPS15A,KCTD2,AAR2,SLC48A1,BRSK1,ANKRD52,NANOS1
MIRNA	hsa-miR-28-5p	MIRNA:hsa-miR-28-5p	3.07898e-05	4.51159	104	1623	32	14830	CDKN1A,E2F6,MPL,TUBB2A,TUBB4A,SEMA4C,ATG9A,ZCCHC3,MSI2,TMED4,CASTOR2,MAPK1,SNX1,UMPS,IER3,G3BP1,FOXJ3,TULP4,CRISPLD2,KPNA4,RAP1B,IGF1,YIPF6,NFIC,STAT5B,TP53,CCDC6,DRAXIN,NOS1AP,AHDC1,PRRC2B,RNF165
MIRNA	hsa-miR-18a-5p	MIRNA:hsa-miR-18a-5p	3.17466e-05	4.4983	260	1623	59	14830	CCND1,MEF2D,STK4,NCOA3,ZNF460,MSL3,SAR1A,FAM104A,LRIG3,ZC3H18,ATP1A1,EEF1A1,CLN8,PPIA,RPL7A,ZNF708,HNRNPR,TNRC6B,STX12,TAOK1,TRAPPC1,PDIK1L,ARF6,ATM,BCL2,ZFP36L2,ID4,TNPO1,PTEN,TNFSF11,EFCAB14,FAM3C,DCAF4,AFF4,RLIM,SLC25A37,GIGYF1,FAS,ETS2,GNL1,HOXA9,SP100,TGFBR2,TLE3,RACK1,RTL8A,SMAD2,GNAS,PNISR,TP53,RNF138,RUNX1,MCM5,SOX12,RABAC1,TXNIP,ERRFI1,LMNB2,NACC1
MIRNA	hsa-miR-1247-3p	MIRNA:hsa-miR-1247-3p	3.1998e-05	4.49488	343	1623	72	14830	ADH5,CRX,MDM4,MPL,TG,ATG12,ZNF264,PDLIM5,MCF2L2,PMPCA,ACOT9,SOCS7,NOM1,ZNF556,ZNF611,DNAL1,HASPIN,EMILIN2,ZNF587,ZNF566,ZNF799,GPAT4,DTX3L,PDE12,TMED4,CLN8,HSPA6,IFNAR1,ATXN3,NME2,PURB,RAB3B,TFDP2,ZNF70,MED16,CNNM3,PLEKHG2,ZMYM1,SNX22,ORAI2,CRISPLD2,RBM4B,NKD2,LRRC58,STEAP2,ZNF793,TRIM72,RNF222,STX2,BPTF,HMGB1,LDLR,VCAM1,PLPP3,CARD10,SPTLC3,XPNPEP3,MRPS14,FNDC3B,GK5,PBX1,MMS22L,CRIPT,DNTTIP2,TP53…
MIRNA	hsa-miR-7854-3p	MIRNA:hsa-miR-7854-3p	3.27578e-05	4.48469	153	1623	41	14830	PLAGL2,TUBB2A,KMT2D,SLC5A6,CELF1,ZNF609,RAB40C,PHACTR4,MIDN,C5ORF51,FAM83G,ACTG1,RAD51,RANGAP1,RXRB,SOX11,CNBP,ALX1,C12ORF49,PNPLA3,CRISPLD2,HARBI1,ARF6,FGFR1,RNF187,TUBB,ACVR2B,ABHD2,TBRG1,ZDHHC20,PTPN3,TRAPPC2,CCDC6,ARPP19,HIC2,ABL1,ASPH,NOS1AP,C20ORF27,SELENON,WIPF2
MIRNA	hsa-miR-23a-3p	MIRNA:hsa-miR-23a-3p	3.37209e-05	4.4721	248	1623	57	14830	IL6R,CXCL8,MYC,SOD2,CELF1,HNRNPUL1,GGA3,ARL6IP1,FAM222B,ZNF578,ATXN7L3B,FKBP4,FOXO3,LDHB,MYH10,PTPN14,KLF10,ZNF208,GMPS,MPP6,GRK2,XIAP,EN2,TNPO1,PLAG1,PPP2R5E,PTEN,ADAM17,VCAM1,TRRAP,RNMT,CNOT9,SCAMP2,PDIA6,ZNF268,TOPBP1,BAZ2A,TMED7,NLK,PNRC2,ZNF253,ZNF669,FSD1L,PTPDC1,SLC35G3,C2ORF69,EGLN3,FAS,SLC6A15,PIK3R1,CSDE1,VAV3,PKM,SLC6A6,TXNIP,NACC1,RPL7L1
MIRNA	hsa-miR-664b-3p	MIRNA:hsa-miR-664b-3p	3.50564e-05	4.45523	159	1623	42	14830	CALM1,GLO1,MAPK6,ZNF264,AKAP8,TGOLN2,TMED4,RBM12B,CHD4,DMXL1,GPR26,HSPA1B,RAN,TADA2A,KLF10,ZNF208,SEC24A,RBM41,FBXW7,LZIC,ZNF616,SSC5D,CREB1,EN2,LBR,ZNF107,GSKIP,NLK,NCAPG,REEP5,BRAP,MAP3K2,SLC30A6,RCC2,BASP1,MDM2,ZCCHC14,VPS53,AZI2,SHMT1,PNRC1,ZBTB34
MIRNA	hsa-miR-3666	MIRNA:hsa-miR-3666	3.76666e-05	4.42404	364	1623	75	14830	DYNC1LI2,EDN1,POLR2D,RFC2,WASL,TSPAN3,SF3A1,LEFTY1,SLC12A7,ARL6IP1,SALL3,C11ORF57,PDP2,NOM1,CAPRIN2,KREMEN1,PPP1R15B,TRIM71,ZNF417,IFNLR1,ACVR1,CCNA2,IGFBP5,JARID2,PEX13,MAPK1,QSOX1,RAN,UQCRB,DLC1,SPART,TNRC6B,RDH11,IER3IP1,RBM27,TAOK1,NAA50,LZIC,NUS1,DCBLD2,SAMD8,UBN2,XIAP,LDLR,UBB,RLIM,ZNF107,SLC38A2,TMEM30A,ZBTB4,MIGA2,LCLAT1,EGLN3,HOXA5,TGFBR2,TRPC3,PRUNE2,SLC35E2B,CDK4,FAM217B,ZIC5,BTF3L4,DL…
MIRNA	hsa-miR-7-5p	MIRNA:hsa-miR-7-5p	3.82987e-05	4.41682	576	1623	106	14830	CALU,CCNT2,GLO1,IGF1R,MEF2D,MYC,PLAGL2,SOD2,GBF1,CNOT8,ZNF264,TGOLN2,ZNF460,ICOSLG,RWDD1,YOD1,KIAA1143,NSD1,MARCKSL1,ATG9A,EFHD2,RHBDF2,OPA3,COLEC12,C1ORF21,ZFAND4,UBXN2B,ACVR1B,EIF4E,IGFBP5,JARID2,ATXN3,PURB,TCOF1,VDAC1,GAN,SPATA2,WASF2,TUSC2,SETD1B,TNRC6B,MINDY2,TSEN34,TANGO2,CYB561A3,ADCY9,XIAP,BCL2,BMPR2,FOS,GATA6,ILF2,KPNB1,TFRC,CUL5,PLPP3,DAZAP2,SCAMP2,CBX7,SLC25A37,NDC1,MEPCE,MPP5,CHD9,OSB…
MIRNA	hsa-miR-203b-3p	MIRNA:hsa-miR-203b-3p	3.88823e-05	4.41025	171	1623	44	14830	FXN,GABPB1,MDM4,SLC11A2,BZW1,HERPUD1,ZNF460,RBFOX2,OPA3,SLC19A3,ZNF587,GPAT4,HNRNPA1,SH3BP2,TYRO3,ZNF708,GAN,GNE,NUDT3,GAPVD1,RDH11,CACNG8,PLEKHG2,NUBPL,ZNF101,TANGO2,HARBI1,C2ORF68,HACD4,TRIM72,LDLR,SHOC2,SEC24C,PNKD,FKBP14,KLHL7,DDHD1,HSPA4L,NSD3,SLC30A6,DNTTIP2,PHF12,RPS15A,YWHAE
MIRNA	hsa-miR-218-5p	MIRNA:hsa-miR-218-5p	4.19829e-05	4.37693	815	1623	139	14830	ADH5,ATR,NR6A1,HMGA1,IGF1R,SLC11A2,PPP2R2A,MAP2K7,SP1,TGFBR3,KMT2D,AKAP8,ZNF609,ARL6IP1,FBXW2,SALL3,PARP16,USP47,UBAP2,DIABLO,NSD1,EDEM3,SLC10A7,FAM104A,ZNF566,HIST1H2BK,PDZD8,ZC3H18,DPYSL3,FOXO3,GOLGB1,HNRNPA1,JARID2,PPIA,PTPN14,PURB,RBM4,SS18,TCOF1,TFDP2,KLF10,ALMS1,HBS1L,SEC24A,PDCD4,CPSF1,IER3IP1,GDE1,TRAPPC1,PHC3,TSPAN14,ZNF813,ICA1L,DCBLD2,DENND6A,UBN2,HARBI1,ATM,CPOX,FKBP1A,MTOR,HMGB1,IPO5…
MIRNA	hsa-miR-107	MIRNA:hsa-miR-107	4.26397e-05	4.37019	300	1623	65	14830	CALU,HNRNPA2B1,IL6,MDM4,MRPL12,TGFBR3,HMGA2,DYRK2,ATG12,TSC22D2,ARIH1,CDV3,PDZD8,MCM7,PPP2CA,PURB,RAD51,WDR6,SETD1B,TNRC6B,IER3IP1,FBXW7,TULP4,NUS1,ELK4,EN2,GNS,LBR,NFIA,PLAG1,PTEN,G3BP2,BAZ2A,GANAB,LATS2,NRBP1,TUBB,ZNF449,ZADH2,GOLGA8B,ACVR2B,LCOR,TBRG1,YIPF6,FOXO1,IGSF3,PIK3R1,ABCF2,DST,CSNK1G2,DHX16,OGT,ZCCHC14,PNISR,PER1,HIC2,LASP1,SALL1,PEA15,MTMR3,FAM98A,SNX8,COPS7A,GNG12,NACC1
MIRNA	hsa-miR-4487	MIRNA:hsa-miR-4487	4.32556e-05	4.36396	219	1623	52	14830	ADH5,CDKN1A,DYNC1LI2,E2F6,MPL,PRIM2,DYRK2,ICOSLG,INTS7,NOM1,DNAL1,HASPIN,RAB11FIP4,ZNF587,MIDN,ZFAND4,SMCR8,ZNF578,CASTOR2,MTHFD1,NME2,RAD51,CNBP,MED16,WASF2,BACE2,GDE1,RBM4B,FGD4,CYB561A3,TRIM72,ZFP36L2,STX2,FGFR1,RPL18A,SHOC2,ZNF268,MRPS14,LTBP2,DNTTIP2,IGSF8,KCNK5,MCTS1,NT5DC3,GTF2F1,HOXA7,TMBIM6,NFASC,NEDD4L,CBX8,LMNB2,FOXK1
MIRNA	hsa-miR-7855-5p	MIRNA:hsa-miR-7855-5p	4.33726e-05	4.36278	90	1623	29	14830	COX6B1,DNAH9,IGF1R,RRM1,TG,KMT2D,PEX11B,ZNF609,POLL,CPA4,ZC3HAV1L,NME2,RAD51,RANGAP1,ZNF70,GAN,C12ORF49,BPTF,TMEM94,GALNT2,NFIC,SPARC,HIC2,RPL10,SRM,TTLL12,NEDD4L,CLSPN,LMNB2
MIRNA	hsa-miR-6797-5p	MIRNA:hsa-miR-6797-5p	4.51666e-05	4.34518	275	1623	61	14830	ITGA3,PLCG2,PPP2R2A,TRAPPC10,TUBB2A,SUMO1,ATP6V1F,ZNF460,ATXN7L3B,CASTOR2,E2F4,SNU13,PPIA,SCD,CNBP,ZNF70,SPATA2,HBS1L,SRCAP,TNRC6B,PLEKHG2,DNLZ,FGFR1,GATA6,CCL22,CARM1,GIGYF1,RNF187,HIGD2A,TUBB,PPARA,UBE2S,BTF3L4,CSNK1G2,NFIC,CASKIN1,ING5,TP53,PHF12,CCND2,MKNK2,NFIX,PKM,PTMA,TAGLN,UBE2D3,MLF2,SLC9A3R1,CLSTN1,NPTXR,KCTD2,WBP2,TMEM184B,SPEF1,UBFD1,KCTD15,SPRY4,BICDL1,ANKRD52,FAM83H,C10ORF55
MIRNA	hsa-miR-1269b	MIRNA:hsa-miR-1269b	4.59297e-05	4.33791	36	1623	17	14830	E2F6,PLAGL2,TIAF1,FAM83G,SCD,DENND6A,EN2,SLC38A2,KCNMB1,OR6A2,ITPRIPL1,SPANXN1,SPANXN5,CBX6,KCTD15,LMNB2,RNF165
MIRNA	hsa-miR-524-5p	MIRNA:hsa-miR-524-5p	4.6805e-05	4.32971	172	1623	44	14830	EDN1,ITGA3,MEF2D,SOD2,KMT2D,NCOA3,ZBTB5,SF3A1,ARIH1,SMARCAD1,ZNF566,HSPA1B,RAD23B,PDCD4,NAA50,CRISPLD2,CEP19,RSBN1L,UBN2,ZFHX3,BPTF,GNS,INCENP,LDLR,PTEN,RNF2,ZNF136,ZNF107,KLHL24,ZNF415,KLHL15,ARID5B,ZIC5,ZCCHC14,HDGF,PA2G4,PAK1,BCLAF1,EPM2AIP1,CASZ1,WDR45B,MED28,LMNB2,ARL8A
MIRNA	hsa-miR-4770	MIRNA:hsa-miR-4770	4.6805e-05	4.32971	172	1623	44	14830	ADH5,COX6B1,GLUL,PDGFB,PPP2R2A,KLK10,TUBB2A,ZNF264,IKZF3,KIAA0930,ACOT9,ZBTB37,ZC3HAV1L,TRIM71,DBT,IGFBP5,MAPK1,TERT,ZNF708,GMEB1,POLR3A,NUDT3,PHAX,RBM27,NUBPL,ORAI2,SAMD8,LRIT3,CLEC17A,XIAP,PPP2R5E,RCOR1,APOL6,SLC25A25,ZNF440,CALM3,BTF3L4,NFIC,TFPI,DNTTIP2,NFYB,YARS,PRRC2B,LMNB2
MIRNA	hsa-miR-6088	MIRNA:hsa-miR-6088	4.6805e-05	4.32971	172	1623	44	14830	ADH5,COX6B1,GLUL,PDGFB,PPP2R2A,KLK10,TUBB2A,ZNF264,IKZF3,KIAA0930,ACOT9,ZBTB37,ZC3HAV1L,TRIM71,DBT,IGFBP5,MAPK1,TERT,ZNF708,GMEB1,POLR3A,NUDT3,PHAX,RBM27,NUBPL,ORAI2,SAMD8,LRIT3,CLEC17A,XIAP,PPP2R5E,RCOR1,APOL6,SLC25A25,ZNF440,CALM3,BTF3L4,NFIC,TFPI,DNTTIP2,NFYB,YARS,PRRC2B,LMNB2
MIRNA	hsa-miR-4695-5p	MIRNA:hsa-miR-4695-5p	4.78183e-05	4.32041	366	1623	75	14830	COL8A1,COX6B1,DYNC1LI2,FMO4,GABPB1,ITGA3,PPP2R2A,PRIM2,RFC2,MRPL12,STAT2,FZD4,SOCS1,SLC33A1,AREL1,IKZF3,FBXW2,CPA4,THEM6,CDKAL1,MTUS1,RHBDF2,ZNF556,RAB11FIP4,ZBTB37,ZNF587,MARS2,MSI2,C1ORF210,ZNF584,RBM12B,ACVR1B,ALDOA,PFAS,TIAL1,TYRO3,CNBP,LIPG,WASF2,MRPS16,GDE1,CYCS,CACNG8,CRISPLD2,ZNF101,EIF5AL1,CLEC17A,ARGFX,ATM,EIF5A,GNS,HSP90B1,SHOC2,PER2,ZNF669,UNC5B,ZNF699,RTL8C,ZNF850,CRIPT,CENPN,EPGN,NF…
MIRNA	hsa-miR-376a-3p	MIRNA:hsa-miR-376a-3p	4.78586e-05	4.32004	111	1623	33	14830	IGF1R,BEND4,POTEG,POTEM,CASTOR2,LRRC58,SAMD8,ZFHX3,SORT1,ZNF266,ZNF253,ZNF667,ZFP69B,ZNF669,SLC35G2,ZNF439,ZNF440,ZNF791,ZNF781,ZNF780B,ZNF699,ZNF487,SRRT,FOXO1,PIK3R1,BTF3L4,GNAS,IAPP,PRKCH,ERO1B,E2F3,SRSF11,FOXK1
MIRNA	hsa-miR-6821-3p	MIRNA:hsa-miR-6821-3p	4.95856e-05	4.30464	282	1623	62	14830	FXN,IL6R,RRAD,NUP155,NOA1,ZNF584,ALDOA,DBT,EIF4E,GPR26,LAIR1,LRPAP1,PRIM1,RAD51,SLC4A1,TSPYL1,ZNF708,GAN,SYNGR1,LIPG,SRCAP,DDX19B,CLUAP1,KIF1B,BACE2,RDH11,MRPS10,UEVLD,TAOK1,CACNG8,TTPAL,NUBPL,ORAI2,CRISPLD2,MYOZ3,ZNF101,SHE,CMBL,MANEAL,TMEM154,UBN2,HACD4,TRIM72,C6ORF132,XIAP,HMGB1,ID4,TFRC,KLHL7,ZNF439,GK5,ZNF699,PIK3C2A,HSPA4L,RCC2,CDK4,KCNMB1,SEC14L4,MCTS1,PHF12,PPP1R11,ITPRIPL2
MIRNA	hsa-miR-6747-3p	MIRNA:hsa-miR-6747-3p	4.98375e-05	4.30244	495	1623	94	14830	FPR1,HMGA1,IL6R,MEF2D,RFC2,SP1,SLC33A1,NUP155,CEP135,PDLIM5,TGOLN2,IGF2BP1,IKZF3,PLEKHO1,C1RL,SAR1A,ZNF556,OPA3,DNAL1,KREMEN1,ZNF566,SMCR8,ZNF584,PDE12,PGM2L1,RAB19,ALDOA,CKS1B,CSNK1E,DNASE2,FOXO3,IPP,PRIM1,PRKX,PURB,RAD51,ZNF70,RPL14,G3BP1,GMEB1,PTPRT,NUDT3,CLUAP1,AGTPBP1,BACE2,PDCD4,CYCS,GPN2,MRPS10,TAOK1,ZNF747,ZMYM1,PNPLA3,RRP36,ZNF551,MYOZ3,LRRC58,ICA1L,SAMD8,TMEM154,UBN2,ZNF677,TRIM72,XIAP,…
MIRNA	hsa-miR-548at-5p	MIRNA:hsa-miR-548at-5p	5.15231e-05	4.288	122	1623	35	14830	IGF1R,WASL,YWHAQ,HNRNPUL1,CBX5,C1ORF21,DNAL1,FUT10,C5ORF51,HMGN1,TMF1,ZNF70,TNRC6B,TAOK1,NAA50,TTC8,XIAP,ZFP36L1,DDX3X,RNF6,NSD2,PHOX2B,SIRT1,SLC38A2,KLHL15,DDOST,MSH6,HOXA9,MAT2A,E2F7,MDM2,PCBP1,PTMA,DDX21,NDRG1
MIRNA	hsa-miR-615-3p	MIRNA:hsa-miR-615-3p	5.23989e-05	4.28068	892	1623	149	14830	CTPS1,DVL3,ELF4,GLUL,HIST1H2BD,HNRNPA2B1,TRAPPC10,YWHAZ,KMT2D,SMC1A,THOC5,EIF3C,ESPL1,HERPUD1,SF3A1,IGF2BP1,ZNF609,GGA3,LARP1,SALL3,ABT1,SOCS7,BCOR,C11ORF57,SLC38A7,SAR1A,ATXN7L3,NSD1,MARCKSL1,RHBDF2,PPP1R15B,ZNF566,GRPEL2,PGM2L1,NAT8L,ALDOA,CHD4,E2F4,EEF1A1,FASN,FKBP4,FOXO3,FUS,GLA,HNRNPA1,HSPA1B,HSPA4,IDH3B,JARID2,LDHB,LRPAP1,NCL,RAN,RPL7A,TCOF1,VDAC1,CLPP,TRAP1,HNRNPR,SRCAP,WDR6,TUSC2,CEP152,R…
MIRNA	hsa-miR-1304-5p	MIRNA:hsa-miR-1304-5p	5.25921e-05	4.27908	133	1623	37	14830	CALU,CCNT2,CD59,CDKN1A,MYC,RFC2,HMGA2,SOCS3,PCGF3,CBX5,NAA20,RAD18,ADIPOR2,ZNF774,NHLRC3,CKS1B,TFDP2,TTPAL,PNPLA3,TRIM72,DDX3X,KIF3B,PDIA6,KLHL15,ZNF439,PTPDC1,ACVR2B,DENND5B,HIC2,MMP17,SHMT1,SLC2A5,STIM1,TMBIM6,ABCC5,URM1,FAM83H
MIRNA	hsa-miR-1910-3p	MIRNA:hsa-miR-1910-3p	5.50694e-05	4.25909	496	1623	94	14830	CCND1,CDKN1A,GLO1,GLUL,IGF1R,QDPR,MRPL12,SLC5A5,TG,THBS1,YWHAZ,FZD4,ATG12,ZNF264,NUP155,SNX17,ZNF460,RBFOX2,TRMO,KIAA1328,DNAL1,ZNF587,ZFAND4,TMED4,MFSD8,CEP170B,HSPA6,ATXN3,NME2,PFAS,NEK4,TFDP2,TYRO3,ZNF708,ZNF70,WASF2,DDX19B,KIF1B,CNNM3,GDE1,PHAX,MRPS10,CRISPLD2,FRMPD3,KIAA1958,RSBN1L,STEAP2,ZNF793,TRIM72,C6ORF132,XIAP,RHOG,ATM,BPTF,IFNGR1,RPL18A,HSP90B1,VCAM1,BAZ2A,RLIM,TBC1D13,HECW2,XPNPEP3,M…
MIRNA	hsa-miR-603	MIRNA:hsa-miR-603	5.54737e-05	4.25591	503	1623	95	14830	BACH1,CCND1,CRY2,GABPB1,IGF1R,MXD1,MEF2D,MAPK6,RDX,SOD2,SP1,STRN,SUMO1,NCOA3,DYRK2,ZNF264,CEP135,SEMA4C,ZNF556,BRI3BP,SLC16A9,ATXN7L3B,ACVR1B,CHEK1,CYLD,DBT,DMXL1,ATXN3,PRKX,SS18,ZNF175,GNA14,MED24,PTBP3,SRCAP,NUDT3,TNRC6B,EHD2,MPP6,PHAX,RBM41,TAOK1,CACNG8,C12ORF49,ABHD18,TSPAN14,FRMPD3,ZNF551,NUS1,SAMD8,UBN2,ZDHHC22,MICA,ELK4,FOXL1,GATA6,KPNA4,LBR,PLAG1,PTEN,RNMT,PDCD10,ZBTB20,FKBP14,DDHD1,LONRF…
MIRNA	hsa-miR-4662a-5p	MIRNA:hsa-miR-4662a-5p	5.55478e-05	4.25533	150	1623	40	14830	SOD2,SURF4,ZNF609,RWDD1,IPO9,KREMEN1,IFNLR1,TMED4,C5ORF51,MTX3,GPR26,TFDP2,ZNF70,CLPP,SPART,BACE2,UEVLD,ALG1,LMOD3,TAOK1,ZYG11B,ORAI2,ICA1L,MSRB3,UBN2,ZNF677,XIAP,KPNA1,KDM5A,MAN1A2,OSBPL3,PGAP1,INO80B,DENND5B,DST,RNF138,MLF2,ITPRIPL2,SLC39A11,REEP3
MIRNA	hsa-miR-29a-3p	MIRNA:hsa-miR-29a-3p	5.65448e-05	4.24761	264	1623	59	14830	AHR,CCND1,CCNT2,GLUL,MXD1,MYC,TUBB2A,ZBTB5,DIABLO,RAB40C,ATG9A,FMNL3,TMTC3,CCNA2,FGB,FOXO3,IFNAR1,RAN,RPL22,VDAC1,CNBP,DENND6A,TRIM72,BCL2,ELN,FOS,MCL1,NFIA,PLAG1,PTEN,RPS6KA3,HUWE1,CPEB4,IGF1,KDM5B,CALM3,ZNF850,CDK4,FBN1,PIK3R1,CCDC14,SPRTN,SAPCD2,MDM2,SPARC,P3H1,DDX6,PER1,RNF138,CTC1,ABL1,CCND2,DAG1,HDGF,CEACAM6,KDM6B,CBX6,KCTD15,ZBTB34
MIRNA	hsa-miR-320b	MIRNA:hsa-miR-320b	6.30941e-05	4.20001	145	1623	39	14830	COX6B1,GLUL,MYC,ELOA,VCL,SLC25A12,CLDN12,HNRNPUL1,YOD1,TXLNA,C5ORF51,CKS1B,DNASE2,PPIA,PURB,G3BP1,SEC24A,SRCAP,ORMDL2,FBXL13,MCL1,ULK1,ZBTB33,NPM3,SLC38A2,KLHL15,TUBB,SLC23A2,HSPA4L,ARID5B,YIPF6,GNAS,PHF12,DLX5,ATN1,EPB41,KMT2A,EPM2AIP1,ITPRIPL2
MIRNA	hsa-miR-4703-3p	MIRNA:hsa-miR-4703-3p	6.40895e-05	4.19321	49	1623	20	14830	BACH1,CTPS1,PLCG2,NKX2-1,CLDN12,IGF2BP3,DNAL1,ANKRD46,ALDOA,MAPK1,G3BP1,PHAX,EIF5AL1,ALDH9A1,EFCAB14,ZNF107,RTL8A,SLC9A7,CADM1,MNT
MIRNA	hsa-miR-2110	MIRNA:hsa-miR-2110	6.5102e-05	4.18641	134	1623	37	14830	MRPL12,SP1,USP2,HAND1,HNRNPUL1,CBX5,MARCKSL1,MIDN,TRIM71,TMED4,FASN,GPR26,HNRNPD,MSI1,MAPK1,PTPN14,EIF4H,ZNF708,HBS1L,SRCAP,YIPF4,SHOC2,ZBTB20,UNC5B,LCOR,NFIC,TP53,COPZ1,HIC2,DRAXIN,E2F3,HOXA7,RPS6KA4,NPLOC4,CBX8,NCEH1,NACC1
MIRNA	hsa-miR-30e-3p	MIRNA:hsa-miR-30e-3p	6.74225e-05	4.17119	174	1623	44	14830	FXN,GLO1,MDM4,MYC,TUBB2A,SUMO1,YWHAZ,HMGA2,COPS8,ARL6IP1,COLEC12,FAM104A,UBXN2B,SMCR8,C5ORF51,HSPA6,TIAL1,GSTO1,MAML1,RAB31,MORC3,IER3IP1,DGCR8,PNPLA3,NEMP2,ALDH9A1,ZFHX3,ZFP36L1,KPNA2,BCL2L11,ZNF268,NIN,SLC25A37,CDKN1B,FOXP1,EPGN,DSTYK,VAV3,ARPP19,KMT2A,TACR3,YWHAE,EIF1,CLSTN1
MIRNA	hsa-miR-128-3p	MIRNA:hsa-miR-128-3p	6.81623e-05	4.16646	526	1623	98	14830	HMGA1,PLAGL2,MAPK6,SP1,TGFBR1,TGFBR3,YWHAZ,FZD9,DYRK3,WASL,TGOLN2,PEG10,LARP1,TMED5,ABHD17C,MARCKSL1,KREMEN1,TOMM40L,ZBTB37,C19ORF47,TMTC3,RNF144B,SOX11,TSPYL1,CLPP,FBXW7,TAOK1,ZYG11B,NAA50,NUS1,TMEM192,ALDH9A1,ARF6,ZFHX3,BMPR2,ZFP36L1,EN2,MTOR,XRCC6,GATA6,KPNB1,TNPO1,LBR,LDLR,PLAG1,MAP2K1,PTEN,RAP1B,HSP90B1,SHOC2,PDHX,CCNK,DAZAP2,STAG1,TOPBP1,SIRT1,PNKD,ZBTB20,AFF4,INO80D,TMEM30A,MRPS14,CPEB4,LO…
MIRNA	hsa-miR-548t-3p	MIRNA:hsa-miR-548t-3p	6.91897e-05	4.15996	180	1623	45	14830	COX6B1,E2F6,POLR2D,PPP2R2A,SOD2,YWHAZ,DYRK2,TSPAN3,ZNF460,ARIH1,THYN1,C11ORF57,PLEKHA3,MIDN,GRPEL2,CEP120,CHD4,HNRNPA1,HNRNPD,IGFBP5,NCL,PURB,TRPV2,LMOD3,MYOZ3,EIF5AL1,FBXL13,SHISA9,EIF5A,ARHGAP35,ID4,CBX7,KLHL15,GK5,ZADH2,BUB1,ETS2,MAT2A,CDK5R1,EXOC8,PNISR,MAP3K9,SALL1,TXNIP,AJAP1
MIRNA	hsa-miR-548ap-3p	MIRNA:hsa-miR-548ap-3p	6.91897e-05	4.15996	180	1623	45	14830	COX6B1,E2F6,POLR2D,PPP2R2A,SOD2,YWHAZ,DYRK2,TSPAN3,ZNF460,ARIH1,THYN1,C11ORF57,PLEKHA3,MIDN,GRPEL2,CEP120,CHD4,HNRNPA1,HNRNPD,IGFBP5,NCL,PURB,TRPV2,LMOD3,MYOZ3,EIF5AL1,FBXL13,SHISA9,EIF5A,ARHGAP35,ID4,CBX7,KLHL15,GK5,ZADH2,BUB1,ETS2,MAT2A,CDK5R1,EXOC8,PNISR,MAP3K9,SALL1,TXNIP,AJAP1
MIRNA	hsa-miR-4496	MIRNA:hsa-miR-4496	7.07666e-05	4.15017	118	1623	34	14830	CRY2,NR6A1,GLO1,PLAGL2,PEX11B,ATP6V1G1,ZBTB5,CELF1,YWHAQ,DNAJC28,GRPEL2,IFNLR1,PGM2L1,HMGN1,HOXA13,HSPA1B,NCL,PRKAR2A,PTBP3,DLC1,TMEM192,SHISA9,ARF6,DDX3X,FKBP1A,KPNB1,NFIA,RAP1B,H3F3B,PIM1,E2F3,NFASC,DIP2A,MSANTD3
MIRNA	hsa-miR-1249-5p	MIRNA:hsa-miR-1249-5p	7.1705e-05	4.14445	272	1623	60	14830	ITGA3,PLCG2,PPP2R2A,TRAPPC10,TUBB2A,SUMO1,ATP6V1F,ZNF460,ATXN7L3B,CASTOR2,E2F4,SNU13,PPIA,SCD,CNBP,ZNF70,SPATA2,HBS1L,SRCAP,TNRC6B,PLEKHG2,DNLZ,FGFR1,GATA6,CCL22,CARM1,GIGYF1,RNF187,HIGD2A,TUBB,PPARA,UBE2S,BTF3L4,CSNK1G2,NFIC,CASKIN1,ING5,TP53,PHF12,CCND2,MKNK2,NFIX,PKM,PTMA,TAGLN,UBE2D3,MLF2,SLC9A3R1,CLSTN1,NPTXR,KCTD2,WBP2,TMEM184B,SPEF1,UBFD1,SPRY4,BICDL1,ANKRD52,FAM83H,C10ORF55
MIRNA	hsa-miR-6501-3p	MIRNA:hsa-miR-6501-3p	7.17982e-05	4.14389	157	1623	41	14830	CDKN1A,SLC11A2,THOC5,USP2,ZNF460,ABT1,SYNJ2BP,GPAT4,ACVR1B,JARID2,LRPAP1,RPL22,SCD,TSPYL1,AGTPBP1,MRPS10,PDF,UTP4,TANGO2,STEAP2,MICA,ELK4,ARHGAP35,KPNA1,IPO5,DDX52,CARD10,FNDC3B,KLHL15,IRAK1BP1,GK5,RTL8C,MECP2,DDX6,ARPP19,MCTS1,ATP6V1E1,HDGF,ARHGAP32,NPLOC4,ANKRD42
MIRNA	hsa-miR-9-5p	MIRNA:hsa-miR-9-5p	7.52801e-05	4.12332	350	1623	72	14830	CCND1,PRDM1,CCNG1,NR6A1,IL6,MDM4,MYH9,SOD2,SUMO1,KMT2D,ONECUT2,NUP155,IGF2BP1,IGF2BP3,RNF44,RBFOX2,ATL1,CPA4,ARL8B,EDEM3,SLC19A3,COLEC12,MTX3,DMXL1,FOXO3,MTHFD1,UMPS,CHSY1,KIF1B,TAOK1,BCL2,CDX2,CREB1,EN2,EP300,ETS1,ID4,KPNB1,MAP3K3,MYO1C,ATXN7,TFRC,TRRAP,EFCAB14,BCL2L11,SIRT1,CBX7,CHMP2B,NIN,PNRC2,GIGYF1,CPEB4,MIGA2,KCNJ2,PPARA,TGFBR2,RCC2,E2F7,FOXO1,SEC23IP,FOXP1,CHMP3,RNF103-CHMP3,UHMK1,KIF1A,R…
MIRNA	hsa-miR-493-3p	MIRNA:hsa-miR-493-3p	7.59064e-05	4.11972	87	1623	28	14830	CALM1,MAP2K7,YWHAZ,FZD4,CELF1,ALDOA,HSPA4,RAD51,SKP1,RAB31,DAZAP2,SP100,ABHD2,RTL8A,ARHGAP5,DENND5B,PRKCH,CSDE1,PDE4DIP,ZCCHC14,ASAP1,FMN1,KIF1A,UBE2D3,PEA15,SRSF11,CBX8,LMNB2
MIRNA	hsa-miR-6790-3p	MIRNA:hsa-miR-6790-3p	7.84241e-05	4.10555	279	1623	61	14830	FXN,IL6R,RRAD,NUP155,NOA1,ZNF584,ALDOA,DBT,EIF4E,GPR26,LAIR1,LRPAP1,PRIM1,RAD51,SLC4A1,TSPYL1,CNBP,ZNF708,GAN,SYNGR1,LIPG,SRCAP,DDX19B,CLUAP1,KIF1B,RDH11,MRPS10,UEVLD,TAOK1,CACNG8,TTPAL,NUBPL,ORAI2,CRISPLD2,MYOZ3,ZNF101,SHE,CMBL,MANEAL,TMEM154,UBN2,HACD4,TRIM72,C6ORF132,XIAP,HMGB1,ID4,KLHL7,ZNF439,GK5,ZNF699,PIK3C2A,HSPA4L,CDK4,KCNMB1,SEC14L4,MCTS1,PHF12,SLC7A2,ITPRIPL2,FOXK1
MIRNA	hsa-miR-542-3p	MIRNA:hsa-miR-542-3p	8.06867e-05	4.0932	175	1623	44	14830	AMD1,CDKN1A,MDM4,PLCG2,DYRK3,TSC22D2,MCF2L2,SYNJ2BP,OPA3,PPP1R15B,ZNF417,ALDOA,IPP,PURB,CDC73,UTP4,TANGO2,STEAP2,CCL22,SHOC2,LPCAT1,MIGA2,ZADH2,AKT1,RTL8A,PIM1,PIK3R1,HAT1,RBM22,MDM2,TRAPPC2,TFPI,CSDE1,HIC2,VPS53,ATP6V1E1,NF2,PGAM1,TLR5,TRIM28,MED28,REEP3,FOXK1,PGAM4
MIRNA	hsa-miR-331-3p	MIRNA:hsa-miR-331-3p	8.09294e-05	4.09189	404	1623	80	14830	EIF4G2,HMGA1,MYH9,OPRL1,PMAIP1,RDX,SOCS1,EIF4A3,MARCKSL1,KREMEN1,ACTG1,FASN,FUS,GGT7,GPR26,HNRNPH1,HSPA1B,HSPD1,IGFBP5,RANGAP1,RPL7A,SCD,SH3BP2,SS18,TMF1,TRAP1,PTPRT,WNK1,ADCY9,E2F1,EN2,HIST1H1E,ILF2,RPS12,TSG101,RNMT,SIRT1,SRRM2,ZBTB4,GIGYF1,APOL6,ZNF503,ZNF487,PRKACA,RRP1B,RCC2,MRPS26,YIPF6,NRP2,CLDN10,GNAS,MECP2,UNC13A,ING5,DDX6,E2F2,HIC2,CTC1,BAK1,GAPDH,MNT,PDPK1,PGAM1,PSMD11,RPS2,RPS9,CAPN15…
MIRNA	hsa-miR-3935	MIRNA:hsa-miR-3935	8.22181e-05	4.08503	54	1623	21	14830	BACH1,HIST1H2BD,IGF1R,MAPK6,STRN,IGF2BP1,PGRMC1,LRRC20,SLC10A7,HIST1H2BK,TRIM71,TMED7,CHD9,KLHL15,ZNF449,RCC2,NXPE3,ARPP19,MCTS1,SRSF11,ZNF805
MIRNA	hsa-miR-6124	MIRNA:hsa-miR-6124	8.24895e-05	4.0836	181	1623	45	14830	CDKN1A,AP1S1,CRY2,IGF1R,SOD2,SP1,SLC5A6,USP2,EIF4A3,CELF1,SLC12A7,ZNF460,YWHAQ,EFHD2,RAB11FIP4,TMED4,PGM2L1,C5ORF51,NCL,SNU13,RAN,RFX1,CNNM3,ZNF101,SHOC2,MAN1A2,KDM5B,CALM3,KCNJ2,LCOR,PRUNE2,YIPF6,ZNF850,CSDE1,PNISR,DNTTIP2,ASAP1,CASKIN1,LYRM7,CCDC6,CYB5B,E2F3,MLF2,DIP2A,PGAM4
MIRNA	hsa-miR-7977	MIRNA:hsa-miR-7977	9.05172e-05	4.04327	657	1623	116	14830	AHR,AQP6,POLR3D,COL8A1,COX6B1,DNA2,FPR1,GABPB1,MYH9,RRAD,SOD2,SP1,STK4,TUBB2A,SUMO1,YWHAZ,FZD4,SLC33A1,ZNF264,NUP155,BZW1,ZNF460,IKZF3,MCF2L2,PMPCA,CBX5,ERO1A,NCKIPSD,SLC38A7,KIAA1328,PDP2,PLEKHA3,ATG9A,ZNF556,DNAL1,PPP1R15B,ZC3HAV1L,ZFAND4,LRIG3,UBXN2B,ZNF578,PDE12,NHLRC2,RBM12B,ACVR1,ALDOA,CPT1A,HSPA1B,IGFBP5,LRPAP1,PTPN14,RAD51,SH3BP2,SNX1,SS18,TFDP2,TIAL1,ZNF708,GAN,CDKL1,GMPS,IER3,MED16,RPL1…
MIRNA	hsa-miR-103a-3p	MIRNA:hsa-miR-103a-3p	9.35724e-05	4.02885	453	1623	87	14830	CALU,HNRNPA2B1,MDM4,MEF2D,TGFBR3,DYRK2,ATG12,TSC22D2,SF3A1,GGA3,ARIH1,CDV3,ATG9A,C1ORF21,PDZD8,RNF144B,MCM7,PPP2CA,PRKAR2A,PURB,RAD51,SETD1B,TNRC6B,FBXW7,TULP4,PHC3,NUS1,CYB561A3,UBN2,ARF6,ZFHX3,BCL2,CREB1,ELK4,EN2,FKBP1A,GNS,KPNA1,LBR,NFIA,PLAG1,PTEN,TIMP3,SHOC2,RNMT,G3BP2,BAZ2A,TMCC1,OSBPL3,CARD10,NRBP1,NIN,ZNF449,GOLGA8B,CDC25A,ACVR2B,LCOR,TBRG1,E2F7,YIPF6,IGSF3,PIK3R1,ABCF2,OLFM4,ZNRF2,DST,PT…
MIRNA	hsa-miR-4643	MIRNA:hsa-miR-4643	9.6377e-05	4.01603	176	1623	44	14830	BACH1,CCND1,CDKN1A,CRY2,IGF1R,LYN,MAPK6,TGFBR1,CEP135,BZW1,COPS8,SOCS7,SEMA4C,PLEKHA3,ART4,HNRNPA1,HOXA13,MAPK1,CDKL1,TNRC6B,TAOK1,CRISPLD2,RSBN1L,XIAP,ARF6,CREB1,ETS1,FOXL1,TNPO1,PLAG1,AFF4,RSF1,SPTLC3,ZNF415,ZSWIM1,MMS22L,ZNF850,H3F3B,PIK3R1,SF3B3,NPTXR,WDR45B,MED28,UNK
MIRNA	hsa-miR-4441	MIRNA:hsa-miR-4441	9.65788e-05	4.01512	218	1623	51	14830	AMD1,HMGA1,MEF2D,MAP2K7,THBS1,VCL,BZW1,ARL6IP1,TXLNG,ATXN7L3,MARCKSL1,MIDN,ZC3HAV1L,ATXN7L3B,CASTOR2,ACVR1B,CYLD,EEF1A1,SOX11,SPATA2,EIF5AL1,GRK2,ZFHX3,ZFP36L1,MCL1,MYO1C,CCL22,VCAM1,CALM3,LTBP2,GNA12,NFIC,OGT,KCNK5,ARHGDIA,ASCL2,GTF2F1,MNT,PAX2,PGAM1,CAPN15,TRIM28,CBX6,NPTXR,MINK1,SELENON,KCTD15,MED28,LMNB2,NACC1,PGAM4
MIRNA	hsa-miR-5590-3p	MIRNA:hsa-miR-5590-3p	9.80831e-05	4.00841	212	1623	50	14830	CCND1,CALM1,GLO1,SOD2,ZNF264,BZW1,TSPAN3,BCOR,DNAJC28,FIGN,CAPRIN2,FUT10,CEP120,ATXN7L3B,FOXO3,LRPAP1,MAPK1,SCD,DLC1,GDE1,FOXJ2,LZIC,TTC8,ZNF324B,ZFHX3,ELK4,PEBP1,MAP2K1,ULK1,EFCAB14,ZBTB20,RLIM,SLC38A2,APOL6,PTPDC1,LCLAT1,EGLN3,MSH6,HOXA10,MAT2A,TGFBR2,BAG2,TRAPPC2,ZFYVE21,UHMK1,PCBP1,CAPN15,DDX21,GDF11,ZNF805
MIRNA	hsa-miR-4717-3p	MIRNA:hsa-miR-4717-3p	9.9168e-05	4.00363	78	1623	26	14830	CDKN1A,PLCG2,QDPR,DYRK2,YWHAQ,ZFAND4,ZNF578,TFDP2,HIPK3,G3BP1,ABCA6,ALG1,CRISPLD2,LRRC58,UBN2,ZFP36L2,EN2,SLC7A1,DAZAP2,RCC2,ZDHHC20,VAV3,SYNGR2,TXNIP,SEPT9,FHOD1
MIRNA	hsa-miR-558	MIRNA:hsa-miR-558	9.98173e-05	4.00079	194	1623	47	14830	ADH5,CCND1,CDKN1A,DYNC1LI2,MPL,PBX2,PRIM2,YWHAZ,DYRK2,ICOSLG,INTS7,NOM1,DNAL1,HASPIN,ZNF587,ZCCHC3,ZFAND4,ZNF578,TMED4,MTHFD1,NME2,RAD51,SCD,CNBP,MED16,GDE1,RBM4B,FGD4,TRIM72,ZFP36L2,STX2,FGFR1,RPL18A,SHOC2,FAM13A,ZNF268,MRPS14,DNTTIP2,DDX6,MCTS1,NT5DC3,GTF2F1,TMBIM6,NEDD4L,TMEM127,ZMAT5,FOXK1
MIRNA	hsa-miR-1256	MIRNA:hsa-miR-1256	0.000108693	3.9638	46	1623	19	14830	STK4,WASL,AREL1,TRIM71,CNEP1R1,ZNF747,ARGFX,SCAMP2,CHMP2B,LATS2,KLHL15,CADPS2,ZIC5,OGT,MKNK2,RPS9,SALL1,PABPC1,LMNB2
MIRNA	hsa-miR-199a-5p	MIRNA:hsa-miR-199a-5p	0.000109046	3.96239	165	1623	42	14830	EDN1,ITGA3,TGFBR1,FZD4,PLXND1,ZNF611,ZBTB37,CEP120,ZNF584,ACVR1B,QSOX1,TFDP2,DDX19B,PLEKHG2,WNK1,DDX3X,ETS1,GATA6,HK2,LDLR,SIRT1,SLC38A2,DRAM1,ZNF415,CENPO,ZNF669,DDHD1,ZNF440,ZNF846,ZNF791,ETS2,SNAI1,CRIPT,ZNF286B,LIF,MECP2,VAV3,VPS53,E2F3,MAP3K9,NECTIN1,C3ORF36
MIRNA	hsa-miR-378a-3p	MIRNA:hsa-miR-378a-3p	0.000109046	3.96239	165	1623	42	14830	CYP19A1,HIST1H2BD,IGF1R,MYC,YWHAZ,DYRK2,IGF2BP1,ZNF609,ARL8B,KREMEN1,HSPA1B,MAPK1,SOD1,KLF10,EIF4H,HIPK3,TUSC2,PRKD2,RDH11,CACNG8,WNK1,ARGFX,BPTF,RAP1B,RPS7,NDE1,FNDC3B,KLHL15,GOLGA8B,AKT1,DCTN4,RCC2,PNISR,HIC2,RUNX1,CCND2,PTMA,NOLC1,TXNIP,ERRFI1,LMNB2,PPARGC1B
MIRNA	hsa-miR-340-5p	MIRNA:hsa-miR-340-5p	0.000110234	3.95769	340	1623	70	14830	CCND1,CALM1,CRY2,GABPB1,HNRNPA2B1,IGF1R,SOD2,SOCS3,ZNF264,TSPAN3,ATXN2L,BCOR,FIGN,TXLNG,CAPRIN2,EFHD2,ZFAND4,MFSD8,MTX3,ATP1A1,FOXO3,HSPA1B,JARID2,KLF10,GAN,DLC1,PDCD4,LZIC,TTC8,ZNF324B,GRK2,ZFHX3,ID4,LBR,PEBP1,PLAG1,EFCAB14,BCL2L11,ZBTB20,ZNF107,SLC38A2,INO80D,PNRC2,ZNF83,LPCAT1,KLHL15,APOL6,PTPDC1,OTUD1,LCLAT1,GK5,AKT1,BUB1,HOXA5,HOXA9,HOXA10,MAT2A,SLC35G1,H3F3B,ZIC5,MDM2,MECP2,TRAPPC2,CSDE1,LR…
MIRNA	hsa-miR-4739	MIRNA:hsa-miR-4739	0.00011116	3.95405	288	1623	62	14830	HMGA1,MEF2D,PLAGL2,MAP2K7,RRM2,THBS1,TRAPPC10,TUBB2A,SUMO1,VCL,PEX11B,BZW1,ICOSLG,C1RL,CDKAL1,ATXN7L3,ZNF566,ZCCHC3,MIDN,ZC3HAV1L,C19ORF47,ACVR1B,CYLD,PCYT1A,SCD,NEK4,CNBP,ZNF70,TNRC6B,ALDH9A1,ZFHX3,ZFP36L1,GATA6,RNMT,KIF2C,GIGYF1,MAT2A,UBE2S,AK2,FAAH,LASP1,NFIX,PAX2,PGAM1,CAPN15,TAGLN,UBE2D3,SLC9A3R1,CLSTN1,CBX6,SPEF1,MINK1,TMEM127,BARHL1,SPRY4,TRAF7,LMNB2,NACC1,ANKRD52,ZBTB34,C10ORF55,PGAM4
MIRNA	hsa-miR-661	MIRNA:hsa-miR-661	0.000114779	3.94014	455	1623	87	14830	AMD1,AQP6,CCNG1,COX6B1,DNA2,GABPB1,MDM4,SLC11A2,POLR2D,SLC5A5,STK4,VCL,YWHAZ,ATG12,SLC33A1,BZW1,HERPUD1,SF3A1,ZNF460,IKZF3,MCF2L2,AHCYL2,INTS7,TRMO,DNAJC28,YOD1,NOM1,PLEKHA3,OPA3,RAB11FIP4,ZNF280B,ZNF417,PDE12,MTX3,ALDOA,FUS,MTHFD1,KLF10,GAN,CLPP,DDX19B,FOXJ3,GAPVD1,MRPS10,PDF,PLEKHG2,CDC73,ORAI2,CRISPLD2,ZNF101,SHE,TANGO2,STEAP2,RNF222,XIAP,TNPO1,MCL1,SRGN,SHOC2,DDX52,TBC1D13,FKBP14,ZFP69B,IRAK1…
MIRNA	hsa-miR-6745	MIRNA:hsa-miR-6745	0.000117571	3.9297	189	1623	46	14830	IGF1R,PDGFB,PPP2R2A,MAPK6,MRPL12,STK4,PMPCA,PLD3,NCKIPSD,TBC1D19,SMCR8,CSNK1E,PPIA,PRIM1,PRKAR2A,CNBP,GNE,GAPVD1,TAOK1,ZNF747,ZMIZ2,DNLZ,HIST1H1E,ULK1,ZNF107,GIGYF1,ZNF780B,ZSWIM1,NFIC,CCDC6,HIC2,TARP,KMT2A,MNT,NFIX,PKM,PTMA,TMBIM6,YARS,TXNIP,CBX6,PNMA8B,SPRY4,MEX3A,BICDL1,KMT5A
MIRNA	hsa-miR-4697-3p	MIRNA:hsa-miR-4697-3p	0.000119364	3.92313	55	1623	21	14830	WASL,SLC12A7,ARL8B,PDZD8,C19ORF47,GRPEL2,CASP10,HNRNPH1,RANGAP1,SPART,CACNG8,PRRC2C,CHMP2B,LATS2,MDM2,TP53,PGAM1,SYNGR2,MTRF1L,SPRY4,PGAM4
MIRNA	hsa-miR-624-5p	MIRNA:hsa-miR-624-5p	0.000124061	3.90636	38	1623	17	14830	SUMO1,ZNF8,NUP155,FIGN,FBXL20,GRPEL2,TMED4,RPL14,SPPL3,DCBLD2,MAP2K1,CDC25A,BEST3,CRIPT,LIF,NFIC,CHTF8
MIRNA	hsa-miR-6804-5p	MIRNA:hsa-miR-6804-5p	0.000124458	3.90498	126	1623	35	14830	IGF1R,MAP2K7,SUMO1,SMC1A,CHTOP,C1RL,NCKIPSD,YOD1,MIDN,ZC3HAV1L,IFNLR1,CASTOR2,HSPA4,SETD1B,TNRC6B,CYP2W1,EN2,MAP3K3,SLC7A1,DFFA,GNAS,IGSF8,HIC2,HDGF,NFIX,PGAM1,PKM,PTMA,PPP1R11,SEPT9,KDM6B,SELENON,MEX3A,MCRIP1,PGAM4
MIRNA	hsa-miR-6787-5p	MIRNA:hsa-miR-6787-5p	0.000124458	3.90498	126	1623	35	14830	CDKN1A,FXN,PBX2,PCGF3,PRSS22,ZNF556,SLC10A7,ZCCHC3,SYNGR1,STMN3,C12ORF49,XPO6,GIGYF1,CENPO,PGAP1,HOXB8,UNC13A,VAV3,ABL1,ARHGDIA,CLCN7,MNT,CTDNEP1,WBP2,BARHL1,C3ORF36,SPRY4,UNK,NACC1,EVI5L,ZNF787,ARL8A,ANKRD52,FAM83H,SBK1
MIRNA	hsa-miR-3692-3p	MIRNA:hsa-miR-3692-3p	0.000124458	3.90498	126	1623	35	14830	SP1,SMCR8,CASTOR2,CHD4,DMXL1,LAIR1,MYO6,ATP8B1,SCD,GAPVD1,PHAX,PHC3,GDF7,DAZAP2,ZNF107,ATG2B,ZNF503,ZNF597,ZNF791,HOXA10,RCC2,ARID5B,BASP1,CADM1,MDM2,PER1,CTC1,C15ORF48,UHMK1,MNT,NOS1AP,NCS1,PPARGC1B,FOXK1,NANOS1
MIRNA	hsa-miR-4266	MIRNA:hsa-miR-4266	0.000126219	3.89888	94	1623	29	14830	COL8A1,COX6B1,FMO4,GABPB1,ITGA3,PRIM2,RFC2,SOD2,STAT2,SOCS1,SLC33A1,IKZF3,CDKAL1,MTUS1,RHBDF2,ZBTB37,ACVR1B,IER3,CRISPLD2,FGD4,EIF5AL1,ATAD3C,XIAP,EIF5A,UNC5B,MDM2,OLR1,NCEH1,MED28
MIRNA	hsa-miR-892c-5p	MIRNA:hsa-miR-892c-5p	0.000126219	3.89888	94	1623	29	14830	CDKN1A,GNG5,SLC20A1,SOD2,HMGA2,SMARCAD1,ZNF799,ZC3HAV1L,UBXN2B,CNBP,SEC24A,MRPS10,TAOK1,EIF5AL1,EN2,EPS8,XRCC6,ZBTB33,SCAMP2,WDFY3,IRAK1BP1,LCLAT1,PRAMEF9,PRAMEF4,PRAMEF11,PRAMEF15,CCDC6,VAV3,RPL23A
MIRNA	hsa-miR-30d-3p	MIRNA:hsa-miR-30d-3p	0.00012633	3.89849	160	1623	41	14830	FXN,GLO1,MDM4,MYC,TUBB2A,SUMO1,YWHAZ,HMGA2,COPS8,ARL6IP1,COLEC12,FAM104A,UBXN2B,SMCR8,C5ORF51,HSPA6,TIAL1,GSTO1,MAML1,RAB31,MORC3,IER3IP1,PNPLA3,NEMP2,ALDH9A1,ZFHX3,ZFP36L1,KPNA2,BCL2L11,ZNF268,NIN,SLC25A37,CDKN1B,FOXP1,EPGN,DSTYK,VAV3,ARPP19,KMT2A,TACR3,EIF1
MIRNA	hsa-miR-6511a-5p	MIRNA:hsa-miR-6511a-5p	0.0001455	3.83714	499	1623	93	14830	CCND1,CDKN1A,GLO1,GLUL,IGF1R,QDPR,MRPL12,SLC5A5,TG,THBS1,YWHAZ,FZD4,ATG12,ZNF264,NUP155,SNX17,ZNF460,RBFOX2,TRMO,KIAA1328,DNAL1,ZNF587,ZFAND4,TMED4,MFSD8,CEP170B,HSPA6,ATXN3,NME2,PFAS,NEK4,TFDP2,TYRO3,ZNF708,ZNF70,WASF2,DDX19B,KIF1B,CNNM3,GDE1,PHAX,MRPS10,CRISPLD2,FRMPD3,KIAA1958,RSBN1L,STEAP2,ZNF793,TRIM72,C6ORF132,XIAP,RHOG,ATM,BPTF,IFNGR1,RPL18A,HSP90B1,VCAM1,BAZ2A,RLIM,HECW2,XPNPEP3,MRPS14,ZN…
MIRNA	hsa-miR-5089-5p	MIRNA:hsa-miR-5089-5p	0.000146297	3.83477	369	1623	74	14830	CRY2,GABPB1,GOLGA4,THOC5,CEP135,ZNF460,CBX5,ACOT9,SYNJ2BP,NSD1,ZNF578,KCTD21,ALDOA,CPT1A,CSNK1E,EIF4E,FOXO3,GTF2H3,IGFBP5,PRIM1,TYRO3,ZNF708,RPL14,WASF2,GMEB1,POLR3A,NUDT3,TNRC6B,PDCD4,CYCS,MINDY2,MRPS10,RBM41,ALG1,TAOK1,PDF,ABHD18,ORAI2,CRISPLD2,RBM4B,LRRC58,SHE,ICA1L,SAMD8,TRIM72,ARGFX,MICA,CREB1,HMGB1,STAG1,SLC25A37,ZNF526,ZDHHC15,GK5,HSPA4L,KCNMB1,DSTYK,MOGAT1,SEC14L4,PER1,VPS53,CTC1,MTRNR2L1…
MIRNA	hsa-miR-1275	MIRNA:hsa-miR-1275	0.000151857	3.81856	161	1623	41	14830	IGF1R,STK4,SUMO1,KMT2D,DYRK2,ARIH1,C11ORF57,PLEKHA3,SLC10A7,RAB11FIP4,C19ORF47,POTEG,POTEM,CASTOR2,E2F4,CNBP,GSTO1,SETD1B,STMN3,PGPEP1,TAOK1,NAA50,ORMDL3,LRRC58,RAP1GAP2,DDX6,CCDC6,ARPP19,ARHGDIA,CCNF,NFIX,PKM,RPS6KA4,RCE1,SF3B3,TMEM184B,MINK1,PRRC2B,MEX3A,NACC1,ANKRD13B
MIRNA	hsa-miR-4756-5p	MIRNA:hsa-miR-4756-5p	0.000152853	3.81573	284	1623	61	14830	HMGA1,MEF2D,PLAGL2,MAP2K7,RRM2,THBS1,TRAPPC10,TUBB2A,SUMO1,VCL,PEX11B,BZW1,ICOSLG,CDKAL1,ATXN7L3,ZNF566,ZCCHC3,MIDN,ZC3HAV1L,C19ORF47,ACVR1B,CYLD,PCYT1A,SCD,NEK4,CNBP,ZNF70,TNRC6B,ALDH9A1,ZFHX3,ZFP36L1,GATA6,RNMT,KIF2C,GIGYF1,MAT2A,UBE2S,AK2,FAAH,LASP1,NFIX,PAX2,PGAM1,CAPN15,TAGLN,UBE2D3,SLC9A3R1,CLSTN1,CBX6,SPEF1,MINK1,TMEM127,BARHL1,SPRY4,TRAF7,LMNB2,NACC1,ANKRD52,ZBTB34,C10ORF55,PGAM4
MIRNA	hsa-miR-25-5p	MIRNA:hsa-miR-25-5p	0.000159545	3.79712	209	1623	49	14830	MDM4,MYC,STAT2,ZNF264,MCF2L2,FBXW2,RAB40C,HASPIN,EMILIN2,ZNF566,MIDN,ZC3HAV1L,PDZD8,ZNF584,TIAL1,TYRO3,CNBP,LIPG,MED16,BACE2,ZMYM1,ORAI2,TSPAN14,RBM4B,TANGO2,TRIM72,ARGFX,DNLZ,GNS,HSP90B1,MRPS23,IRAK1BP1,NFIC,TRAPPC2,DNTTIP2,SMC5,NT5DC3,VPS53,CCNF,FAAH,NF2,NFIX,RPS2,BANP,LIMS2,C3ORF36,SPRY4,NACC1,FOXK1
MIRNA	hsa-miR-4421	MIRNA:hsa-miR-4421	0.000160054	3.79573	173	1623	43	14830	CCNG1,SLC11A2,SLC5A5,ZNF460,NUDT4,IKZF3,ICOSLG,POLL,SOCS7,KIAA1143,FMNL3,ZNF280B,NHLRC2,CASTOR2,CLN8,TIAL1,ZNF708,ALX1,PHAX,RSRC2,XIAP,PDK3,XPNPEP3,MRPS14,GK5,HOXA9,MEIS1,CRIPT,ABCF2,CENPA,PTPN3,TFPI,BLCAP,CHMP3,RNF103-CHMP3,FHL2,PLA2G2C,RPS15A,SOX12,SAR1B,SLC48A1,TMEM127,WIPF2
MIRNA	hsa-miR-5699-3p	MIRNA:hsa-miR-5699-3p	0.000160054	3.79573	173	1623	43	14830	CCNG1,SLC11A2,SLC5A5,ZNF460,NUDT4,IKZF3,ICOSLG,POLL,SOCS7,KIAA1143,FMNL3,ZNF280B,NHLRC2,CASTOR2,CLN8,TIAL1,ZNF708,ALX1,PHAX,RSRC2,XIAP,PDK3,XPNPEP3,MRPS14,GK5,HOXA9,MEIS1,CRIPT,ABCF2,CENPA,PTPN3,TFPI,BLCAP,CHMP3,RNF103-CHMP3,FHL2,PLA2G2C,RPS15A,SOX12,SAR1B,SLC48A1,TMEM127,WIPF2
MIRNA	hsa-miR-570-3p	MIRNA:hsa-miR-570-3p	0.000162422	3.78935	179	1623	44	14830	CDKN1A,HNRNPA2B1,IGF1R,IL6R,PLAGL2,PMAIP1,SMARCC1,TSC22D2,CELF1,ZNF460,ARL6IP1,SAR1A,ATXN7L3,IGDCC4,FUT10,MIDN,SLC16A9,C5ORF51,ATXN7L3B,HMGN1,HSPA1B,PPIA,KLF10,CHSY1,CLUAP1,ZNF747,PDIK1L,TMEM154,ETS1,MYO1C,BCL2L11,KLHL15,DDHD1,ZNF791,OTUD1,CALM3,TGFBR2,SMC5,PAX2,TACR3,EPM2AIP1,NDRG1,MED28,FOXK1
MIRNA	hsa-miR-6895-3p	MIRNA:hsa-miR-6895-3p	0.000162422	3.78935	179	1623	44	14830	AMD1,RDX,SLC5A5,TGOLN2,NUDT4,MCF2L2,ICOSLG,LARP1,DISC1,SOCS7,IPO9,FMNL3,ZNF280B,TMED4,NHLRC2,CLN8,TIAL1,ZNF708,PHAX,MRPS10,CACNG8,XIAP,LDLR,PDK3,TFRC,ULK1,MRPS23,XPNPEP3,MRPS14,UNC5B,GK5,CRIPT,CENPA,PTPN3,FHL2,ARPP19,PLA2G2C,GRID1,RPS15A,TACR3,TPST2,DIP2A,SAR1B,SLC48A1
MIRNA	hsa-miR-1301-3p	MIRNA:hsa-miR-1301-3p	0.000163318	3.78697	197	1623	47	14830	GLUL,HMGA1,KMT2D,DYRK2,TSC22D2,CELF1,ATXN2L,LARP1,HASPIN,NAT8L,ATXN7L3B,ALDOA,PURB,RAD23B,RANGAP1,SKP1,VDAC1,SYNGR1,SPIDR,TULP4,KIAA1958,ADCY9,LBR,TFRC,TRRAP,EFCAB14,SCAMP2,FAM13A,KMT2E,GOLGA8B,ACVR2B,YIPF6,ABCF2,DST,BLCAP,ZCCHC14,HDGF,KMT2A,COX1,PKM,RPS2,NPTXR,WBP2,MINK1,MICALL1,WIPF2,POLR3H
MIRNA	hsa-miR-4684-5p	MIRNA:hsa-miR-4684-5p	0.000164304	3.78435	291	1623	62	14830	AMD1,CRY2,DNA2,SLC5A5,NUP155,ZNF460,NUDT4,ICOSLG,NCKIPSD,HASPIN,NOA1,FBXL20,PDZD8,PM20D2,IFNLR1,TMED4,ZBTB8OS,ALDOA,CLN8,FUS,RAD51,TADA2A,TIAL1,ZNF708,ZNF70,FOXJ3,PHAX,ALG1,TAOK1,ZNF747,C12ORF49,LZIC,MICA,XIAP,KPNA4,PDK3,ZNF136,CLCC1,XPNPEP3,MRPS14,TBL1XR1,PGAP1,APOL6,ZNF449,GK5,ZNF699,CRIPT,TM4SF20,EPGN,CENPA,PTPN3,AKAP2,FHL2,NT5DC3,SFXN1,UHMK1,SH3RF2,PLA2G2C,TARP,SAR1B,SLC48A1,TMEM127
MIRNA	hsa-miR-335-3p	MIRNA:hsa-miR-335-3p	0.000165057	3.78237	304	1623	64	14830	IL6R,MAGEA12,PMAIP1,YWHAZ,HMGA2,SOCS3,ZNF264,PCGF3,ZNF460,ARL6IP1,BCOR,TXLNG,UBAP2,SAR1A,COLEC12,MIDN,LRIG3,FOXN3,CYLD,DMXL1,HSPA6,HSPD1,RAB3B,TADA2A,GNA14,FOXJ3,FRMPD3,UTP4,ZNF616,FGD4,SPPL3,GRK2,ZFP36L1,ELK4,LBR,NFIA,ZNF268,PDCD10,GSKIP,DDIT4,SLC35G3,ZNF449,CDKN1B,PPARA,SNX9,RCC2,HAT1,CRIPT,BASP1,FOXP1,EPGN,GNA12,MDM2,STAT5B,CCDC6,RUNX1,SHMT1,TACR3,TMBIM6,PNRC1,NECAP1,AJAP1,PRRC2B,RNF165
MIRNA	hsa-miR-548ay-3p	MIRNA:hsa-miR-548ay-3p	0.00016998	3.7696	90	1623	28	14830	COX6B1,E2F6,IL6R,DYRK2,PLEKHA3,MIDN,FMNL3,CEP120,CHD4,HNRNPA1,HNRNPD,PPIA,PURB,MYOZ3,SPPL3,FBXL13,ID4,CBX7,KLHL15,GK5,ZADH2,ETS2,MAT2A,EXOC8,PNISR,MAP3K9,AJAP1,FOXK1
MIRNA	hsa-miR-548at-3p	MIRNA:hsa-miR-548at-3p	0.00016998	3.7696	90	1623	28	14830	COX6B1,E2F6,IL6R,DYRK2,PLEKHA3,MIDN,FMNL3,CEP120,CHD4,HNRNPA1,HNRNPD,PPIA,PURB,MYOZ3,SPPL3,FBXL13,ID4,CBX7,KLHL15,GK5,ZADH2,ETS2,MAT2A,EXOC8,PNISR,MAP3K9,AJAP1,FOXK1
MIRNA	hsa-miR-3160-5p	MIRNA:hsa-miR-3160-5p	0.000173856	3.75981	75	1623	25	14830	TSC22D2,PGRMC1,FNDC3A,YOD1,SAR1A,HIST1H2BK,MIDN,PDZD8,ATP1A1,ATP1A2,LAIR1,SCD,CENPJ,ZNF616,CSNK1A1,PDK3,EED,DAZAP2,KLHL15,GK5,MAT2A,ZDHHC20,VPS53,RUNX1,MINK1
MIRNA	hsa-miR-1321	MIRNA:hsa-miR-1321	0.000174172	3.75902	285	1623	61	14830	HMGA1,MEF2D,PLAGL2,MAP2K7,RRM2,THBS1,TRAPPC10,TUBB2A,SUMO1,VCL,PEX11B,BZW1,ICOSLG,CDKAL1,ATXN7L3,ZNF566,ZCCHC3,MIDN,ZC3HAV1L,C19ORF47,ACVR1B,CYLD,PCYT1A,SCD,NEK4,CNBP,ZNF70,TNRC6B,ALDH9A1,ZFHX3,ZFP36L1,GATA6,RNMT,KIF2C,GIGYF1,MAT2A,UBE2S,AK2,FAAH,LASP1,NFIX,PAX2,PGAM1,CAPN15,TAGLN,UBE2D3,SLC9A3R1,CLSTN1,CBX6,SPEF1,MINK1,TMEM127,BARHL1,SPRY4,TRAF7,LMNB2,NACC1,ANKRD52,ZBTB34,C10ORF55,PGAM4
MIRNA	hsa-miR-3976	MIRNA:hsa-miR-3976	0.000174626	3.75789	85	1623	27	14830	ZNF264,EIF4A3,LEFTY1,ZNF460,AHCYL2,SAR1A,PHACTR4,ZBTB37,ZNF280B,CASTOR2,DBT,IFNAR1,DLC1,MRPS10,LMOD3,TSPAN14,MAN1A2,SPIRE1,BASP1,PDE4DIP,IRF2BP2,ARPP19,SFXN1,CCND2,HDGF,GTPBP1,CBX6
MIRNA	hsa-miR-3190-3p	MIRNA:hsa-miR-3190-3p	0.000175892	3.75475	156	1623	40	14830	PLAGL2,SOD2,BZW1,PDP2,NSD1,PHACTR4,EFHD2,RAB11FIP4,UBXN2B,EIF4E,IGFBP5,ATXN3,PTPN14,RAN,SCD,EIF4H,TAOK1,ZNF747,ZNF101,ZNF813,GNS,PLAG1,LCLAT1,SRP9,MBD4,ARID5B,UBE2S,ZIC5,NFIC,DLG5,ZCCHC14,DNTTIP2,E2F2,CCDC6,ARPP19,PPIB,TMBIM6,UBE2D3,YARS,SRSF11
MIRNA	hsa-miR-1252-5p	MIRNA:hsa-miR-1252-5p	0.00018216	3.73955	162	1623	41	14830	CRY2,KLK10,SOD2,DNAJC28,FIGN,PDP2,OPA3,ZBTB37,MIDN,ZC3HAV1L,MARS2,TRIM71,IFNLR1,E2F4,PPIA,EIF4H,CNBP,TNRC6B,ALDH9A1,ELK4,DAZAP2,ZBTB4,RAB2B,LONRF1,MBD4,ABHD2,TBRG1,PIM1,FAM217B,MDM2,MECP2,CCDC6,UHRF1BP1,CCND2,HDGF,MLF2,EIF1,U2AF2,WBP2,PRRC2B,FOXK1
MIRNA	hsa-miR-4665-5p	MIRNA:hsa-miR-4665-5p	0.00018216	3.73955	162	1623	41	14830	IGF1R,STK4,SUMO1,KMT2D,DYRK2,ARIH1,C11ORF57,PLEKHA3,SLC10A7,RAB11FIP4,C19ORF47,POTEG,POTEM,CASTOR2,E2F4,CNBP,GSTO1,SETD1B,STMN3,PGPEP1,TAOK1,NAA50,ORMDL3,LRRC58,RAP1GAP2,DDX6,CCDC6,ARPP19,ARHGDIA,CCNF,NFIX,PKM,RPS6KA4,RCE1,SF3B3,TMEM184B,MINK1,PRRC2B,MEX3A,NACC1,ANKRD13B
MIRNA	hsa-miR-19b-2-5p	MIRNA:hsa-miR-19b-2-5p	0.000182355	3.73908	106	1623	31	14830	CCNT2,EDN1,MDM4,MYC,MAPK6,ZNF28,HMGA2,BZW1,SF3A1,IGF2BP1,SOCS7,SLC38A7,NOM1,ZNF799,FAM83G,CASP10,HNRNPR,PGPEP1,CMBL,ZNF384,NEMP2,ETS1,FOS,MAP3K3,RLIM,KLHL15,ZNF846,RGL2,YIPF6,RHOBTB3,DSTYK
MIRNA	hsa-miR-4698	MIRNA:hsa-miR-4698	0.000182538	3.73865	216	1623	50	14830	ACTA1,HIST1H2BD,KPNA5,SOD2,CELF1,PEG10,TAB2,ERO1A,DNAJC28,ATG9A,SLC19A3,FUT10,PPP1R15B,SOX11,ZNF708,SPATA2,GNE,MRPS10,FBXW7,PDIK1L,GATA6,G3BP2,BCL2L11,CHMP2B,ZNF107,AP5M1,ZNF669,PTPDC1,HEPHL1,TLR4,DCTN4,TBRG1,EXOC8,MMS22L,YIPF6,BTF3L4,IRF2BP2,E2F2,ARPP19,OLR1,RPL23A,TACR3,SEC22C,U2AF2,TTLL12,SLC48A1,CLSPN,LMNB2,EVI5L,ARL8A
MIRNA	hsa-miR-4270	MIRNA:hsa-miR-4270	0.000182538	3.73865	216	1623	50	14830	AMD1,HMGA1,MEF2D,MAP2K7,THBS1,VCL,BZW1,ARL6IP1,TXLNG,ATXN7L3,MARCKSL1,MIDN,ZC3HAV1L,ATXN7L3B,CASTOR2,ACVR1B,CYLD,SOX11,SPATA2,EIF5AL1,GRK2,ZFHX3,ZFP36L1,MCL1,MYO1C,CCL22,VCAM1,CALM3,LTBP2,GNA12,NFIC,OGT,KCNK5,ARHGDIA,ASCL2,GTF2F1,MNT,PAX2,PGAM1,CAPN15,TRIM28,CBX6,NPTXR,MINK1,SELENON,KCTD15,MED28,LMNB2,NACC1,PGAM4
MIRNA	hsa-miR-211-3p	MIRNA:hsa-miR-211-3p	0.000190909	3.71917	117	1623	33	14830	MEF2D,THBS1,SUMO1,TNFSF9,ARL6IP1,ATXN7L3,MARCKSL1,ZBTB37,FMNL3,ATXN7L3B,CYLD,SCD,ATP11A,BACE2,EIF5AL1,GRK2,ZFHX3,E2F1,MCL1,MYO1C,VCAM1,NRBP1,MRPL34,IGF1,CALM3,GNA12,OGT,ARHGDIA,ASCL2,GTF2F1,MNT,CBX8,ZNF787
MIRNA	hsa-miR-6509-5p	MIRNA:hsa-miR-6509-5p	0.000196102	3.70752	61	1623	22	14830	GLO1,IL6R,NAP1L1,SOD2,CELF1,TMED5,C11ORF57,EFHD2,FOXN3,RAB31,TNRC6B,GATA6,ZNF268,PTPDC1,ACVR2B,HOXC8,KCNJ2,FAM135A,MED10,SLC35G1,SPTSSA,YWHAE
MIRNA	hsa-miR-6812-5p	MIRNA:hsa-miR-6812-5p	0.000196417	3.70682	101	1623	30	14830	CCND1,CDKN1A,FXN,MDM4,MEF2D,PLCG2,ATXN2,NCOA3,PDLIM5,TRIM71,PPIA,SETD1B,GDE1,PGPEP1,CYP2W1,NAA50,ELN,APOL6,UBE2S,SETBP1,HDGF,RPS6KA4,SEC22C,TRIM28,CBX6,EPN1,SELENON,SPRY4,PRRC2B,LMNB2
MIRNA	hsa-miR-1908-5p	MIRNA:hsa-miR-1908-5p	0.000206407	3.68527	134	1623	36	14830	CDKN1A,FXN,PBX2,PCGF3,PRSS22,ZNF556,SLC10A7,ZCCHC3,SYNGR1,STMN3,C12ORF49,ATP6,XPO6,GIGYF1,CENPO,PGAP1,HOXB8,UNC13A,VAV3,ABL1,ARHGDIA,CLCN7,MNT,CTDNEP1,WBP2,BARHL1,C3ORF36,SPRY4,UNK,NACC1,EVI5L,ZNF787,ARL8A,ANKRD52,FAM83H,SBK1
MIRNA	hsa-miR-5681b	MIRNA:hsa-miR-5681b	0.000206551	3.68497	52	1623	20	14830	GLO1,SOD2,HMGA2,WASL,IGF2BP1,TAB2,SYNJ2BP,PGM2L1,CHD4,NCL,CNBP,ZNF793,INCENP,NSD2,ZBTB20,KCNJ2,LCOR,ARPP19,TMEM184B,FOXK1
MIRNA	hsa-miR-6754-5p	MIRNA:hsa-miR-6754-5p	0.000212459	3.67272	217	1623	50	14830	AMD1,HMGA1,MEF2D,MAP2K7,THBS1,VCL,BZW1,ARL6IP1,TXLNG,ATXN7L3,MARCKSL1,MIDN,ZC3HAV1L,ATXN7L3B,CASTOR2,ACVR1B,CYLD,SOX11,SPATA2,EIF5AL1,GRK2,ZFHX3,ZFP36L1,MCL1,MYO1C,CCL22,VCAM1,CALM3,LTBP2,GNA12,NFIC,OGT,KCNK5,ARHGDIA,ASCL2,GTF2F1,MNT,PAX2,PGAM1,CAPN15,TRIM28,CBX6,NPTXR,MINK1,SELENON,KCTD15,MED28,LMNB2,NACC1,PGAM4
MIRNA	hsa-miR-619-5p	MIRNA:hsa-miR-619-5p	0.000216281	3.66498	420	1623	81	14830	CRY2,FXN,GABPB1,IL6R,RFC2,THOC5,CEP135,PCGF3,ZNF460,CBX5,ACOT9,POLL,SYNJ2BP,IPO9,DNAL1,RAB11FIP4,GPAT4,ZNF578,IFNLR1,KCTD21,ALDOA,CPT1A,CSNK1E,EIF4E,FOXO3,GTF2H3,PRIM1,TIAL1,TYRO3,ZNF708,ZNF70,RPL14,GMEB1,POLR3A,TNRC6B,PDCD4,CYCS,MINDY2,MRPS10,RBM41,TAOK1,C12ORF49,ABHD18,ORAI2,CRISPLD2,YIPF4,LRRC58,ICA1L,DCBLD2,SAMD8,TRIM72,ARGFX,MICA,CREB1,FOS,HMGB1,SLC25A37,XPNPEP3,TBL1XR1,ZNF526,ZDHHC15,GK5,HS…
MIRNA	hsa-miR-22-3p	MIRNA:hsa-miR-22-3p	0.000218059	3.66143	163	1623	41	14830	CCNT2,CDKN1A,SP1,YWHAZ,ZNF460,LRRC20,PHACTR4,TMED4,CCNA2,HSPA1B,MYO6,SCD,ALMS1,CYCS,PDIK1L,HMGB1,PTEN,TFRC,VSNL1,RCOR1,SIRT1,DDIT4,CHD9,PIK3C2A,AKT1,PPARA,PRKACA,RCC2,ARID5B,H3F3B,SNAI1,FOXP1,LRRC1,DDX6,E2F2,CTC1,SFXN1,RPS2,MTA1,ZMAT5,FOXK1
MIRNA	hsa-miR-5587-5p	MIRNA:hsa-miR-5587-5p	0.000220161	3.65726	91	1623	28	14830	CCND1,ZNF8,CELF1,ACOT9,ZBTB37,HIST1H2BK,TRIM71,FGB,PCYT1A,HBS1L,NUDT3,HEATR5A,TRAT1,LMOD3,C12ORF49,NAA50,NUBPL,COL22A1,C2ORF68,BCL2L11,FKBP14,CDK5R1,MAP3K2,CHMP3,LYRM7,RNF103-CHMP3,PTMA,SEPT9
MIRNA	hsa-miR-3163	MIRNA:hsa-miR-3163	0.000240618	3.61867	340	1623	69	14830	CALM1,CCNT2,IGF1R,THBS1,TUBB2A,YWHAZ,ZNF264,SART3,COPS8,HNRNPUL1,ZNF609,LARP1,RBFOX2,NOM1,ZNF556,ZFAND4,PDZD8,LRIG3,MSI2,PDE12,MTX3,BEND4,RBM12B,HSPA1B,RAB3B,GAN,DLC1,PDCD4,SPPL3,UBN2,ARGFX,GRK2,ZFHX3,DDX3X,ELK4,ID4,PPP2R5E,DAZAP2,EFCAB14,PRRC2C,OSBPL3,TMED7,PNRC2,ZNF253,ARSJ,CHD9,KLHL15,APOL6,HOXA9,PIK3CG,TLE3,E2F7,H3F3B,NRP2,FAM217B,CMSS1,ZIC5,BTF3L4,ZCCHC14,PNISR,CCND2,PTMA,NOLC1,U2AF2,AJAP1,P…
MIRNA	hsa-miR-3169	MIRNA:hsa-miR-3169	0.000243452	3.61359	48	1623	19	14830	CDKN1A,GNG5,PMAIP1,RRM2,WASL,ZNF460,CDKAL1,TRIM71,HNRNPA1,RPL22,SYNGR1,TMCC1,CBX7,C2ORF69,SRRT,AZI2,MTRNR2L1,NFIX,UNK
MIRNA	hsa-miR-1270	MIRNA:hsa-miR-1270	0.000249468	3.60299	102	1623	30	14830	FXN,TUBB2A,FZD9,YWHAQ,PLXND1,AHCYL2,ATP5G1,CHEK1,IGFBP5,UMPS,HEATR5A,MRPS16,ORAI2,ELK4,PLPP3,MRPL34,TUBB,ARID5B,SLC9A7,PIM1,RBM22,CENPN,MDM2,PDE4DIP,LRPPRC,ITPRIPL1,IRF2BP2,C10ORF105,STIM1,PRRC2B
MIRNA	hsa-miR-6737-5p	MIRNA:hsa-miR-6737-5p	0.000249468	3.60299	102	1623	30	14830	CCND1,CDKN1A,FXN,MDM4,MEF2D,PLCG2,ATXN2,NCOA3,PDLIM5,TRIM71,PPIA,SETD1B,GDE1,PGPEP1,CYP2W1,NAA50,ELN,APOL6,UBE2S,SETBP1,HDGF,RPS6KA4,SEC22C,TRIM28,CBX6,EPN1,SELENON,SPRY4,PRRC2B,LMNB2
MIRNA	hsa-miR-183-5p	MIRNA:hsa-miR-183-5p	0.000250365	3.60143	347	1623	70	14830	CCND1,GLO1,GLUL,GNG5,IGF1R,MDM4,RFC2,EIF4A3,CELF1,LARP1,SYNJ2BP,MTUS1,PDP2,ABHD17C,EFHD2,FUT10,FAM104A,ZC3HAV1L,NAA30,ZC3H18,C19ORF47,TRIM71,TMED4,PGM2L1,DBT,CLN8,HSPA1B,TMSB4X,CNBP,LYPLA1,TNRC6B,PDCD4,RDH11,DGCR8,WNK1,ZNF616,LRRC58,TRIM72,XIAP,ZFP36L1,GATA6,MAP3K3,LATS2,TMED7,KLHL24,LAPTM4B,SLC25A25,HOXA5,MBD4,RACK1,SLC35E2B,FOXO1,H3F3B,FAM217B,DNTTIP2,ARHGDIA,PFKFB3,RPS15A,ARHGAP32,TRIM28,TXNIP…
MIRNA	hsa-miR-7151-3p	MIRNA:hsa-miR-7151-3p	0.000252525	3.5977	401	1623	78	14830	CDKN1A,COX6B1,EIF4G2,GABPB1,GNG5,IL6R,VCL,MLLT10,THOC5,RABEP1,CBX5,ACOT9,INTS7,C1RL,SYNJ2BP,IPO9,KREMEN1,RAB11FIP4,ZNF417,KCTD21,C5ORF51,ATP5G1,CPT1A,EIF4E,GTF2H3,PRIM1,PRKX,RANGAP1,ZNF70,GMPS,MED16,WASF2,GMEB1,CLUAP1,PRKD2,MINDY2,MRPS10,RBM41,TAOK1,CACNG8,C12ORF49,ABHD18,ORAI2,PNPLA3,RBM4B,YIPF4,RRP36,LRRC58,ICA1L,ARGFX,XIAP,ATM,CREB1,FOS,KPNA1,KPNA4,MYO1C,SLC25A37,FKBP14,GIGYF1,GK5,MAT2A,TGFBR2…
MIRNA	hsa-miR-5095	MIRNA:hsa-miR-5095	0.000252525	3.5977	401	1623	78	14830	CDKN1A,COX6B1,EIF4G2,GABPB1,GNG5,IL6R,VCL,MLLT10,THOC5,RABEP1,CBX5,ACOT9,INTS7,C1RL,SYNJ2BP,IPO9,KREMEN1,RAB11FIP4,ZNF417,KCTD21,C5ORF51,ATP5G1,CPT1A,EIF4E,GTF2H3,PRIM1,PRKX,RANGAP1,ZNF70,GMPS,MED16,WASF2,GMEB1,CLUAP1,PRKD2,MINDY2,MRPS10,RBM41,TAOK1,CACNG8,C12ORF49,ABHD18,ORAI2,PNPLA3,RBM4B,YIPF4,RRP36,LRRC58,ICA1L,ARGFX,XIAP,ATM,CREB1,FOS,KPNA1,KPNA4,MYO1C,SLC25A37,FKBP14,GIGYF1,GK5,MAT2A,TGFBR2…
MIRNA	hsa-miR-654-5p	MIRNA:hsa-miR-654-5p	0.000253721	3.59564	158	1623	40	14830	MEF2D,MRPL12,YWHAZ,ZNF8,TSPAN3,ZNF460,SLC38A7,PLEKHA3,ZFAND4,ZNF584,TMED4,RPL14,WASF2,NUDT3,SETD1B,SPART,MRPS16,MIOX,ORAI2,YIPF4,RRP36,SLC7A1,GIGYF1,LCLAT1,CALM3,MDM2,NFIC,SETBP1,KMT2A,NFIX,SOX12,PEA15,SF3B3,SPRY4,TRAF7,MEX3A,NACC1,ARL8A,C22ORF39,ANKRD52
MIRNA	hsa-miR-764	MIRNA:hsa-miR-764	0.000259801	3.58536	256	1623	56	14830	FXN,HMGA1,RRAD,SOD2,STK4,SUMO1,NUP155,POLL,PDP2,OPA3,NOA1,PPP1R15B,ALDOA,IGFBP5,PRIM1,PRKX,RAD51,RANGAP1,TSPYL1,CNBP,ZNF708,LIPG,GNE,POLR3A,DDX19B,CLUAP1,CNNM3,TRPV2,MRPS10,TAOK1,ABHD18,NAA50,MYOZ3,CMBL,MANEAL,TMEM154,CYB561A3,ZNF677,TRIM72,SHISA9,ZFP69B,ZNF439,ZNF699,PIK3C2A,HSPA4L,CDK4,ZIC5,KCNMB1,SETX,FHL2,MAP3K9,PKM,KDM6B,CTDNEP1,ITPRIPL2,FOXK1
MIRNA	hsa-miR-19b-1-5p	MIRNA:hsa-miR-19b-1-5p	0.000263167	3.57977	113	1623	32	14830	CCND1,CCNT2,EDN1,MDM4,MYC,MAPK6,ZNF28,HMGA2,BZW1,SF3A1,IGF2BP1,SOCS7,SLC38A7,NOM1,ZNF799,FAM83G,CASP10,HNRNPR,PGPEP1,CMBL,ZNF384,NEMP2,ETS1,FOS,MAP3K3,RLIM,KLHL15,ZNF846,RGL2,YIPF6,RHOBTB3,DSTYK
MIRNA	hsa-miR-503-5p	MIRNA:hsa-miR-503-5p	0.000272499	3.56464	250	1623	55	14830	CCND1,CDKN1A,NR6A1,IGF1R,TRAPPC10,SLC25A12,SLC33A1,BZW1,TSC22D2,LARP1,C1ORF21,CHEK1,HNRNPA1,JARID2,MCM7,PRKAR2A,MAP4K2,EIF4H,SEC24A,SETD1B,FBXW7,TAOK1,UBN2,BCL2,DDX3X,FGFR1,PLAG1,RPL18A,RPS6KA3,CBX4,MRPS23,PNRC2,ZNF449,CDC25A,TXNDC5,CD40,SMAD2,PIK3R1,ZNRF2,RAPH1,NT5DC3,UHMK1,CCND2,CCNF,E2F3,HDGF,SALL1,PPP1R11,MTMR3,SF3B3,NPLOC4,UBFD1,SPNS1,FOXK1,ZBTB34
MIRNA	hsa-miR-1273e	MIRNA:hsa-miR-1273e	0.000279153	3.55416	457	1623	86	14830	AHR,AMD1,AQP6,CCNT2,DNAH9,GABPB1,ITGA3,MRPL12,RRM1,RRM2,STAT2,FZD4,ZNF264,NUP155,MCF2L2,TAB2,PMPCA,AHCYL2,FBXW2,CDKAL1,DNAJC28,ARL8B,TBC1D19,IGDCC4,ZNF611,DNAL1,HASPIN,EMILIN2,NOA1,ZC3HAV1L,MSI2,PM20D2,ZNF738,RAB19,FUS,IFNAR1,MTHFD1,PFAS,TIAL1,TSPYL1,TYRO3,UMPS,UQCRB,LIPG,DLC1,MRPS16,GDE1,SNX22,CRISPLD2,ZNF101,TANGO2,TMEM192,LRIT3,TRIM72,MICA,ATM,BPTF,GNS,PDK3,PPP2R5E,RPS6KA3,HSP90B1,VCAM1,XPO6,D…
MIRNA	hsa-miR-4276	MIRNA:hsa-miR-4276	0.00028379	3.547	92	1623	28	14830	AP1S1,SP1,THBS1,SUMO1,SLC12A7,COLEC12,FAM104A,SLC16A9,HNRNPH1,JARID2,RAB31,SPART,GDE1,UBN2,ALDH9A1,KPNA2,KIF2C,CDKN1B,FOXP1,DENND5B,TP53,TACR3,YWHAE,SLC9A3R1,AAR2,WIPF2,ANKRD42,ZNF805
MIRNA	hsa-miR-6761-5p	MIRNA:hsa-miR-6761-5p	0.000289395	3.53851	108	1623	31	14830	CDKN1A,MEF2D,ONECUT2,NCKIPSD,KREMEN1,FAM104A,MIDN,HSPA6,SKP1,TYRO3,GMPS,POLR3A,CHSY1,PALD1,CRISPLD2,GATA6,TMCC1,KLHL15,OTUD1,TXNDC5,SLC35G1,COPZ1,ARHGDIA,GTF2F1,HLA-DOA,MYBL2,PTMA,YARS,TXNIP,TMEM184B,KLHL38
MIRNA	hsa-miR-6871-5p	MIRNA:hsa-miR-6871-5p	0.000289395	3.53851	108	1623	31	14830	BACH1,HMGA1,MYH9,SOD2,SP1,ZNF8,EIF4A3,SOCS7,SAR1A,KIAA1143,ZNF417,TMED4,ADAR,MCM7,PRKAR2A,RPL22,SPATA2,NUDT3,CLEC17A,KPNA1,RNF187,BUB1,MAP3K2,EXOC8,E2F3,KMT2A,PCBP1,PNRC1,NPTXR,NCEH1,NANOS1
MIRNA	hsa-miR-6733-3p	MIRNA:hsa-miR-6733-3p	0.000293194	3.53284	67	1623	23	14830	OPRL1,THBS1,ZBTB5,ZNF460,YOD1,ZNF417,BEND4,GRK2,XIAP,KPNA2,PRRC2C,MRPS23,MAP3K2,CCDC14,LIF,SETBP1,VAV3,UHMK1,PGAM1,SLC2A5,TMEM127,SPRY4,PGAM4
MIRNA	hsa-miR-584-5p	MIRNA:hsa-miR-584-5p	0.000293194	3.53284	67	1623	23	14830	STRN,HIST1H2BK,ZC3HAV1L,IGFBP5,PPP2CA,MAPK1,ZNF208,MORC3,ZDHHC22,XIAP,ZNF121,ZNF268,ZNF83,ZNF415,ZNF846,DCTN4,ABCF2,STAMBP,DNTTIP2,SOBP,TPGS2,GNG12,ZNF655
MIRNA	hsa-miR-4272	MIRNA:hsa-miR-4272	0.000296828	3.5275	87	1623	27	14830	CCNT2,NR6A1,SOD2,ZNF28,ZNF609,RBFOX2,PDZD8,LRIG3,BRI3BP,MFSD8,ADAR,WNK1,XIAP,CSNK1A1,DDX3X,PPP2R5E,PTEN,HSP90B1,PHOX2B,PDIA6,ATG2B,ZNF669,GJB7,MDM2,ZCCHC14,DDX6,E2F3
MIRNA	hsa-miR-4657	MIRNA:hsa-miR-4657	0.000304925	3.51581	72	1623	24	14830	SOD2,PEG10,RAB11FIP4,UBXN2B,SMCR8,TXLNA,PTPN14,RAN,ZNF101,SHISA9,INCENP,SHOC2,XPO6,SRP9,TRPC3,ARID5B,RBM22,AKAP2,CCDC6,HDGF,UBE2D3,SRSF11,SHANK3,NACC1
MIRNA	hsa-miR-4491	MIRNA:hsa-miR-4491	0.000304925	3.51581	72	1623	24	14830	SOD2,PEG10,RAB11FIP4,UBXN2B,SMCR8,TXLNA,PTPN14,RAN,ZNF101,SHISA9,INCENP,SHOC2,XPO6,SRP9,TRPC3,ARID5B,RBM22,AKAP2,CCDC6,HDGF,UBE2D3,SRSF11,SHANK3,NACC1
MIRNA	hsa-miR-1265	MIRNA:hsa-miR-1265	0.000304925	3.51581	72	1623	24	14830	SOD2,TUBB2A,YWHAZ,GGA3,TXLNG,OPA3,ANKRD46,CLPP,WDPCP,TAOK1,SHISA9,PPP2R5E,MIGA2,CDKN1B,TBRG1,BASP1,FAM217B,CD81,GTF2F1,LASP1,MLF2,NDRG1,TTLL12,NACC1
MIRNA	hsa-miR-769-3p	MIRNA:hsa-miR-769-3p	0.000310578	3.50783	165	1623	41	14830	GOLGA4,SOD2,ATP6V1F,PEG10,NSD1,FUT10,PPP1R15B,GPAT4,BRI3BP,KCTD21,ATXN7L3B,ACTG1,IGFBP5,PRKAR2A,TRAP1,WASF2,POLR3A,RPL13A,PHAX,MINDY2,PDF,TSPAN14,SHE,MICA,STAG1,FAM3C,SRRM2,ZNF439,BUB1,HOXA9,MTRNR2L1,CD81,CLCN7,GAPDH,MFGE8,RPL23A,STIM1,TMEM127,CLSPN,SPRY4,RPL7L1
MIRNA	hsa-miR-541-3p	MIRNA:hsa-miR-541-3p	0.000310578	3.50783	165	1623	41	14830	MEF2D,MRPL12,YWHAZ,ZNF8,TSPAN3,ZNF460,SLC38A7,PLEKHA3,ZFAND4,ZNF584,TMED4,ATXN7L3B,RPL14,WASF2,NUDT3,SETD1B,SPART,MRPS16,MIOX,ORAI2,YIPF4,RRP36,SLC7A1,GIGYF1,LCLAT1,CALM3,MDM2,NFIC,SETBP1,KMT2A,NFIX,SOX12,PEA15,SF3B3,SPRY4,TRAF7,MEX3A,NACC1,ARL8A,C22ORF39,ANKRD52
MIRNA	hsa-miR-329-5p	MIRNA:hsa-miR-329-5p	0.000315576	3.5009	103	1623	30	14830	WASL,CLDN12,C11ORF57,CDV3,EFHD2,PPP1R15B,MIDN,TRIM71,SMCR8,ACER2,CASP10,SEC24A,TNRC6B,PDCD4,ZNF616,ZNF384,ZBTB20,ZNF83,EMSY,ZFP69B,ZNF669,ZNF439,ZNF487,ACVR2B,CDKN1B,MAP3K2,DENND5B,PDPK1,PTMA,YWHAE
MIRNA	hsa-miR-6819-5p	MIRNA:hsa-miR-6819-5p	0.000315576	3.5009	103	1623	30	14830	CCND1,CDKN1A,FXN,MDM4,MEF2D,PLCG2,ATXN2,NCOA3,PDLIM5,TRIM71,PPIA,SETD1B,GDE1,PGPEP1,CYP2W1,NAA50,ELN,APOL6,UBE2S,SETBP1,HDGF,RPS6KA4,SEC22C,TRIM28,CBX6,EPN1,SELENON,SPRY4,PRRC2B,LMNB2
MIRNA	hsa-miR-1286	MIRNA:hsa-miR-1286	0.000315576	3.5009	103	1623	30	14830	ADH5,WASL,RABL2B,RABL2A,ZC3HAV1L,ADAR,QSOX1,RANGAP1,SCD,CNBP,TNRC6B,MRPS10,ZMYM1,EN2,CCNQ,MEIS1,ABCF2,MECP2,NFIC,HIC2,GJB1,MKNK2,PKM,PSMD11,KDM6B,NCS1,MTRF1L,BANP,CBX8,ZNF805
MIRNA	hsa-miR-515-5p	MIRNA:hsa-miR-515-5p	0.000316069	3.50022	189	1623	45	14830	CYP19A1,IL6R,CELF1,RABL2B,RABL2A,ACOT9,PHACTR4,PM20D2,SMCR8,TMTC3,ZNF584,RBM12B,RAB19,POTEG,POTEM,PEX13,GMPS,POLR3A,HEATR5A,ZNF616,TANGO2,CMBL,ATXN7,ADAM17,GANAB,AFF4,ZNF107,TBC1D13,ZNF83,ZFP69B,ZNF669,ZNF440,ZNF791,KDM5B,TGFBR2,RTL8C,FAM217B,BTF3L4,LYRM7,PER1,VAV3,ARPP19,MAP3K9,NCS1,PCP4L1
MIRNA	hsa-miR-3123	MIRNA:hsa-miR-3123	0.000323879	3.48962	125	1623	34	14830	CALM1,SOD2,TNFSF9,AKAP8,LEFTY1,COPS8,AHCYL2,IGDCC4,ZBTB37,ZNF587,C5ORF51,ACTG1,IFNAR1,SKP1,TSPYL1,TSPAN14,HACD4,ID4,INCENP,KPNA2,KDM5A,HSP90B1,SPIRE1,GIGYF1,FOXO1,BASP1,RHOBTB3,DSTYK,PNISR,SOBP,E2F3,C6ORF106,FAM83H,ZNF805
MIRNA	hsa-miR-199a-3p	MIRNA:hsa-miR-199a-3p	0.000327969	3.48417	114	1623	32	14830	FXN,ITGA3,SOD2,TSPAN3,TAB2,GGA3,SOCS7,TMED5,C11ORF57,EFHD2,CNEP1R1,ACER2,MAPK1,ZNF384,CSNK1A1,MTOR,DDIT4,FKBP14,IGF1,AKT1,ETS2,SLC30A6,GNAS,MECP2,E2F2,KMT2A,PKM,MLF2,SYNGR2,PNRC1,MTRF1L,NACC1
MIRNA	hsa-miR-16-1-3p	MIRNA:hsa-miR-16-1-3p	0.000340844	3.46744	98	1623	29	14830	AHR,AMD1,CCND1,HMGA2,TSC22D2,CBX5,TRMO,ARL8B,C5ORF51,FOXN3,TSPYL1,UQCRB,ZNF70,UBN2,BCL2,DUSP5,ELK4,RNF6,BCL2L11,CHMP2B,KLHL15,ABCF2,FAM217B,E2F2,CCND2,ZYX,NOLC1,TXNIP,GNG12
MIRNA	hsa-miR-6752-5p	MIRNA:hsa-miR-6752-5p	0.000341006	3.46724	148	1623	38	14830	CDKN1A,AP1S1,GPS1,TGOLN2,PLD3,C19ORF53,MIDN,ZNF799,TXLNA,DBT,E2F4,FKBP4,QSOX1,RAB3B,CNBP,GSTO1,SETD1B,STMN3,HACD4,GIGYF1,UNC5B,DFFA,ZDHHC20,NFIC,TP53,CCDC6,PLA2G2C,ARHGDIA,HOXA7,KCNK3,PKM,CAPN15,RCE1,CBX8,LMNB2,NACC1,ARL8A,ZBTB46
MIRNA	hsa-miR-7110-5p	MIRNA:hsa-miR-7110-5p	0.000341006	3.46724	148	1623	38	14830	CDKN1A,AP1S1,GPS1,TGOLN2,PLD3,C19ORF53,MIDN,ZNF799,TXLNA,DBT,E2F4,FKBP4,QSOX1,RAB3B,CNBP,GSTO1,SETD1B,STMN3,HACD4,GIGYF1,UNC5B,DFFA,ZDHHC20,NFIC,TP53,CCDC6,PLA2G2C,ARHGDIA,HOXA7,KCNK3,PKM,CAPN15,RCE1,CBX8,LMNB2,NACC1,ARL8A,ZBTB46
MIRNA	hsa-miR-6842-5p	MIRNA:hsa-miR-6842-5p	0.000341006	3.46724	148	1623	38	14830	CDKN1A,AP1S1,GPS1,TGOLN2,PLD3,C19ORF53,MIDN,ZNF799,TXLNA,DBT,E2F4,FKBP4,QSOX1,RAB3B,CNBP,GSTO1,SETD1B,STMN3,HACD4,GIGYF1,UNC5B,DFFA,ZDHHC20,NFIC,TP53,CCDC6,PLA2G2C,ARHGDIA,HOXA7,KCNK3,PKM,CAPN15,RCE1,CBX8,LMNB2,NACC1,ARL8A,ZBTB46
MIRNA	hsa-miR-1244	MIRNA:hsa-miR-1244	0.000342718	3.46506	58	1623	21	14830	PMAIP1,RDX,NKX2-1,HMGA2,NUP155,TMED5,EFHD2,DNAL1,ZC3HAV1L,CNEP1R1,ACER2,ALDOA,MAPK1,SLC4A1,UQCRB,PHAX,TAOK1,LZIC,CSNK1A1,ABHD2,NACC1
MIRNA	hsa-miR-3190-5p	MIRNA:hsa-miR-3190-5p	0.000351256	3.45438	284	1623	60	14830	AMD1,GABPB1,GLUL,SLC11A2,MRPL12,STAT2,NUP155,ZNF460,DNAJC28,IPO9,HASPIN,KREMEN1,NOA1,PM20D2,IFNLR1,PDE12,RBM12B,ART4,DBT,IFNAR1,PURB,RAD51,NEK4,ZNF708,ZNF70,LYPLA1,GDE1,PHAX,CYCS,MINDY2,PGPEP1,SNX22,ORAI2,ZNF101,ZNF384,ZNF793,RNF222,SHISA9,KPNA4,PDK3,CLCC1,ZFP69B,APOL6,UNC5B,ZNF699,BUB1,LTBP2,CENPA,MDM2,FHL2,NT5DC3,PLA2G2C,GTF2F1,TRIM28,GDF11,SF3B3,CHTF8,SLC48A1,TMEM127,URM1
MIRNA	hsa-miR-5010-5p	MIRNA:hsa-miR-5010-5p	0.000353411	3.45172	154	1623	39	14830	IGF1R,STK4,SUMO1,KMT2D,DYRK2,ARIH1,C11ORF57,FAM222B,PLEKHA3,RAB11FIP4,C19ORF47,POTEG,POTEM,CASTOR2,E2F4,SNU13,SETD1B,STMN3,PGPEP1,TAOK1,SLC35E1,NAA50,ORMDL3,LRRC58,RAP1GAP2,DDX6,ARPP19,ARHGDIA,CCNF,NFIX,PKM,RPS6KA4,SF3B3,TMEM184B,MINK1,TMEM127,PRRC2B,ANKRD13B,REEP3
MIRNA	hsa-miR-6769a-5p	MIRNA:hsa-miR-6769a-5p	0.000362897	3.44022	160	1623	40	14830	MEF2D,MRPL12,ATXN2,ZNF8,ZNF28,PMPCA,SLC38A7,KIAA1328,PLEKHA3,MIDN,TMED4,ZNF708,RPL14,NUDT3,SETD1B,SPART,MRPS16,MIOX,TAOK1,ORAI2,YIPF4,RRP36,DNLZ,HIST1H1E,ULK1,GIGYF1,UNC5B,TRAPPC2,SETBP1,HOXA7,KMT2A,NFIX,PEA15,SF3B3,PNMA8B,MED28,SPRY4,MEX3A,NACC1,ZBTB46
MIRNA	hsa-miR-3160-3p	MIRNA:hsa-miR-3160-3p	0.000366148	3.43634	196	1623	46	14830	ADH5,CDKN1A,COX6B1,DYNC1LI2,MPL,PRIM2,TUBB2A,DYRK2,TUBB4A,ICOSLG,INTS7,NOM1,DNAL1,HASPIN,ZNF587,ZFAND4,GPAT4,ZNF578,HSPA1B,MTHFD1,NME2,RAD51,UMPS,CNBP,MED16,GDE1,RBM4B,FGD4,TRIM72,ZFP36L2,STX2,FGFR1,RPL18A,SHOC2,ZNF268,MRPS14,DNTTIP2,MCTS1,NT5DC3,GTF2F1,TMBIM6,NOS1AP,EIF1,NEDD4L,SF3B3,FOXK1
MIRNA	hsa-miR-1468-3p	MIRNA:hsa-miR-1468-3p	0.000368322	3.43377	265	1623	57	14830	CALM1,IGF1R,TUBB2A,WASL,SEMA4C,C11ORF57,FUT10,PPP1R15B,FAM104A,CNEP1R1,NHLRC2,CCNA2,MTHFD1,PTPN14,RAN,SPATA2,SPART,RAVER2,LRRC58,SAMD8,UBN2,MICA,ZFHX3,DDX3X,GATA6,LDLR,PPP2R5E,G3BP2,ZBTB33,ZNF107,GIGYF1,MIGA2,LCLAT1,TLR4,ETS2,KCNJ2,FAM135A,TBRG1,H3F3B,FOXP1,BTF3L4,DST,DLG5,BLCAP,ARPP19,CCND2,PTMA,TMBIM6,UBE2D3,NDRG1,DIP2A,SF3B3,SLC48A1,WDR45B,EVI5L,ARL8A,RPL7L1
MIRNA	hsa-miR-658	MIRNA:hsa-miR-658	0.000369549	3.43233	166	1623	41	14830	FXN,MDM4,STAT2,MCF2L2,FBXW2,HASPIN,EMILIN2,MIDN,ZC3HAV1L,ZNF584,TIAL1,TYRO3,CNBP,LIPG,MED16,ZMYM1,ORAI2,RBM4B,TANGO2,ARGFX,DNLZ,GNS,PDK3,HSP90B1,MRPS23,IRAK1BP1,TRAPPC2,DNTTIP2,SMC5,NT5DC3,VPS53,CCNF,NF2,SOX12,LIMS2,C3ORF36,SPRY4,PRRC2B,NACC1,FOXK1,ANKRD52
MIRNA	hsa-miR-6769b-5p	MIRNA:hsa-miR-6769b-5p	0.000369549	3.43233	166	1623	41	14830	MEF2D,MRPL12,ATXN2,YWHAZ,ZNF8,ZNF28,PMPCA,SLC38A7,KIAA1328,PLEKHA3,MIDN,TMED4,ZNF708,RPL14,NUDT3,SETD1B,SPART,MRPS16,MIOX,TAOK1,ORAI2,YIPF4,RRP36,DNLZ,HIST1H1E,ULK1,GIGYF1,UNC5B,TRAPPC2,SETBP1,HOXA7,KMT2A,NFIX,PEA15,SF3B3,PNMA8B,MED28,SPRY4,MEX3A,NACC1,ZBTB46
MIRNA	hsa-miR-663a	MIRNA:hsa-miR-663a	0.000393713	3.40482	143	1623	37	14830	CDKN1A,FXN,PBX2,PCGF3,PRSS22,ZNF556,SLC10A7,ZCCHC3,SYNGR1,STMN3,C12ORF49,XPO6,GIGYF1,CENPO,PGAP1,HOXB8,UNC13A,TP53,VAV3,ABL1,ARHGDIA,CEBPB,CLCN7,MNT,CTDNEP1,WBP2,BARHL1,C3ORF36,SPRY4,UNK,NACC1,EVI5L,ZNF787,ARL8A,ANKRD52,FAM83H,SBK1
MIRNA	hsa-miR-3941	MIRNA:hsa-miR-3941	0.000398682	3.39937	426	1623	81	14830	ATP2A2,BACH1,CCND1,GABPB1,IGF1R,MEF2D,NAP1L1,MAPK6,RDX,SOD2,SP1,NCOA3,DYRK2,CEP135,SEMA4C,GRPEL2,BRI3BP,ATXN7L3B,ART4,CHEK1,CYLD,DBT,DMXL1,ATXN3,PRKX,SS18,GNA14,MED24,PTBP3,SRCAP,NUDT3,TNRC6B,EHD2,MPP6,PHAX,RBM41,TAOK1,CACNG8,C12ORF49,ABHD18,TSPAN14,ZNF551,MICA,ARF6,FOXL1,KPNA4,PLAG1,PPP2R5E,RNMT,DIDO1,PDCD10,ZBTB20,FKBP14,ZNF415,DDHD1,UNC5B,WDR72,BUB1,PIK3CG,RTF1,PIK3R1,HAT1,ZIC5,PTPN3,AKAP2,DNT…
MIRNA	hsa-miR-1296-3p	MIRNA:hsa-miR-1296-3p	0.000432231	3.36428	99	1623	29	14830	SUMO1,HMGA2,ICOSLG,THEM6,SLC19A3,MIDN,GPAT4,EIF5AL1,ARRB2,EIF5A,EP300,DAZAP2,CARM1,SLC38A2,TBRG1,IGSF8,TP53,COPZ1,PLA2G2C,MKNK2,PKM,RPS6KA4,TRIM28,KDM6B,NPTXR,MINK1,SELENON,LMNB2,UNK
MIRNA	hsa-miR-1825	MIRNA:hsa-miR-1825	0.000432231	3.36428	99	1623	29	14830	CDKN1A,RAB40C,ZNF611,ZNF584,CCNA2,QSOX1,KLF10,TNRC6B,PLEKHG2,ETS1,GATA6,SHOC2,SLC38A2,ZNF83,CENPO,ZNF669,DDHD1,ZNF440,ZNF846,ZNF791,RCC2,CRIPT,UBE2S,ZNF286B,VAV3,E2F3,MAP3K9,NPTXR,TMUB1
MIRNA	hsa-miR-3607-3p	MIRNA:hsa-miR-3607-3p	0.000432231	3.36428	99	1623	29	14830	AK4,EIF4G2,ZNF264,CELF1,RNF44,ABT1,MIDN,TRIM71,FOXN3,HMGN1,PURB,TFDP2,BACE2,DPP8,ZFP36L1,RNF2,FAM3C,DDIT4,PBRM1,GIGYF1,CHD9,CPEB4,LCOR,FAM217B,BTF3L4,ZDHHC20,MOGAT1,HIC2,ZBTB46
MIRNA	hsa-miR-5694	MIRNA:hsa-miR-5694	0.000448973	3.34778	121	1623	33	14830	AQP6,GABPB1,SLC11A2,DYRK3,TIAF1,ZNF460,ACOT9,SAR1A,ZNF587,PDZD8,TMED4,ATXN3,TFDP2,KLF10,LIPG,FBXW7,PLEKHG2,ZMYM1,UBN2,C6ORF132,VCAM1,DDX52,TMEM30A,HECW2,GTPBP3,ZNF699,CDKN1B,MSH6,RTL8C,DNTTIP2,CCNF,PTMA,RPL7L1
MIRNA	hsa-miR-944	MIRNA:hsa-miR-944	0.000448973	3.34778	121	1623	33	14830	ATP2A2,BACH1,CCND1,GATM,HNRNPA2B1,YWHAZ,NUP155,ZNF460,PPP1R15B,ZNF566,LRIG3,BEND4,PURB,RAN,SCD,WNK1,GATA6,ZNF121,SHOC2,NLK,HECW2,CHD9,ZNF449,ACVR2B,ETS2,SLC35E2B,SMAD2,MDM2,DNAJB6,UHMK1,SRSF11,STRIP2,FOXK1
MIRNA	hsa-miR-3678-3p	MIRNA:hsa-miR-3678-3p	0.000452569	3.34431	110	1623	31	14830	NR6A1,ZNF264,COPS8,LARP1,SOCS7,YOD1,CDV3,FAM222B,IGDCC4,EFHD2,FBXL20,JARID2,UQCRB,GAN,E2F1,IPO5,SLC7A1,UBB,VCAM1,NRBP1,BUB1,GNL1,DSTYK,SEC14L4,NFYB,ARPP19,CCNF,MLF2,TMEM127,BICDL1,RNF165
MIRNA	hsa-miR-6079	MIRNA:hsa-miR-6079	0.000486638	3.31279	127	1623	34	14830	COX6B1,FPR1,PDGFB,PLAGL2,YWHAZ,ZNF460,TXLNG,PHACTR4,FMNL3,MARS2,UBXN2B,FOXO3,HSPA6,ATXN3,PPP2CA,SCD,SS18,ZNF708,G3BP1,SLC7A1,TFRC,CBX4,BAZ2A,GSKIP,CALM3,GNL1,OGT,CCDC6,VAV3,MCTS1,EPB41,SLC6A6,NCS1,LMNB2
MIRNA	hsa-miR-6746-5p	MIRNA:hsa-miR-6746-5p	0.000487956	3.31162	204	1623	47	14830	DYNC1LI2,GABPB1,PLCG2,MAP2K7,QDPR,ZNF28,TIAF1,CBX5,KIAA1328,PDP2,DNAL1,HASPIN,EMILIN2,PPP1R15B,FMNL3,ZNF738,DTX3L,ZBTB8OS,RAD51,UMPS,SETD1B,PLEKHG2,CDC73,MICA,ATM,EN2,GATA6,LDLR,XPNPEP3,ZNF669,APOL6,RTL8C,SLC30A6,ZSWIM1,E2F2,NT5DC3,SH3RF2,EN1,GJB1,MAP3K9,NFIX,SHMT1,RABAC1,KDM6B,SPRY4,ZBTB34,C10ORF55
MIRNA	hsa-miR-508-5p	MIRNA:hsa-miR-508-5p	0.000497799	3.30295	470	1623	87	14830	AMD1,AQP6,CCNG1,CD59,COX6B1,DNA2,SLC11A2,STK4,STX3,THOC5,SLC33A1,HERPUD1,SF3A1,ZNF460,IKZF3,MCF2L2,TRMO,DNAJC28,SYNJ2BP,ZNF556,DNAL1,FBXL20,GPAT4,ZNF417,TMED4,MTX3,RBM12B,CASTOR2,ALDOA,CHEK1,DMXL1,FUS,HSPA6,IPP,MTHFD1,RAD51,TFDP2,KLF10,GAN,G3BP1,DDX19B,FOXJ3,MRPS16,MRPS10,UTP6,PDF,PLEKHG2,ZNF747,SLC35E1,ORAI2,UTP4,ZNF101,ORMDL3,SHE,TANGO2,STEAP2,SHISA9,XIAP,TNPO1,PDK3,SHOC2,DDX52,RSF1,ZFP69B,FSD1…
MIRNA	hsa-miR-3978	MIRNA:hsa-miR-3978	0.000504277	3.29733	116	1623	32	14830	CALU,HIST1H2BD,TUBB2A,HMGA2,BZW1,UBXN2B,BRI3BP,ATXN3,PRKX,PURB,RFX1,KPNA4,RAP1B,ATXN7,SLC7A1,CALM3,TGFBR2,MAP3K2,RCC2,GNAS,PNISR,OR2C3,LYRM7,VPS53,AK2,PDPK1,SQSTM1,UST,CBX6,CBX8,FOXK1,KMT5A
MIRNA	hsa-miR-216b-3p	MIRNA:hsa-miR-216b-3p	0.000504277	3.29733	116	1623	32	14830	ATP2A2,CCND1,CRY2,SP1,CEP135,BRI3BP,CNEP1R1,HSPA4,NRL,RPL22,ZNF175,MED24,WASF2,CACNG8,ZYG11B,UTP4,ZDHHC22,DDX3X,PTEN,TFRC,RNMT,CCNK,MAN1A2,KLHL15,ZNF781,TXNDC5,SMC5,UHMK1,DRAXIN,MAP3K9,SEPT9,MTRF1L
MIRNA	hsa-miR-363-5p	MIRNA:hsa-miR-363-5p	0.000508832	3.29343	192	1623	45	14830	IGF1R,PDGFB,PPP2R2A,MAPK6,MRPL12,STK4,PMPCA,PLD3,NCKIPSD,TBC1D19,SMCR8,CSNK1E,PPIA,PRIM1,PRKAR2A,CNBP,GNE,GAPVD1,TAOK1,ZNF747,ZMIZ2,DNLZ,HIST1H1E,ULK1,ZNF107,GIGYF1,ZNF780B,ZSWIM1,NFIC,CCDC6,HIC2,TARP,KMT2A,MNT,NFIX,PKM,PTMA,TMBIM6,TXNIP,CBX6,PNMA8B,SPRY4,MEX3A,BICDL1,KMT5A
MIRNA	hsa-miR-5696	MIRNA:hsa-miR-5696	0.000514794	3.28837	162	1623	40	14830	CALM1,GLO1,MAPK6,ZNF264,AKAP8,TGOLN2,ZBTB37,CHD4,DMXL1,GPR26,HSPA1B,RAN,TADA2A,SEC24A,RBM41,LZIC,SSC5D,XIAP,CREB1,EN2,LBR,RPS6KA3,ZBTB33,GSKIP,NLK,NCAPG,CDKN1B,REEP5,BRAP,MAP3K2,RCC2,BASP1,MDM2,VPS53,AZI2,SHMT1,PNRC1,KCTD15,SPNS1,ZBTB34
MIRNA	hsa-miR-520g-5p	MIRNA:hsa-miR-520g-5p	0.000515763	3.28755	37	1623	16	14830	ADH5,AMD1,CALM1,EIF4G2,ZNF566,USP45,GRPEL2,BEND4,ACTG1,KDM5A,VSNL1,CBX4,FOXO1,H3F3B,C10ORF105,REEP3
MIRNA	hsa-miR-519e-5p	MIRNA:hsa-miR-519e-5p	0.00051596	3.28738	186	1623	44	14830	IL6R,CELF1,RABL2B,RABL2A,ACOT9,PHACTR4,PM20D2,SMCR8,TMTC3,ZNF584,RBM12B,RAB19,POTEG,POTEM,PEX13,GMPS,POLR3A,HEATR5A,ZNF616,TANGO2,CMBL,ATXN7,ADAM17,GANAB,AFF4,ZNF107,TBC1D13,ZNF83,ZFP69B,ZNF669,ZNF440,ZNF791,KDM5B,TGFBR2,RTL8C,FAM217B,BTF3L4,LYRM7,PER1,VAV3,ARPP19,MAP3K9,NCS1,PCP4L1
MIRNA	hsa-miR-203a-3p	MIRNA:hsa-miR-203a-3p	0.000530826	3.27505	307	1623	63	14830	IGF1R,IL6,CXCL8,PLAGL2,SOD2,NKX2-1,SUMO1,ZNF200,DYRK3,SOCS3,TSC22D2,ARID3B,MIDN,NAA30,MSI2,TRIM71,PM20D2,FOXN3,IGFBP5,NCL,RAN,HNRNPR,DLC1,CNNM3,FBXW7,GPR156,ATM,CREB1,DUSP5,E2F1,EN2,GATA6,NEK3,DAZAP2,ZNF268,PDCD10,RLIM,KLHL15,CPEB4,LCLAT1,HEPHL1,ACVR2B,KCNJ2,RGL2,NSD3,LCOR,SMAD2,SNAI1,CIT,GNAS,DNAJB6,DNTTIP2,ASAP1,RAPH1,TRPS1,ARPP19,C15ORF48,ABL1,DLX5,E2F3,LASP1,ANKRD13B,FOXK1
MIRNA	hsa-miR-3975	MIRNA:hsa-miR-3975	0.000534786	3.27182	79	1623	25	14830	CRY2,DVL3,RFC2,CLDN12,ESPL1,MSI2,UBXN2B,ZNF774,ACTG1,CKS1B,QSOX1,ALX1,WNK1,YIPF4,BAZ2A,ZNF439,DFFA,SNX9,NFIC,ARHGDIA,TMBIM6,TXNIP,URM1,PRRC2B,LMNB2
MIRNA	hsa-miR-4677-3p	MIRNA:hsa-miR-4677-3p	0.000541152	3.26668	74	1623	24	14830	DVL3,CXCL8,MYC,PAFAH2,SURF4,ELOA,SUMO1,NUP155,CBX5,IPO9,EFHD2,TOMM40L,TRIM71,KLHDC8B,KCTD21,ZMIZ2,LRRC58,LRIT3,KLHL7,KCNMB1,P3H1,PER1,NCS1,PCP4L1
MIRNA	hsa-miR-198	MIRNA:hsa-miR-198	0.000541152	3.26668	74	1623	24	14830	CD59,CDKN1A,MAP2K7,THBS1,IKZF3,KIAA0930,TBC1D19,FUT10,ZNF566,ZNF417,PURB,SCD,BACE2,FGFR1,ARHGAP35,DIDO1,BAZ2A,PBX1,IGSF8,CCND2,MNT,NCS1,PRRC2B,FOXK1
MIRNA	hsa-miR-410-3p	MIRNA:hsa-miR-410-3p	0.000564328	3.24847	249	1623	54	14830	SOD2,SP1,THBS1,YWHAZ,TNFSF9,ATP6V1G1,COPS8,ZNF609,LARP1,BCOR,PLEKHA3,ZNF556,PPP1R15B,MSI2,GRPEL2,CHEK1,IFNAR1,RAB3B,ZNF318,ABHD18,ZNF551,ADCY9,DDX3X,FKBP1A,FOXL1,TNPO1,LBR,LDLR,PPP2R5E,PRKCD,PDHX,KIF3B,HUWE1,DDX52,PRRC2C,ZBTB20,RSF1,ARSJ,KLHL15,APOL6,ETS2,PIK3CG,EXOC8,ZNF850,SNAI1,MDM2,CSDE1,ITPRIPL1,UHMK1,GRID1,SLC7A2,AJAP1,RC3H1,ITPRIPL2
MIRNA	hsa-miR-4510	MIRNA:hsa-miR-4510	0.00056973	3.24433	301	1623	62	14830	HMGA1,MYC,RRM2,TRAPPC10,TUBB2A,SUMO1,YWHAZ,KMT2D,ATP6V1F,ARL6IP1,ZCCHC3,FMNL3,UBXN2B,ATXN7L3B,SNU13,CNBP,ZNF70,G3BP1,TNRC6B,PLEKHG2,UBN2,DNLZ,EN2,FGFR1,GATA6,GIGYF1,TUBB,TLE3,UBE2S,TRAPPC2,ING5,IGSF8,ADAMTS17,TP53,AK2,CCND2,CEBPB,FAAH,MKNK2,LASP1,NFIX,PSMD11,RPL23A,TAGLN,UBE2D3,MLF2,SLC9A3R1,CLSTN1,KCTD2,WBP2,SPEF1,CHTF8,TMEM127,MED28,SPRY4,TRAF7,NAV1,BICDL1,FOXK1,ANKRD52,SBK1,C10ORF55
MIRNA	hsa-miR-33a-3p	MIRNA:hsa-miR-33a-3p	0.000571325	3.24312	145	1623	37	14830	IGF1R,RRM2,ZNF200,MLLT10,FIGN,PDP2,ZNF566,PDE12,ATXN3,PPP2CA,PTPN14,MAP4K2,RPL22,HNRNPR,YIPF4,NUS1,ZFP36L2,FKBP1A,KPNA4,PBX3,PDIA6,DIDO1,PDCD10,CLCC1,KLHL15,MSH6,TGFBR2,ABHD2,BASP1,ZNF286B,C15ORF48,CCND2,YWHAE,CASZ1,LMNB2,ANKRD52,RPL7L1
MIRNA	hsa-miR-3681-3p	MIRNA:hsa-miR-3681-3p	0.000593885	3.2263	243	1623	53	14830	HMGA1,PLAGL2,SP1,TGFBR1,TGFBR3,YWHAZ,FZD9,DYRK3,WASL,TGOLN2,PEG10,TMED5,ABHD17C,KREMEN1,TOMM40L,ZBTB37,TMTC3,TSPYL1,TAOK1,ZYG11B,NAA50,NUS1,TMEM192,ZFHX3,ZFP36L1,EN2,TNPO1,LDLR,RAP1B,SHOC2,PDHX,CCNK,DAZAP2,TOPBP1,PNKD,ZBTB20,LONRF1,RNF187,GOLGA8B,HOXA10,MMS22L,H3F3B,BAG2,FAM217B,DDX6,SFXN1,APEX1,RUNX1,MKNK2,TMBIM6,TXNIP,GNG12,TLNRD1
MIRNA	hsa-miR-216a-3p	MIRNA:hsa-miR-216a-3p	0.000593885	3.2263	243	1623	53	14830	HMGA1,PLAGL2,SP1,TGFBR1,TGFBR3,YWHAZ,FZD9,DYRK3,WASL,TGOLN2,PEG10,TMED5,ABHD17C,KREMEN1,TOMM40L,ZBTB37,TMTC3,TSPYL1,TAOK1,ZYG11B,NAA50,NUS1,TMEM192,ZFHX3,ZFP36L1,EN2,TNPO1,LDLR,RAP1B,SHOC2,PDHX,CCNK,DAZAP2,TOPBP1,PNKD,ZBTB20,LONRF1,RNF187,GOLGA8B,HOXA10,MMS22L,H3F3B,BAG2,FAM217B,DDX6,SFXN1,APEX1,RUNX1,MKNK2,TMBIM6,TXNIP,GNG12,TLNRD1
MIRNA	hsa-miR-576-3p	MIRNA:hsa-miR-576-3p	0.00063343	3.1983	90	1623	27	14830	AMD1,CCND1,GNG5,HIST1H2BD,KPNA5,PMAIP1,YWHAQ,ZNF566,C5ORF51,ZNF708,DLC1,RBM27,ORAI2,ZNF101,LRRC58,SAMD8,PPP2R5E,XPO6,HIGD2A,TRPC3,ARID5B,NFIC,CCDC6,PHF12,MNT,SRSF11,PGAM4
MIRNA	hsa-miR-6753-5p	MIRNA:hsa-miR-6753-5p	0.000669883	3.174	85	1623	26	14830	AMD1,CDKN1A,SOD2,YWHAZ,LARP1,FMNL3,ATP1A1,RANGAP1,DLC1,DDX19B,CHSY1,ANTXR1,EIF5A,HMGB1,BAZ2A,RNF187,KDM5B,PHF12,MKNK2,PRRC2A,TRIM28,SF3B3,WDR45B,MED28,BRSK1,PRRC2B
MIRNA	hsa-miR-1255b-5p	MIRNA:hsa-miR-1255b-5p	0.000686622	3.16328	101	1623	29	14830	EPHA4,ITGA3,MEF2D,PLAGL2,MRPL12,YWHAZ,PLXND1,NAA20,ZBTB37,IFNLR1,FUS,MAPK1,TERT,SPATA2,UTP6,TAOK1,EIF5AL1,EIF5A,SRRT,LCOR,BASP1,MDM2,HIC2,CCND2,HDGF,MNT,CHTF8,C6ORF106,KMT5A
MIRNA	hsa-miR-1255a	MIRNA:hsa-miR-1255a	0.000686622	3.16328	101	1623	29	14830	EPHA4,ITGA3,MEF2D,PLAGL2,MRPL12,YWHAZ,PLXND1,NAA20,ZBTB37,IFNLR1,FUS,MAPK1,TERT,SPATA2,UTP6,TAOK1,EIF5AL1,EIF5A,SRRT,LCOR,BASP1,MDM2,HIC2,CCND2,HDGF,MNT,CHTF8,C6ORF106,KMT5A
MIRNA	hsa-miR-3659	MIRNA:hsa-miR-3659	0.000697808	3.15626	65	1623	22	14830	CDKN1A,MDM4,SOD2,YWHAZ,NSD1,KCTD21,FOXN3,LRPAP1,SCD,LRRC58,LATS2,NIN,LONRF1,CCDC88C,CALM3,ARPP19,PKM,SLC7A2,TMEM184B,C3ORF36,LMNB2,SHANK3
MIRNA	hsa-miR-4715-3p	MIRNA:hsa-miR-4715-3p	0.000697873	3.15622	112	1623	31	14830	ADH5,MAPK6,CELF1,INTS7,SOCS7,CPA4,ZC3HAV1L,POTEG,POTEM,CLN8,HNRNPA1,ZNF208,SPATA2,MED16,G3BP1,PRKD2,RDH11,PLEKHG2,RRP36,ICA1L,PDCD10,ZNF83,ZNF253,GIGYF1,PRKAB1,OR2C3,LYRM7,MOGAT1,E2F3,ITPRIPL2,RPL7L1
MIRNA	hsa-miR-383-5p	MIRNA:hsa-miR-383-5p	0.000697873	3.15622	112	1623	31	14830	AHR,ATR,CCND1,GLUL,IGF1R,SLC11A2,PLCG2,RHD,DYRK2,ZNF460,NCKIPSD,YOD1,TRIM71,HNRNPH1,MED16,CLUAP1,RBM27,UBN2,MICA,GATA6,ZBTB20,DDIT4,TMEM30A,KLHL15,GTPBP3,ZNF699,MSH6,CENPN,ZIC5,DDX21,WBP2
MIRNA	hsa-miR-6732-3p	MIRNA:hsa-miR-6732-3p	0.000722934	3.1409	129	1623	34	14830	POLR3D,DVL3,PLCG2,SLC5A5,NUDT4,AHCYL2,PPP1R15B,TMED4,NHLRC2,CLN8,HOXA13,ZNF708,IER3IP1,PHAX,TRIM72,XIAP,ID4,PDK3,RNF2,XPNPEP3,MRPS14,GK5,MAT2A,CRIPT,CADM1,CENPA,FHL2,PLA2G2C,MKNK2,RPS15A,SAR1B,SLC48A1,TMEM127,ZBTB34
MIRNA	hsa-miR-593-3p	MIRNA:hsa-miR-593-3p	0.000724453	3.13999	164	1623	40	14830	AMD1,CCND1,SLC5A5,SOD2,NUDT4,MCF2L2,ICOSLG,KIAA0930,SOCS7,FMNL3,ZNF280B,TMED4,NHLRC2,CLN8,TIAL1,ZNF708,SLC16A5,PHAX,MRPS10,XIAP,LDLR,PDK3,ULK1,MRPS23,XPNPEP3,MRPS14,GK5,RTL8A,CRIPT,CENPA,PTPN3,FHL2,PLA2G2C,RPS15A,TACR3,TPST2,DIP2A,SF3B3,SAR1B,SLC48A1
MIRNA	hsa-miR-6744-3p	MIRNA:hsa-miR-6744-3p	0.000726634	3.13868	170	1623	41	14830	FXN,GABPB1,CBX5,OPA3,KREMEN1,NOA1,SMCR8,ZNF578,PGM2L1,CPT1A,CYLD,GTF2H3,IPP,ZNF70,WASF2,GMEB1,NUDT3,CLUAP1,CYCS,C12ORF49,ORAI2,PNPLA3,ANTXR1,ICA1L,CMBL,MANEAL,HMGB1,SLC38A2,GK5,PIK3C2A,HSPA4L,SMAD2,LIF,DSTYK,MCTS1,DRAXIN,ARHGDIA,CAPN15,MSANTD3,NANOS1,PCP4L1
MIRNA	hsa-miR-4757-5p	MIRNA:hsa-miR-4757-5p	0.000726634	3.13868	170	1623	41	14830	FXN,GABPB1,CBX5,OPA3,KREMEN1,NOA1,SMCR8,ZNF578,PGM2L1,CPT1A,CYLD,GTF2H3,IPP,ZNF70,WASF2,GMEB1,NUDT3,CLUAP1,CYCS,C12ORF49,ORAI2,PNPLA3,ANTXR1,ICA1L,CMBL,MANEAL,HMGB1,SLC38A2,GK5,PIK3C2A,HSPA4L,SMAD2,LIF,DSTYK,MCTS1,DRAXIN,ARHGDIA,CAPN15,MSANTD3,NANOS1,PCP4L1
MIRNA	hsa-miR-324-3p	MIRNA:hsa-miR-324-3p	0.000780633	3.10755	337	1623	67	14830	AMD1,HMGA1,MEF2D,MYC,MYH9,KMT2D,EIF4A3,ATXN2L,KIAA0930,LRRC20,KREMEN1,HIST1H2BK,SLC16A9,ALDOA,CHD4,DNASE2,EEF1A1,FASN,HSPA1B,IGFBP5,MYO6,PTPN14,RANGAP1,MED24,PTBP3,SRCAP,CLUAP1,TMX4,PLEKHG2,ZMIZ2,CSNK1A1,XRCC6,HMGB1,ID4,RPS8,ZNF23,DAZAP2,G3BP2,HUWE1,PRRC2C,SRRM2,CCNQ,TUBB,DDOST,MSH6,MAT2A,RACK1,HSPA4L,SAPCD2,GNAS,NFIC,STAT5B,VAV3,CCND2,CCNF,GAPDH,MKNK2,PKM,RPL10,NOLC1,GDF11,U2AF2,KDM6B,TTLL12,SF3…
MIRNA	hsa-miR-196a-3p	MIRNA:hsa-miR-196a-3p	0.000786511	3.1043	201	1623	46	14830	COX6B1,EIF4G2,SLC11A2,STK4,ATG12,HERPUD1,IKZF3,AHCYL2,DNAJC28,ZNF556,MTX3,TFDP2,KLF10,EIF4H,CNBP,DDX19B,RPL13A,GAPVD1,MRPS16,MRPS10,YIPF4,SHE,EIF5AL1,EIF5A,XRCC6,TNPO1,PDK3,DDX52,CENPO,IRAK1BP1,GK5,RTL8C,SMAD2,ZNF286B,TRAPPC2,ADAMTS17,VAV3,EPB41,OLR1,RPS15A,SRM,MTMR3,NPLOC4,SPRY4,ITPRIPL2,RPL7L1
MIRNA	hsa-miR-4519	MIRNA:hsa-miR-4519	0.000807778	3.09271	91	1623	27	14830	AK4,GLO1,ATXN2,STK4,ARL8B,MSI2,GPAT4,C5ORF51,BEND4,CSNK1E,FKBP4,TNRC6B,ALDH9A1,GNS,SHOC2,OSBPL3,ZNF449,SNX9,ZNRF2,GNAS,UBE2D3,PEA15,MINK1,BICDL1,NACC1,SLC39A11,ZNF805
MIRNA	hsa-miR-656-3p	MIRNA:hsa-miR-656-3p	0.000825538	3.08326	124	1623	33	14830	GNG5,STRN,TNFSF9,AKAP8,ZNF460,ARL6IP1,BRI3BP,SPATA2,FBXW7,TTC8,ZFP36L1,ZFP36L2,CREB1,ELK4,ID4,TFRC,TMEM30A,SRP9,BRAP,ARID5B,EXOC8,H3F3B,CRIPT,MDM2,HIC2,CCND2,PDPK1,TMBIM6,NEDD4L,SAR1B,AJAP1,LMNB2,ITPRIPL2
MIRNA	hsa-miR-4723-5p	MIRNA:hsa-miR-4723-5p	0.000838785	3.07635	252	1623	54	14830	IGF1R,ITGA3,MAP2K7,STK4,TRAPPC10,SUMO1,KMT2D,DYRK2,PCGF3,CELF1,LARP1,ARIH1,C11ORF57,ATXN7L3,PLEKHA3,RAB11FIP4,POTEG,POTEM,CASTOR2,E2F4,STMN3,PGPEP1,TAOK1,NAA50,ORMDL3,LRRC58,ADCY9,GATA6,CCL22,KIF3B,SCAMP2,RAP1GAP2,XPO6,HOXC8,OR2C3,DDX6,ARPP19,ABL1,CCNF,MNT,PKM,PRRC2A,RPS6KA4,NFASC,SF3B3,CBX6,TMEM184B,SLC48A1,PRRC2B,MEX3A,NACC1,ANKRD13B,ANKRD52,FAM83H
MIRNA	hsa-miR-4525	MIRNA:hsa-miR-4525	0.000839827	3.07581	153	1623	38	14830	IGF1R,STK4,SUMO1,KMT2D,DYRK2,ARIH1,C11ORF57,FAM222B,PLEKHA3,RAB11FIP4,C19ORF47,POTEG,POTEM,CASTOR2,E2F4,SNU13,SETD1B,STMN3,PGPEP1,TAOK1,SLC35E1,NAA50,ORMDL3,LRRC58,RAP1GAP2,DDX6,ARPP19,ARHGDIA,CCNF,NFIX,PKM,RPS6KA4,SF3B3,TMEM184B,MINK1,PRRC2B,ANKRD13B,REEP3
MIRNA	hsa-miR-4514	MIRNA:hsa-miR-4514	0.000850695	3.07023	177	1623	42	14830	QDPR,SURF4,ZNF460,KIAA1328,MIDN,TXLNA,CEP170B,HSPA4,ATXN3,MAPK1,RAB3B,RANGAP1,NEK4,TFDP2,WASF2,TNRC6B,YIPF4,FRMPD3,NKPD1,GRK2,XRCC6,XPO6,CALM3,HOXA10,ZIC5,MDM2,NFIC,PER1,TRPS1,KCNK5,ARHGDIA,CCNF,MCM5,PPP1R11,NDRG1,CTDNEP1,APOBEC3C,NPLOC4,SELENON,EVI5L,ITPRIPL2,RPL7L1
MIRNA	hsa-miR-200c-3p	MIRNA:hsa-miR-200c-3p	0.000851566	3.06978	214	1623	48	14830	CCNT2,DUSP1,PMAIP1,SP1,TUBB2A,MLLT10,CELF1,ABT1,MFSD8,DLC1,SEC24A,CACNG8,DCBLD2,XIAP,BCL2,EP300,ETS1,GATA6,GOT1,ATP6,PTEN,RNF2,SHOC2,BCL2L11,PDCD10,SIRT1,NRBP1,DDIT4,INO80D,TUBB,ACVR2B,CDKN1B,HOXA5,RTL8C,FOXO1,RCOR3,DENND5B,DNAJB6,TRPS1,UHRF1BP1,ARHGDIA,ATP6V1E1,E2F3,MKNK2,PDPK1,PABPC1,ERRFI1,VAC14
MIRNA	hsa-miR-6809-5p	MIRNA:hsa-miR-6809-5p	0.000860285	3.06536	102	1623	29	14830	E2F6,HMGA1,PLAGL2,PPP2R2A,STK4,THEM6,ECHDC1,NSD1,FNDC9,IPP,JARID2,NKD2,SPPL3,HMGB1,MRPL34,KLHL15,MAPRE1,NFIC,BLCAP,PHF12,ATP6V1E1,RPL23A,TXNIP,CBX6,NPTXR,TRAF7,PRRC2B,RPL7L1,SBK1
MIRNA	hsa-miR-505-3p	MIRNA:hsa-miR-505-3p	0.000942191	3.02586	221	1623	49	14830	ELF4,EPHA4,POLR2D,SOD2,TUBB2A,SLC25A12,EDEM3,FUT10,ACER2,BEND4,CASTOR2,CHEK1,EEF1A1,HSPA1B,JARID2,MYH10,SCD,SOX11,ZNF208,XIAP,CSNK1A1,DDX3X,XRCC6,ID4,TNPO1,ASB1,ATG2B,TUBB,GJB7,IGF1,HOXA9,TGFBR2,TLE3,RTL8C,RRP1B,H3F3B,SMAD2,PDE4DIP,STAMBP,DDX6,CCND2,MYBL2,SALL1,UBE2D3,TRIM28,NDRG1,C15ORF39,PRRC2B,ANKRD13B
MIRNA	hsa-miR-4793-3p	MIRNA:hsa-miR-4793-3p	0.000949057	3.02271	414	1623	78	14830	AQP6,CCNG1,COX6B1,CRY2,DNA2,SLC11A2,SMARCC1,SOD2,STK4,THOC5,NUP155,SF3A1,ZNF460,IKZF3,MCF2L2,DNAJC28,SYNJ2BP,PLEKHA3,ADIPOR2,ZNF556,DNAL1,ZNF566,FBXL20,MIDN,ZNF417,DTX3L,IFNLR1,TMED4,MTX3,RBM12B,CASTOR2,CHEK1,FUS,MTHFD1,PRIM1,TFDP2,KLF10,CNBP,GAN,UTP6,PLEKHG2,SLC35E1,ORAI2,YIPF4,UTP4,ZNF101,TANGO2,KIAA1958,STEAP2,ALDH9A1,XIAP,TNPO1,PDK3,SHOC2,DDX52,ZFP69B,IRAK1BP1,GK5,ZADH2,ZNF699,SLC9A7,RBM22,ZN…
MIRNA	hsa-miR-4776-3p	MIRNA:hsa-miR-4776-3p	0.000965469	3.01526	108	1623	30	14830	DUSP1,MAPK6,ZNF28,C1RL,IPO9,NOM1,SERPINA3,ACTG1,EEF1A1,GPR26,HNF4A,RFX1,ZNF208,ZNF274,NGDN,RDH11,PLEKHG2,PPDPF,LRRC58,ETS1,PDCD10,AFF4,ZNF253,KLHL15,MDM2,SEC14L4,TRPS1,SALL1,SPRY4,NACC1
MIRNA	hsa-miR-4419a	MIRNA:hsa-miR-4419a	0.000983978	3.00701	299	1623	61	14830	HMGA1,RRM2,TRAPPC10,TUBB2A,SUMO1,YWHAZ,KMT2D,ATP6V1F,ARL6IP1,ZCCHC3,FMNL3,UBXN2B,ATXN7L3B,SNU13,CNBP,ZNF70,G3BP1,TNRC6B,PLEKHG2,UBN2,DNLZ,EN2,FGFR1,GATA6,GIGYF1,TUBB,TLE3,UBE2S,TRAPPC2,ING5,IGSF8,ADAMTS17,TP53,AK2,CCND2,CEBPB,FAAH,MKNK2,LASP1,NFIX,PSMD11,RPL23A,TAGLN,UBE2D3,MLF2,SLC9A3R1,CLSTN1,KCTD2,WBP2,SPEF1,CHTF8,TMEM127,MED28,SPRY4,TRAF7,NAV1,BICDL1,FOXK1,ANKRD52,SBK1,C10ORF55
MIRNA	hsa-miR-6130	MIRNA:hsa-miR-6130	0.000983978	3.00701	299	1623	61	14830	HMGA1,RRM2,TRAPPC10,TUBB2A,SUMO1,YWHAZ,KMT2D,ATP6V1F,ARL6IP1,ZCCHC3,FMNL3,UBXN2B,ATXN7L3B,SNU13,CNBP,ZNF70,G3BP1,TNRC6B,PLEKHG2,UBN2,DNLZ,EN2,FGFR1,GATA6,GIGYF1,TUBB,TLE3,UBE2S,TRAPPC2,ING5,IGSF8,ADAMTS17,TP53,AK2,CCND2,CEBPB,FAAH,MKNK2,LASP1,NFIX,PSMD11,RPL23A,TAGLN,UBE2D3,MLF2,SLC9A3R1,CLSTN1,KCTD2,WBP2,SPEF1,CHTF8,TMEM127,MED28,SPRY4,TRAF7,NAV1,BICDL1,FOXK1,ANKRD52,SBK1,C10ORF55
MIRNA	hsa-miR-4472	MIRNA:hsa-miR-4472	0.000997622	3.00103	178	1623	42	14830	MEF2D,ATXN2,SUMO1,KMT2D,DYRK2,PEG10,PLD3,PLEKHA3,MIDN,ZNF799,GPAT4,TXLNA,C5ORF51,CASTOR2,E2F4,CNBP,SETD1B,STMN3,DGCR8,CYP2W1,NAA50,ELN,EP300,SHOC2,DFFA,DDX6,PLA2G2C,ASCL2,HDGF,PKM,CAPN15,RPS6KA4,RCE1,KDM6B,SF3B3,TMEM184B,SPRY4,PRRC2B,MEX3A,NACC1,ANKRD13B,ZBTB46
MIRNA	hsa-miR-4447	MIRNA:hsa-miR-4447	0.000997622	3.00103	178	1623	42	14830	MEF2D,ATXN2,SUMO1,KMT2D,DYRK2,PEG10,PLD3,PLEKHA3,MIDN,ZNF799,GPAT4,TXLNA,C5ORF51,CASTOR2,E2F4,CNBP,SETD1B,STMN3,DGCR8,CYP2W1,NAA50,ELN,EP300,SHOC2,DFFA,DDX6,PLA2G2C,ASCL2,HDGF,PKM,CAPN15,RPS6KA4,RCE1,KDM6B,SF3B3,TMEM184B,SPRY4,PRRC2B,MEX3A,NACC1,ANKRD13B,ZBTB46
MIRNA	hsa-miR-3664-3p	MIRNA:hsa-miR-3664-3p	0.00100758	2.99672	172	1623	41	14830	DYNC1LI2,RFC2,MRPL12,FZD4,HERPUD1,TGOLN2,PPP1R15B,ZNF799,C1ORF210,ZNF584,TMED4,RBM12B,CASTOR2,TIAL1,UMPS,MED16,MRPS16,CYCS,CACNG8,ZNF101,CLEC17A,GNS,PPP2R5E,TFRC,HSP90B1,SHOC2,PER2,BCL2L11,ZNF440,ZNF699,ZNF829,GNL1,CRIPT,GNA12,GNAS,VAV3,PLA2G2C,RPS15A,SLC2A5,UBE2D3,APOBEC3C
MIRNA	hsa-miR-29b-3p	MIRNA:hsa-miR-29b-3p	0.0010229	2.99017	260	1623	55	14830	CALU,CCNT2,MXD1,MYC,PDGFB,SMARCC1,SP1,TUBB2A,HMGA2,NCOA3,ZBTB5,RAB40C,FMNL3,TMTC3,CCNA2,COL4A6,FGB,RPL22,CNBP,KIF1B,NUS1,DENND6A,TRIM72,BCL2,FOS,MCL1,PLAG1,PTEN,TCL1A,DNAJB11,CALM3,PIK3CG,RACK1,MRPS35,ZNF850,FBN1,PIK3R1,CIT,SPRTN,MDM2,SPARC,P3H1,DDX6,PER1,RNF138,CTC1,CCND2,HDGF,LASP1,NID1,SOX12,KDM6B,CBX6,KCTD15,ZBTB34
MIRNA	hsa-miR-620	MIRNA:hsa-miR-620	0.00107375	2.9691	103	1623	29	14830	FXN,TUBB2A,YWHAQ,PLXND1,AHCYL2,ATP5G1,CHEK1,UMPS,SPATA2,HEATR5A,MRPS16,ORAI2,ELK4,PLPP3,MRPL34,TUBB,ARID5B,SLC9A7,PIM1,RBM22,CENPN,MDM2,PDE4DIP,LRPPRC,ITPRIPL1,IRF2BP2,C10ORF105,STIM1,PRRC2B
MIRNA	hsa-miR-3714	MIRNA:hsa-miR-3714	0.00108309	2.96534	222	1623	49	14830	AK4,CCND1,CDKN1A,GLO1,GTF2E1,MAGEA12,DYRK3,BZW1,SART3,ZNF460,ZNF609,RBFOX2,PARP16,KIAA1328,UBXN2B,CEP170B,HSPA6,ATXN3,NEK4,PTBP3,G3BP1,PLIN3,CHSY1,IFNGR1,EFCAB14,SCAMP2,DDX52,HECW2,ZFP69B,KLHL15,OTUD1,HEPHL1,SRP9,CDK4,SPRTN,NFIC,DLG5,LRRC1,MOGAT1,UHMK1,LASP1,NFIX,SRM,TAGLN,EPM2AIP1,C20ORF27,SELENON,URM1,FOXK1
MIRNA	hsa-miR-6870-5p	MIRNA:hsa-miR-6870-5p	0.00108658	2.96394	254	1623	54	14830	IGF1R,ITGA3,MAP2K7,STK4,TRAPPC10,SUMO1,KMT2D,DYRK2,PCGF3,CELF1,LARP1,ARIH1,C11ORF57,ATXN7L3,PLEKHA3,RAB11FIP4,POTEG,POTEM,CASTOR2,E2F4,STMN3,PGPEP1,TAOK1,NAA50,ORMDL3,LRRC58,ADCY9,GATA6,CCL22,KIF3B,SCAMP2,RAP1GAP2,XPO6,HOXC8,OR2C3,DDX6,ARPP19,ABL1,CCNF,MNT,PKM,PRRC2A,RPS6KA4,NFASC,SF3B3,CBX6,TMEM184B,SLC48A1,PRRC2B,MEX3A,NACC1,ANKRD13B,ANKRD52,FAM83H
[truncated: 356 more rows]

## Sheet: gProfiler_N-EV_top10
source	term_name	term_id	adjusted_p_value	negative_log10_of_adjusted_p_value	term_size	query_size	intersection_size	effective_domain_size	intersections
[truncated: 1,407 more rows]

[truncated: 3 more sheets: gProfiler_common_H-_N-EV_6mir, gProfiler_H-EV_4mir, gProfiler_N-EV_4mir]
